# Supplementary material for: Proteomics Reveals the Response Mechanism of Embryonic Bovine Lung Cells to Mycoplasma bovis Infection
Source: Int J Mol Sci. 2025 Jan 19;26(2):823. doi: 10.3390/ijms26020823 (PMC11765741; doi:10.3390/ijms26020823)
Supplement: Supplementary file 1 [file ijms-26-00823-s001.zip]

Archive with 3 entries (3 files):
- GO.pdf
- KEGG.pdf
- Peptide and protein identification.xlsx
