# Supplementary material for: Proteomics Reveals the Response Mechanism of Embryonic Bovine Lung Cells to Mycoplasma bovis Infection
Source: Int J Mol Sci. 2025 Jan 19;26(2):823. doi: 10.3390/ijms26020823 (PMC11765741; doi:10.3390/ijms26020823)
Supplement: Supplementary file 1 [file ijms-26-00823-s001.zip › Peptide and protein identification.xlsx]

## Sheet: Peptide 
Sequence	Modifications	Charge	Missed.Cleavages	PEP.IsProteinGroupSpecific	PEP.IsProteotypic	PG.Cscore	PG.ProteinAccessions	PG.ProteinDescriptions	PG.ProteinGroups	PG.ProteinNames	PG.Genes	C12-1	C12-2	C12-3	M12-1	M12-2	M12-3	M24-1	M24-2	QC1	QC2	QC3	M24-3
VLRPPGGGSNFSLGFDEPTEQPVRR		4	1	FALSE	FALSE	0.866529	A0A059NZ16;Q3T0T5	HN1;Jupiter microtubule associated homolog 1	A0A059NZ16;Q3T0T5	A0A059NZ16_BOVIN;JUPI1_BOVIN	;JPT1	11979	12574.2	14536.3	10360.3	14331.8	10110.1	432.261	754.948	842.753	697.94	838.933	2296.02
VLRPPGGGSNFSLGFDEPTEQPVR		3	0	FALSE	FALSE	0.866529	A0A059NZ16;Q3T0T5	HN1;Jupiter microtubule associated homolog 1	A0A059NZ16;Q3T0T5	A0A059NZ16_BOVIN;JUPI1_BOVIN	;JPT1	336.997	376.83	392.564	385.291	485.272	481.269	811.976	745.117	446.191	415.67	461.866	2717.28
GEGDVHENVDTDLQASLGQSEEKPVPAAPVPSPVAPAPVPSR		4	0	TRUE	FALSE	0.866529	A0A059NZ16;Q3T0T5	HN1;Jupiter microtubule associated homolog 1	A0A059NZ16;Q3T0T5	A0A059NZ16_BOVIN;JUPI1_BOVIN	;JPT1	110.354	83.105	89.9797	101.554	209.214	136.683	403.869	297.546	61.5811	52.9498	89.8403	953.782
MASSIFGTPEENPPSWAK		2	0	FALSE	FALSE	0.866529	A0A059NZ16;Q3T0T5	HN1;Jupiter microtubule associated homolog 1	A0A059NZ16;Q3T0T5	A0A059NZ16_BOVIN;JUPI1_BOVIN	;JPT1	1135.36	965.344	950.494	944.017	839.848	774.803	129.169	367.021	761.177	807.954	780.352	1460.23
PVPAAPVPSPVAPAPVPSR		2	0	TRUE	FALSE	0.866529	A0A059NZ16;Q3T0T5	HN1;Jupiter microtubule associated homolog 1	A0A059NZ16;Q3T0T5	A0A059NZ16_BOVIN;JUPI1_BOVIN	;JPT1	26.4246	50.2251	22.9019	30.4098	32.2919	51.1276	727.911	394.105	670.883	603.857	540.522	1372.49
GEGDVHENVDTDLQASLGQSEEK		3	0	TRUE	FALSE	0.866529	A0A059NZ16;Q3T0T5	HN1;Jupiter microtubule associated homolog 1	A0A059NZ16;Q3T0T5	A0A059NZ16_BOVIN;JUPI1_BOVIN	;JPT1	41.0496	22.0562	35.5774	23.1727	20.787	46.4917	185.527	139.151	21.7221	34.81	49.6967	878.186
NSSEANSGDFLDLK		2	0	FALSE	FALSE	0.866529	A0A059NZ16;Q3T0T5	HN1;Jupiter microtubule associated homolog 1	A0A059NZ16;Q3T0T5	A0A059NZ16_BOVIN;JUPI1_BOVIN	;JPT1	45.0949	24.2297	39.0834	17.8194	18.9223	29.9596	87.1003	183.052	208.408	162.437	287.78	215.229
IQAAASTPSNTTAASDANAGDR		2	0	TRUE	FALSE	0.709233	A0A059UE90;A6H7A9	Glycogen synthase kinase-3 beta	A0A059UE90;A6H7A9	A0A059UE90_BOVIN;A6H7A9_BOVIN	GSK3beta;LOC790875	18.2963	34.052	21.1105	47.642	44.8653	13.9975	21.4871	52.4561	21.6185	21.5759	21.7874	23.4407
DVFEYNEVVAYSCDPSNGPDEYSLVGESK	C13(Carbamidomethyl)	3	0	TRUE	FALSE	0.814079	A0A060IE95;A0A060INZ0	Membrane cofactor protein	A0A060IE95;A0A060INZ0	A0A060IE95_BOVIN;A0A060INZ0_BOVIN	CD46	26.5397	50.4439	19.9015	50.5363	32.1518	6.07478	20.2565	167.544	12.9016	22.5056	18.4778	61.4282
FVSMKPQGTLKPSYSPGEQIVYECR	C24(Carbamidomethyl)	4	0	FALSE	FALSE	0.864064	A0A075TEJ1;A0A3Q1LW07;A0A3Q1M522;A0A3Q1MNG5;A0A3Q1N570;F6K7I9	Membrane cofactor protein	A0A075TEJ1;A0A3Q1LW07;A0A3Q1M522;A0A3Q1MNG5;A0A3Q1N570;F6K7I9	A0A075TEJ1_BOVIN;A0A3Q1LW07_BOVIN;A0A3Q1M522_BOVIN;A0A3Q1MNG5_BOVIN;A0A3Q1N570_BOVIN;F6K7I9_BOVIN	CD46	6205.03	6073.64	5235.25	6114.58	5709.48	6284.22	1521.61	5989.65	3456.9	2257.85	4286.97	4683.36
CVYPAIEHGTIVSGFGPK	C1(Carbamidomethyl)	3	0	FALSE	FALSE	0.864064	A0A075TEJ1;A0A3Q1LW07;A0A3Q1M522;A0A3Q1MNG5;A0A3Q1N570;F6K7I9	Membrane cofactor protein	A0A075TEJ1;A0A3Q1LW07;A0A3Q1M522;A0A3Q1MNG5;A0A3Q1N570;F6K7I9	A0A075TEJ1_BOVIN;A0A3Q1LW07_BOVIN;A0A3Q1M522_BOVIN;A0A3Q1MNG5_BOVIN;A0A3Q1N570_BOVIN;F6K7I9_BOVIN	CD46	1551.53	1687.53	1873.75	1952.17	1766.66	1587.43	1736.4	2136.65	2663.5	2741.36	2411.84	3143.89
ILCQPPPEIQNGK	C3(Carbamidomethyl)	2	0	FALSE	FALSE	0.864064	A0A075TEJ1;A0A3Q1LW07;A0A3Q1M522;A0A3Q1MNG5;A0A3Q1N570;F6K7I9	Membrane cofactor protein	A0A075TEJ1;A0A3Q1LW07;A0A3Q1M522;A0A3Q1MNG5;A0A3Q1N570;F6K7I9	A0A075TEJ1_BOVIN;A0A3Q1LW07_BOVIN;A0A3Q1M522_BOVIN;A0A3Q1MNG5_BOVIN;A0A3Q1N570_BOVIN;F6K7I9_BOVIN	CD46	1045.92	1058.31	1608.72	942.996	1591.28	1006.09	630.767	2187.43	1691.36	1750.16	1868.18	2854.51
PQGTLKPSYSPGEQIVYECR	C19(Carbamidomethyl)	3	0	FALSE	FALSE	0.864064	A0A075TEJ1;A0A3Q1LW07;A0A3Q1M522;A0A3Q1MNG5;A0A3Q1N570;F6K7I9	Membrane cofactor protein	A0A075TEJ1;A0A3Q1LW07;A0A3Q1M522;A0A3Q1MNG5;A0A3Q1N570;F6K7I9	A0A075TEJ1_BOVIN;A0A3Q1LW07_BOVIN;A0A3Q1M522_BOVIN;A0A3Q1MNG5_BOVIN;A0A3Q1N570_BOVIN;F6K7I9_BOVIN	CD46	138.217	173.499	264.435	118.141	224.361	206.808	1476.98	825.253	955.516	884.747	891.02	1740.04
AECSATYTTYQDK	C3(Carbamidomethyl)	2	0	FALSE	FALSE	0.864064	A0A075TEJ1;A0A3Q1LW07;A0A3Q1M522;A0A3Q1MNG5;A0A3Q1N570;F6K7I9	Membrane cofactor protein	A0A075TEJ1;A0A3Q1LW07;A0A3Q1M522;A0A3Q1MNG5;A0A3Q1N570;F6K7I9	A0A075TEJ1_BOVIN;A0A3Q1LW07_BOVIN;A0A3Q1M522_BOVIN;A0A3Q1MNG5_BOVIN;A0A3Q1N570_BOVIN;F6K7I9_BOVIN	CD46	123.061	174.431	102.223	101.917	157.36	125.858	456.133	393.722	482.734	469.212	536.381	558.264
PSYSPGEQIVYECR	C13(Carbamidomethyl)	2	0	FALSE	FALSE	0.864064	A0A075TEJ1;A0A3Q1LW07;A0A3Q1M522;A0A3Q1MNG5;A0A3Q1N570;F6K7I9	Membrane cofactor protein	A0A075TEJ1;A0A3Q1LW07;A0A3Q1M522;A0A3Q1MNG5;A0A3Q1N570;F6K7I9	A0A075TEJ1_BOVIN;A0A3Q1LW07_BOVIN;A0A3Q1M522_BOVIN;A0A3Q1MNG5_BOVIN;A0A3Q1N570_BOVIN;F6K7I9_BOVIN	CD46	43.86	39.5917	17.6229	39.5193	33.4783	18.7827	313.705	205.52	342.803	288.132	362.673	666.986
FVSMKPQGTLK		2	0	FALSE	FALSE	0.864064	A0A075TEJ1;A0A3Q1LW07;A0A3Q1M522;A0A3Q1MNG5;A0A3Q1N570;F6K7I9	Membrane cofactor protein	A0A075TEJ1;A0A3Q1LW07;A0A3Q1M522;A0A3Q1MNG5;A0A3Q1N570;F6K7I9	A0A075TEJ1_BOVIN;A0A3Q1LW07_BOVIN;A0A3Q1M522_BOVIN;A0A3Q1MNG5_BOVIN;A0A3Q1N570_BOVIN;F6K7I9_BOVIN	CD46	45.0296	24.1946	41.4931	24.2389	22.8262	119.159	307.993	295.86	410.478	333.791	331.348	729.993
STDYGIFQINSR		2	0	TRUE	FALSE	0.809462	A0A077S9Q3;Q27997;Q6B411	"lysozyme;Lysozyme (Fragment);Lysozyme C, milk isozyme"	A0A077S9Q3;Q27997;Q6B411	A0A077S9Q3_BOVIN;Q27997_BOVIN;LYSM_BOVIN	LYZF1;;	252.246	23.5503	51.6469	19.4735	18.3386	39.5223	52.5681	438.47	988.557	852.937	743.882	23.0718
VGAGAPVYMAAVLEYLTAEILELAGNAAR		3	0	TRUE	FALSE	0.756139	A0A096LNF2;A1A4R1;E1BH22;F1MRN2	Histone H2A;Histone H2A type 2-C;Histone H2A;Histone H2A	A0A096LNF2;A1A4R1;E1BH22;F1MRN2	A0A096LNF2_BOVIN;H2A2C_BOVIN;E1BH22_BOVIN;F1MRN2_BOVIN	H2AC19;H2AC20;H2AC18;H2AC20	41.0433	15.6553	33.1139	26.9952	8.59859	39.0929	12.395	29.6862	26.363	37.4902	30.7807	57.3689
LDANHITSVPEDSFEGLTQLR		3	0	TRUE	FALSE	0.848378	A0A0A0MP87;A0A3Q1LJ19;A0A3Q1MLG8;F1MLX5	Leucine-rich repeat-containing G-protein coupled receptor 4	A0A0A0MP87;A0A3Q1LJ19;A0A3Q1MLG8;F1MLX5	A0A0A0MP87_BOVIN;A0A3Q1LJ19_BOVIN;A0A3Q1MLG8_BOVIN;LGR4_BOVIN	LGR4	221.619	302.913	360.365	319.579	351.106	312.926	97.1851	85.4047	36.5223	79.8492	37.9974	177.589
LAGNDLSFIHPK		2	0	TRUE	FALSE	0.848378	A0A0A0MP87;A0A3Q1LJ19;A0A3Q1MLG8;F1MLX5	Leucine-rich repeat-containing G-protein coupled receptor 4	A0A0A0MP87;A0A3Q1LJ19;A0A3Q1MLG8;F1MLX5	A0A0A0MP87_BOVIN;A0A3Q1LJ19_BOVIN;A0A3Q1MLG8_BOVIN;LGR4_BOVIN	LGR4	206.711	213.055	220.517	239.935	242.345	228.877	68.3401	106.391	129.512	99.7159	149.847	144.922
NFPFLEELR		2	0	TRUE	FALSE	0.848378	A0A0A0MP87;A0A3Q1LJ19;A0A3Q1MLG8;F1MLX5	Leucine-rich repeat-containing G-protein coupled receptor 4	A0A0A0MP87;A0A3Q1LJ19;A0A3Q1MLG8;F1MLX5	A0A0A0MP87_BOVIN;A0A3Q1LJ19_BOVIN;A0A3Q1MLG8_BOVIN;LGR4_BOVIN	LGR4	1034.61	648.231	1173.84	773.807	637.205	723.049	245.782	45.327	593.015	752.214	399.585	340.106
DILSQLGIK		2	0	FALSE	FALSE	0.874455	A0A0A0MP92;Q5J801	Endopin 2;Endopin 2B	A0A0A0MP92;Q5J801	A0A0A0MP92_BOVIN;Q5J801_BOVIN	SERPINA3-7;	568.57	327.344	288.728	3365.44	1411.78	1943.79	7030.24	3236.94	5101.21	5232.92	4560.12	8162.15
FSISSHYQLK		2	0	FALSE	FALSE	0.874455	A0A0A0MP92;Q5J801	Endopin 2;Endopin 2B	A0A0A0MP92;Q5J801	A0A0A0MP92_BOVIN;Q5J801_BOVIN	SERPINA3-7;	247.469	215.377	134.752	2505.26	1925.6	1745.5	1931.98	2921.35	1430.74	1108.75	1106.32	4042.75
DILSQLGIKK		2	1	FALSE	FALSE	0.874455	A0A0A0MP92;Q5J801	Endopin 2;Endopin 2B	A0A0A0MP92;Q5J801	A0A0A0MP92_BOVIN;Q5J801_BOVIN	SERPINA3-7;	300.819	208.274	134.872	3973.92	3312.67	2540.14	1833.73	1505.81	1157.26	1156.84	1150.04	1662.64
LAVSHVIHK		2	0	FALSE	FALSE	0.874455	A0A0A0MP92;Q5J801	Endopin 2;Endopin 2B	A0A0A0MP92;Q5J801	A0A0A0MP92_BOVIN;Q5J801_BOVIN	SERPINA3-7;	223.228	178.464	178.382	2284.06	1850.4	1525.85	1538.96	2104.89	933.331	939.258	1024.35	2475.9
IFTSDADFSGITDDHK		2	0	FALSE	FALSE	0.874455	A0A0A0MP92;Q5J801	Endopin 2;Endopin 2B	A0A0A0MP92;Q5J801	A0A0A0MP92_BOVIN;Q5J801_BOVIN	SERPINA3-7;	104.536	68.1497	71.1253	815.517	717.715	524.708	1980.08	905.18	662.007	678.059	632.42	1879.01
DAEAFYASEVLSTNFK		2	0	FALSE	FALSE	0.874455	A0A0A0MP92;Q5J801	Endopin 2;Endopin 2B	A0A0A0MP92;Q5J801	A0A0A0MP92_BOVIN;Q5J801_BOVIN	SERPINA3-7;	10.2483	29.0302	41.8631	457.71	715.674	588.793	1827.34	918.683	41.2945	19.0022	60.2387	1445.76
KIFTSDADFSGITDDHK		3	1	FALSE	FALSE	0.874455	A0A0A0MP92;Q5J801	Endopin 2;Endopin 2B	A0A0A0MP92;Q5J801	A0A0A0MP92_BOVIN;Q5J801_BOVIN	SERPINA3-7;	124.995	43.0064	16.2236	1038.37	683.901	566.527	989.5	549.088	359.368	417.357	312.116	745.796
TPFNPNHTYESEFHVSQNER		3	0	FALSE	FALSE	0.874455	A0A0A0MP92;Q5J801	Endopin 2;Endopin 2B	A0A0A0MP92;Q5J801	A0A0A0MP92_BOVIN;Q5J801_BOVIN	SERPINA3-7;	21.5242	27.6314	36.3321	114.291	73.6282	80.6752	234.227	88.4599	65.1427	53.6429	64.7521	187.52
ETQSIIFLGK		2	0	FALSE	FALSE	0.874455	A0A0A0MP92;Q5J801	Endopin 2;Endopin 2B	A0A0A0MP92;Q5J801	A0A0A0MP92_BOVIN;Q5J801_BOVIN	SERPINA3-7;	19.6201	37.2919	26.9203	185.326	43.491	106.143	71.1209	685.363	356.485	378.821	213	1633.56
GTSVDGHSLASSNTDFAFSLYK		3	0	FALSE	FALSE	0.874455	A0A0A0MP92;Q5J801	Endopin 2;Endopin 2B	A0A0A0MP92;Q5J801	A0A0A0MP92_BOVIN;Q5J801_BOVIN	SERPINA3-7;	27.7936	51.7278	32.0686	89.1623	192.063	82.3681	285.372	313.928	22.6089	32.7755	40.5648	207.151
DAEAFYASEVLSTNFKDSEAAVK		3	1	FALSE	FALSE	0.874455	A0A0A0MP92;Q5J801	Endopin 2;Endopin 2B	A0A0A0MP92;Q5J801	A0A0A0MP92_BOVIN;Q5J801_BOVIN	SERPINA3-7;	17.5589	32.6796	21.3503	164.528	46.7495	54.8432	117.167	166.346	29.4459	84.2832	25.2198	222.637
HLQLAIHNDEELNK		3	0	TRUE	TRUE	0.85882	A0A0A0MP93	Histone H2A	A0A0A0MP93	A0A0A0MP93_BOVIN	LOC614881	315.552	354.142	331.343	379.775	308.739	344.988	665.326	452.014	258.096	250.817	231.975	742.518
HIDELSLPR		2	0	FALSE	FALSE	0.867735	A0A0A0MPA0	Serpin domain-containing protein	A0A0A0MPA0	A0A0A0MPA0_BOVIN	LOC784932	175.883	199.49	49.4485	1917.07	987.395	1225.1	2659.63	2722.23	1556.9	1683.96	997.128	4436.15
IFTSDADFSGITNDHK		3	0	FALSE	FALSE	0.867735	A0A0A0MPA0	Serpin domain-containing protein	A0A0A0MPA0	A0A0A0MPA0_BOVIN	LOC784932	25.4111	47.2937	52.1879	488.065	423.622	547.612	1105.81	610.595	511.885	487.487	492.156	742.898
KIFTSDADFSGITNDHK		3	1	FALSE	FALSE	0.867735	A0A0A0MPA0	Serpin domain-containing protein	A0A0A0MPA0	A0A0A0MPA0_BOVIN	LOC784932	18.3434	34.1396	21.1648	455.548	327.433	237.202	525.78	322.219	210.366	180.063	215.138	707.166
LAVSQVIHK		2	0	FALSE	FALSE	0.867735	A0A0A0MPA0	Serpin domain-containing protein	A0A0A0MPA0	A0A0A0MPA0_BOVIN	LOC784932	36.7571	19.7497	50.8315	1065.66	500.063	669.339	1341.68	1293.91	688.281	732.399	501.998	2838.68
FSISSDYQLR		2	0	FALSE	FALSE	0.867735	A0A0A0MPA0	Serpin domain-containing protein	A0A0A0MPA0	A0A0A0MPA0_BOVIN	LOC784932	20.1243	40.0033	17.4415	2927.36	42.4014	1737.38	456.773	3394.61	1274.33	1049.78	2324.79	2158.8
TPFNPNHTYESEFHVSK		3	0	FALSE	FALSE	0.867735	A0A0A0MPA0	Serpin domain-containing protein	A0A0A0MPA0	A0A0A0MPA0_BOVIN	LOC784932	37.8621	20.3435	49.348	124.77	22.537	93.2992	251.361	163.737	80.9171	111.711	123.537	221.512
VTSVDGHSLASSNTDFAFSLYK		3	0	FALSE	FALSE	0.867735	A0A0A0MPA0	Serpin domain-containing protein	A0A0A0MPA0	A0A0A0MPA0_BOVIN	LOC784932	15.7609	29.3333	23.7859	81.8907	59.445	48.3892	181.469	144.901	33.967	23.2728	22.6374	155.318
DAEAFYASEVLSINFK		2	0	FALSE	FALSE	0.867735	A0A0A0MPA0	Serpin domain-containing protein	A0A0A0MPA0	A0A0A0MPA0_BOVIN	LOC784932	21.2858	39.6159	17.6121	7.22867	38.5642	19.2976	188.683	48.1053	45.3649	25.1012	30.5727	123.544
LNNLVLFDK		2	0	FALSE	FALSE	0.864642	A0A0A0MPA4;A0A3Q1MTI8;Q56JX5	40S ribosomal protein S25;40S ribosomal protein S25;Small ribosomal subunit protein eS25	A0A0A0MPA4;A0A3Q1MTI8;Q56JX5	A0A0A0MPA4_BOVIN;A0A3Q1MTI8_BOVIN;RS25_BOVIN	;;RPS25	48423	44293.2	44147.7	40274.9	45754.4	44582.7	31792.3	40580.4	52534.3	52551.3	47321.2	51906.3
AALQELLSK		2	0	TRUE	FALSE	0.864642	A0A0A0MPA4;A0A3Q1MTI8;Q56JX5	40S ribosomal protein S25;40S ribosomal protein S25;Small ribosomal subunit protein eS25	A0A0A0MPA4;A0A3Q1MTI8;Q56JX5	A0A0A0MPA4_BOVIN;A0A3Q1MTI8_BOVIN;RS25_BOVIN	;;RPS25	33260	28310	26799.3	27356.1	28607.8	28455.1	21277.7	36196.1	36075.1	32820.1	43087.4	46850.3
LITPAVVSER		2	0	TRUE	FALSE	0.864642	A0A0A0MPA4;A0A3Q1MTI8;Q56JX5	40S ribosomal protein S25;40S ribosomal protein S25;Small ribosomal subunit protein eS25	A0A0A0MPA4;A0A3Q1MTI8;Q56JX5	A0A0A0MPA4_BOVIN;A0A3Q1MTI8_BOVIN;RS25_BOVIN	;;RPS25	19313.4	7248.7	11688.1	7810.34	12681.6	8645.91	2020.19	30273.5	9349.38	9434.1	24517.9	6583.84
YFYTGVSRPGLGEPR		3	0	FALSE	FALSE	0.876194	A0A0A0YN39;Q3YJH8	MHC class I antigen (Fragment)	A0A0A0YN39;Q3YJH8	A0A0A0YN39_BOVIN;Q3YJH8_BOVIN	;BoLA	9822.74	9929.49	11459.7	9919.57	12482.1	11885.5	7785.39	9887.42	8741.09	9086.67	10331.1	12407.3
FIAVGYVDDTQFVR		2	0	FALSE	FALSE	0.876194	A0A0A0YN39;Q3YJH8	MHC class I antigen (Fragment)	A0A0A0YN39;Q3YJH8	A0A0A0YN39_BOVIN;Q3YJH8_BOVIN	;BoLA	6212.71	8006.47	5996.69	8044.45	7055.58	10435.3	7935.34	7776.18	2759.62	2492.56	2839.87	6702.82
WAALVVPSGEEQR		2	0	FALSE	FALSE	0.876194	A0A0A0YN39;Q3YJH8	MHC class I antigen (Fragment)	A0A0A0YN39;Q3YJH8	A0A0A0YN39_BOVIN;Q3YJH8_BOVIN	;BoLA	11831.4	4442.94	4407.14	6959.49	4629.38	5633.04	1034.06	9110.39	4617.22	3837.58	29923.3	2661.75
SWTAADTAAQITK		2	0	FALSE	FALSE	0.876194	A0A0A0YN39;Q3YJH8	MHC class I antigen (Fragment)	A0A0A0YN39;Q3YJH8	A0A0A0YN39_BOVIN;Q3YJH8_BOVIN	;BoLA	8140.81	4499.44	5628.16	5616.33	5821.38	6006.09	542.944	12774	8759.79	8624.15	14587.5	2815.45
VQHEGLQEPLTLR		2	0	FALSE	FALSE	0.876194	A0A0A0YN39;Q3YJH8	MHC class I antigen (Fragment)	A0A0A0YN39;Q3YJH8	A0A0A0YN39_BOVIN;Q3YJH8_BOVIN	;BoLA	3830.96	4140.19	4404.39	4731.55	3976.54	3775.82	3434.61	2596.11	3097.44	3020.02	2331.27	8145.63
WVEQEGPEYWDR		2	0	FALSE	FALSE	0.876194	A0A0A0YN39;Q3YJH8	MHC class I antigen (Fragment)	A0A0A0YN39;Q3YJH8	A0A0A0YN39_BOVIN;Q3YJH8_BOVIN	;BoLA	4397.04	5217.29	2778.78	6537.23	3476.54	7154.3	1948.05	4366.87	5245.7	5416.38	5897.96	4261.08
FDSDAPDPR		2	0	FALSE	FALSE	0.876194	A0A0A0YN39;Q3YJH8	MHC class I antigen (Fragment)	A0A0A0YN39;Q3YJH8	A0A0A0YN39_BOVIN;Q3YJH8_BOVIN	;BoLA	3544.86	2945.33	2415.83	3767.6	2954.15	4891.87	2666.6	5135.35	3264.71	3371.15	3377.11	4225.02
NYLEGECVEWLR	C7(Carbamidomethyl)	2	0	FALSE	FALSE	0.876194	A0A0A0YN39;Q3YJH8	MHC class I antigen (Fragment)	A0A0A0YN39;Q3YJH8	A0A0A0YN39_BOVIN;Q3YJH8_BOVIN	;BoLA	1750.13	1173.69	827.598	1813.91	859.15	1777.57	938.521	3186.42	3932.59	3813.25	2689.33	4607.6
RKWEAEGYAEVQR		3	2	FALSE	FALSE	0.876194	A0A0A0YN39;Q3YJH8	MHC class I antigen (Fragment)	A0A0A0YN39;Q3YJH8	A0A0A0YN39_BOVIN;Q3YJH8_BOVIN	;BoLA	3033.1	3215.11	4060.77	2840.78	3514.33	3281.66	1025.49	806.308	795.366	834.683	748.601	1301.21
EGEDQTQDMELVETRPSGDGTFQK		3	0	FALSE	FALSE	0.876194	A0A0A0YN39;Q3YJH8	MHC class I antigen (Fragment)	A0A0A0YN39;Q3YJH8	A0A0A0YN39_BOVIN;Q3YJH8_BOVIN	;BoLA	938.966	1017.66	1014.17	1041.51	1234.6	1246.26	1901.58	1770.08	1655.72	1462.87	1588.71	3546.9
KWEAEGYAEVQR		2	1	FALSE	FALSE	0.876194	A0A0A0YN39;Q3YJH8	MHC class I antigen (Fragment)	A0A0A0YN39;Q3YJH8	A0A0A0YN39_BOVIN;Q3YJH8_BOVIN	;BoLA	204.517	229.415	280.859	298.358	289.309	297.081	724.13	539.298	585.615	563.681	619.617	1033.01
WEAEGYAEVQR		2	0	FALSE	FALSE	0.876194	A0A0A0YN39;Q3YJH8	MHC class I antigen (Fragment)	A0A0A0YN39;Q3YJH8	A0A0A0YN39_BOVIN;Q3YJH8_BOVIN	;BoLA	201.176	342.142	257.784	334.861	316.226	436.856	219.219	662.909	386.103	388.58	671.753	1369.14
IYTQAASSDSAQGSDVSLTVPK		2	0	FALSE	FALSE	0.876194	A0A0A0YN39;Q3YJH8	MHC class I antigen (Fragment)	A0A0A0YN39;Q3YJH8	A0A0A0YN39_BOVIN;Q3YJH8_BOVIN	;BoLA	80.9813	180.066	69.2669	127.75	61.6463	168.545	554.088	531.618	271.046	207.763	268.012	810.827
LLGGFMQDAYDGR		2	0	FALSE	FALSE	0.876194	A0A0A0YN39;Q3YJH8	MHC class I antigen (Fragment)	A0A0A0YN39;Q3YJH8	A0A0A0YN39_BOVIN;Q3YJH8_BOVIN	;BoLA	376.171	373.057	236.745	715.658	336.283	821.57	4757.36	5188.54	5470.73	5747.38	5798.66	5507.31
AHVTHHPISER		2	0	FALSE	FALSE	0.876194	A0A0A0YN39;Q3YJH8	MHC class I antigen (Fragment)	A0A0A0YN39;Q3YJH8	A0A0A0YN39_BOVIN;Q3YJH8_BOVIN	;BoLA	339.4	46.2521	721.707	330.246	233.957	305.166	29.5527	51.5634	64.6367	16.7969	82.0455	236.661
LLGGFMQDAYDGRDYIALNEDLR		3	1	FALSE	FALSE	0.876194	A0A0A0YN39;Q3YJH8	MHC class I antigen (Fragment)	A0A0A0YN39;Q3YJH8	A0A0A0YN39_BOVIN;Q3YJH8_BOVIN	;BoLA	446.399	367.349	416.372	377.911	469.382	373.69	266.061	364.969	54.4207	39.9842	6.02931	232.771
CWALGFYPEEISLTWQR	C1(Carbamidomethyl)	2	0	FALSE	FALSE	0.876194	A0A0A0YN39;Q3YJH8	MHC class I antigen (Fragment)	A0A0A0YN39;Q3YJH8	A0A0A0YN39_BOVIN;Q3YJH8_BOVIN	;BoLA	184.155	168.105	214.099	202.857	117.014	123.035	63.5411	79.6731	29.3146	38.8446	47.3119	272.885
WVEQEGPEYWDRETR		3	1	FALSE	FALSE	0.876194	A0A0A0YN39;Q3YJH8	MHC class I antigen (Fragment)	A0A0A0YN39;Q3YJH8	A0A0A0YN39_BOVIN;Q3YJH8_BOVIN	;BoLA	2885.88	3473.65	4948.37	2880.01	4893.55	2570.98	5.1848	89.0219	17.1843	18.7323	20.0639	18.3786
NYLEGECVEWLRR	C7(Carbamidomethyl)	3	1	FALSE	FALSE	0.876194	A0A0A0YN39;Q3YJH8	MHC class I antigen (Fragment)	A0A0A0YN39;Q3YJH8	A0A0A0YN39_BOVIN;Q3YJH8_BOVIN	;BoLA	4085.78	4164.51	5717.77	3972.63	4674.02	3264.44	48.8936	129.013	23.1938	146.878	27.0804	108.108
YLETGKDTLLR		2	1	FALSE	FALSE	0.876194	A0A0A0YN39;Q3YJH8	MHC class I antigen (Fragment)	A0A0A0YN39;Q3YJH8	A0A0A0YN39_BOVIN;Q3YJH8_BOVIN	;BoLA	1993.71	2094.73	1760.14	2457.43	1278.27	1689.84	45.4529	18.6184	33.6865	40.9745	41.1717	39.0097
VRWVEQEGPEYWDR		3	1	FALSE	FALSE	0.876194	A0A0A0YN39;Q3YJH8	MHC class I antigen (Fragment)	A0A0A0YN39;Q3YJH8	A0A0A0YN39_BOVIN;Q3YJH8_BOVIN	;BoLA	1113.15	1617.65	1818.87	987.408	1646.81	812.683	16.7295	40.8416	19.1623	16.7987	22.3733	20.494
IYTQAASSDSAQGSDVSLTVPKV		2	1	FALSE	FALSE	0.876194	A0A0A0YN39;Q3YJH8	MHC class I antigen (Fragment)	A0A0A0YN39;Q3YJH8	A0A0A0YN39_BOVIN;Q3YJH8_BOVIN	;BoLA	772.2	954.866	540.601	806.956	694.019	1053.76	16.3475	23.6879	37.7832	16.2803	32.3605	35.3279
RYLETGKDTLLR		3	2	FALSE	FALSE	0.876194	A0A0A0YN39;Q3YJH8	MHC class I antigen (Fragment)	A0A0A0YN39;Q3YJH8	A0A0A0YN39_BOVIN;Q3YJH8_BOVIN	;BoLA	1673.37	1982.32	1724.43	2220.59	1400.19	1517.98	45.6955	18.7178	47.8156	45.5075	40.953	44.7084
AHVTHHPISEREVTLR		3	1	FALSE	FALSE	0.876194	A0A0A0YN39;Q3YJH8	MHC class I antigen (Fragment)	A0A0A0YN39;Q3YJH8	A0A0A0YN39_BOVIN;Q3YJH8_BOVIN	;BoLA	63.732	72.073	137.91	37.2161	76.9177	14.6618	19.7208	16.0194	31.3203	19.6396	26.8252	29.285
FIAVGYVDDTQFVRFDSDAPDPR		3	1	FALSE	FALSE	0.876194	A0A0A0YN39;Q3YJH8	MHC class I antigen (Fragment)	A0A0A0YN39;Q3YJH8	A0A0A0YN39_BOVIN;Q3YJH8_BOVIN	;BoLA	542.045	517.523	679.449	510.19	710.562	534.431	22.4596	54.8304	50.4918	22.5525	16.6653	54.0009
GRIYTQAASSDSAQGSDVSLTVPK		3	1	FALSE	FALSE	0.876194	A0A0A0YN39;Q3YJH8	MHC class I antigen (Fragment)	A0A0A0YN39;Q3YJH8	A0A0A0YN39_BOVIN;Q3YJH8_BOVIN	;BoLA	51.6315	85.6034	159.763	69.5852	148.282	29.368	24.2819	16.7575	46.7027	24.3822	54.5287	49.9484
YFYTGVSR		2	0	FALSE	FALSE	0.876194	A0A0A0YN39;Q3YJH8	MHC class I antigen (Fragment)	A0A0A0YN39;Q3YJH8	A0A0A0YN39_BOVIN;Q3YJH8_BOVIN	;BoLA	25.3874	34.2721	29.2923	34.3349	32.3338	20.4218	153.329	673.117	373.919	261.647	1565.21	40.6792
NIFPSNLVSAAFR		2	0	TRUE	FALSE	0.867999	A0A0A8J2N9;Q95JC7	Amino acid transporter;Neutral amino acid transporter B(0)	A0A0A8J2N9;Q95JC7	A0A0A8J2N9_BOVIN;AAAT_BOVIN	ASCT2;SLC1A5	4483.98	1934.96	2816.5	4498.18	2506.19	2766.3	1069.84	3201.61	10629.6	10337.2	10108	7636.51
LGPEGELLIR		2	0	FALSE	FALSE	0.867999	A0A0A8J2N9;Q95JC7	Amino acid transporter;Neutral amino acid transporter B(0)	A0A0A8J2N9;Q95JC7	A0A0A8J2N9_BOVIN;AAAT_BOVIN	ASCT2;SLC1A5	3149.56	3232.73	2022.46	4310.18	3055.92	4251.66	3331.52	2151.8	3444.5	3707.64	3283.95	4213.68
TENCNSVPELIQVK	C4(Carbamidomethyl)	2	0	FALSE	FALSE	0.867999	A0A0A8J2N9;Q95JC7	Amino acid transporter;Neutral amino acid transporter B(0)	A0A0A8J2N9;Q95JC7	A0A0A8J2N9_BOVIN;AAAT_BOVIN	ASCT2;SLC1A5	595.715	761.474	331.318	926.38	478.016	894.411	1260.98	1394.31	1967.64	2122.97	2117.45	1909.24
EVLDSFLDLVR		2	0	FALSE	FALSE	0.867999	A0A0A8J2N9;Q95JC7	Amino acid transporter;Neutral amino acid transporter B(0)	A0A0A8J2N9;Q95JC7	A0A0A8J2N9_BOVIN;AAAT_BOVIN	ASCT2;SLC1A5	620.127	616.054	619.975	716.572	890.99	800.67	464.665	452.967	124.132	170.959	214.562	959.01
KLGPEGELLIR		2	1	FALSE	FALSE	0.867999	A0A0A8J2N9;Q95JC7	Amino acid transporter;Neutral amino acid transporter B(0)	A0A0A8J2N9;Q95JC7	A0A0A8J2N9_BOVIN;AAAT_BOVIN	ASCT2;SLC1A5	170.096	441.561	389.117	248.532	408.791	175.982	135.11	643.944	637.222	638.129	677.575	148.401
SEMPLAALPVPGEEGNPLLK		2	0	FALSE	FALSE	0.867999	A0A0A8J2N9;Q95JC7	Amino acid transporter;Neutral amino acid transporter B(0)	A0A0A8J2N9;Q95JC7	A0A0A8J2N9_BOVIN;AAAT_BOVIN	ASCT2;SLC1A5	1339.12	1523.06	1424.4	1011.18	2041.28	1775.21	805.448	678.575	2041.06	2042.35	1874.87	1484.05
VLGYMQLR		2	0	FALSE	FALSE	0.866492	A0A0B5H0C3;A0A343LMZ9;A0A8E6GNZ9;A0A8E6GR37;A0A8E6GS86;B1P0I6;C5IX79;I3PDT0;I3PE73;P03887;Q3L5J7;Q45LV6;Q45MC5;Q45MJ0;Q6QTH1;Q7JAT6;U3GRC4;U3GRL4;U3GXM3	NADH-ubiquinone oxidoreductase chain 1	A0A0B5H0C3;A0A343LMZ9;A0A8E6GNZ9;A0A8E6GR37;A0A8E6GS86;B1P0I6;C5IX79;I3PDT0;I3PE73;P03887;Q3L5J7;Q45LV6;Q45MC5;Q45MJ0;Q6QTH1;Q7JAT6;U3GRC4;U3GRL4;U3GXM3	A0A0B5H0C3_BOVIN;A0A343LMZ9_BOVIN;A0A8E6GNZ9_BOVIN;A0A8E6GR37_BOVIN;A0A8E6GS86_BOVIN;B1P0I6_BOVIN;C5IX79_BOVIN;I3PDT0_BOVIN;I3PE73_BOVIN;NU1M_BOVIN;Q3L5J7_BOVIN;Q45LV6_BOVIN;Q45MC5_BOVIN;Q45MJ0_BOVIN;Q6QTH1_BOVIN;Q7JAT6_BOVIN;U3GRC4_BOVIN;U3GRL4_BOVIN;U3GXM3_BOVIN	ND1;ND1;ND1;ND1;ND1;ND1;ND1;ND1;ND1;MT-ND1;ND1;ND1;ND1;ND1;ND1;ND1;ND1;ND1;ND1	2748.96	2014.12	2336.9	2488.68	2829.36	2894.19	754.276	2737.7	2791.87	2084.45	3731.12	1881.51
KGPNVVGPYGLLQPIADAIK		3	1	FALSE	FALSE	0.866492	A0A0B5H0C3;A0A343LMZ9;A0A8E6GNZ9;A0A8E6GR37;A0A8E6GS86;B1P0I6;C5IX79;I3PDT0;I3PE73;P03887;Q3L5J7;Q45LV6;Q45MC5;Q45MJ0;Q6QTH1;Q7JAT6;U3GRC4;U3GRL4;U3GXM3	NADH-ubiquinone oxidoreductase chain 1	A0A0B5H0C3;A0A343LMZ9;A0A8E6GNZ9;A0A8E6GR37;A0A8E6GS86;B1P0I6;C5IX79;I3PDT0;I3PE73;P03887;Q3L5J7;Q45LV6;Q45MC5;Q45MJ0;Q6QTH1;Q7JAT6;U3GRC4;U3GRL4;U3GXM3	A0A0B5H0C3_BOVIN;A0A343LMZ9_BOVIN;A0A8E6GNZ9_BOVIN;A0A8E6GR37_BOVIN;A0A8E6GS86_BOVIN;B1P0I6_BOVIN;C5IX79_BOVIN;I3PDT0_BOVIN;I3PE73_BOVIN;NU1M_BOVIN;Q3L5J7_BOVIN;Q45LV6_BOVIN;Q45MC5_BOVIN;Q45MJ0_BOVIN;Q6QTH1_BOVIN;Q7JAT6_BOVIN;U3GRC4_BOVIN;U3GRL4_BOVIN;U3GXM3_BOVIN	ND1;ND1;ND1;ND1;ND1;ND1;ND1;ND1;ND1;MT-ND1;ND1;ND1;ND1;ND1;ND1;ND1;ND1;ND1;ND1	485.682	368.508	409.259	571.956	389.558	533.558	538.375	904.428	1278.62	1332.35	1100.51	538.906
YDQLMHLLWK		2	0	FALSE	FALSE	0.866492	A0A0B5H0C3;A0A343LMZ9;A0A8E6GNZ9;A0A8E6GR37;A0A8E6GS86;B1P0I6;C5IX79;I3PDT0;I3PE73;P03887;Q3L5J7;Q45LV6;Q45MC5;Q45MJ0;Q6QTH1;Q7JAT6;U3GRC4;U3GRL4;U3GXM3	NADH-ubiquinone oxidoreductase chain 1	A0A0B5H0C3;A0A343LMZ9;A0A8E6GNZ9;A0A8E6GR37;A0A8E6GS86;B1P0I6;C5IX79;I3PDT0;I3PE73;P03887;Q3L5J7;Q45LV6;Q45MC5;Q45MJ0;Q6QTH1;Q7JAT6;U3GRC4;U3GRL4;U3GXM3	A0A0B5H0C3_BOVIN;A0A343LMZ9_BOVIN;A0A8E6GNZ9_BOVIN;A0A8E6GR37_BOVIN;A0A8E6GS86_BOVIN;B1P0I6_BOVIN;C5IX79_BOVIN;I3PDT0_BOVIN;I3PE73_BOVIN;NU1M_BOVIN;Q3L5J7_BOVIN;Q45LV6_BOVIN;Q45MC5_BOVIN;Q45MJ0_BOVIN;Q6QTH1_BOVIN;Q7JAT6_BOVIN;U3GRC4_BOVIN;U3GRL4_BOVIN;U3GXM3_BOVIN	ND1;ND1;ND1;ND1;ND1;ND1;ND1;ND1;ND1;MT-ND1;ND1;ND1;ND1;ND1;ND1;ND1;ND1;ND1;ND1	97.5796	155.108	121.791	158.4	184.675	169.721	163.807	167.418	355.727	421.322	489.604	220.143
FRYDQLMHLLWK		3	1	FALSE	FALSE	0.866492	A0A0B5H0C3;A0A343LMZ9;A0A8E6GNZ9;A0A8E6GR37;A0A8E6GS86;B1P0I6;C5IX79;I3PDT0;I3PE73;P03887;Q3L5J7;Q45LV6;Q45MC5;Q45MJ0;Q6QTH1;Q7JAT6;U3GRC4;U3GRL4;U3GXM3	NADH-ubiquinone oxidoreductase chain 1	A0A0B5H0C3;A0A343LMZ9;A0A8E6GNZ9;A0A8E6GR37;A0A8E6GS86;B1P0I6;C5IX79;I3PDT0;I3PE73;P03887;Q3L5J7;Q45LV6;Q45MC5;Q45MJ0;Q6QTH1;Q7JAT6;U3GRC4;U3GRL4;U3GXM3	A0A0B5H0C3_BOVIN;A0A343LMZ9_BOVIN;A0A8E6GNZ9_BOVIN;A0A8E6GR37_BOVIN;A0A8E6GS86_BOVIN;B1P0I6_BOVIN;C5IX79_BOVIN;I3PDT0_BOVIN;I3PE73_BOVIN;NU1M_BOVIN;Q3L5J7_BOVIN;Q45LV6_BOVIN;Q45MC5_BOVIN;Q45MJ0_BOVIN;Q6QTH1_BOVIN;Q7JAT6_BOVIN;U3GRC4_BOVIN;U3GRL4_BOVIN;U3GXM3_BOVIN	ND1;ND1;ND1;ND1;ND1;ND1;ND1;ND1;ND1;MT-ND1;ND1;ND1;ND1;ND1;ND1;ND1;ND1;ND1;ND1	197.167	368.295	478.625	258.659	455.181	363.287	388.946	270.234	166.645	192.29	205.455	251.812
GPNVVGPYGLLQPIADAIK		2	0	FALSE	FALSE	0.866492	A0A0B5H0C3;A0A343LMZ9;A0A8E6GNZ9;A0A8E6GR37;A0A8E6GS86;B1P0I6;C5IX79;I3PDT0;I3PE73;P03887;Q3L5J7;Q45LV6;Q45MC5;Q45MJ0;Q6QTH1;Q7JAT6;U3GRC4;U3GRL4;U3GXM3	NADH-ubiquinone oxidoreductase chain 1	A0A0B5H0C3;A0A343LMZ9;A0A8E6GNZ9;A0A8E6GR37;A0A8E6GS86;B1P0I6;C5IX79;I3PDT0;I3PE73;P03887;Q3L5J7;Q45LV6;Q45MC5;Q45MJ0;Q6QTH1;Q7JAT6;U3GRC4;U3GRL4;U3GXM3	A0A0B5H0C3_BOVIN;A0A343LMZ9_BOVIN;A0A8E6GNZ9_BOVIN;A0A8E6GR37_BOVIN;A0A8E6GS86_BOVIN;B1P0I6_BOVIN;C5IX79_BOVIN;I3PDT0_BOVIN;I3PE73_BOVIN;NU1M_BOVIN;Q3L5J7_BOVIN;Q45LV6_BOVIN;Q45MC5_BOVIN;Q45MJ0_BOVIN;Q6QTH1_BOVIN;Q7JAT6_BOVIN;U3GRC4_BOVIN;U3GRL4_BOVIN;U3GXM3_BOVIN	ND1;ND1;ND1;ND1;ND1;ND1;ND1;ND1;ND1;MT-ND1;ND1;ND1;ND1;ND1;ND1;ND1;ND1;ND1;ND1	51.6513	21.3097	19.1936	34.7451	46.9648	22.2961	36.6947	20.3304	49.6793	43.8003	42.5493	61.3071
TGIPIVTSPYQIHFTK		3	0	TRUE	FALSE	0.851894	A0A0F6QNP7;A0A3Q1M2B2;A0A3Q1MGT0;A0A3Q1MHV6;Q2UVX4	Complement C3	A0A0F6QNP7;A0A3Q1M2B2;A0A3Q1MGT0;A0A3Q1MHV6;Q2UVX4	A0A0F6QNP7_BOVIN;A0A3Q1M2B2_BOVIN;A0A3Q1MGT0_BOVIN;A0A3Q1MHV6_BOVIN;CO3_BOVIN	C3	394.744	179.232	266.623	638.064	396.605	445.562	242.266	183.241	244.35	311.167	288.033	291.895
AGDFLENHYR		2	0	FALSE	FALSE	0.851894	A0A0F6QNP7;A0A3Q1M2B2;A0A3Q1MGT0;A0A3Q1MHV6;Q2UVX4	Complement C3	A0A0F6QNP7;A0A3Q1M2B2;A0A3Q1MGT0;A0A3Q1MHV6;Q2UVX4	A0A0F6QNP7_BOVIN;A0A3Q1M2B2_BOVIN;A0A3Q1MGT0_BOVIN;A0A3Q1MHV6_BOVIN;CO3_BOVIN	C3	771.446	571.54	525.263	1039.78	838.874	773.747	394.593	405.617	366.273	354.945	324.561	486.131
HQQTITIPAR		2	0	TRUE	FALSE	0.851894	A0A0F6QNP7;A0A3Q1M2B2;A0A3Q1MGT0;A0A3Q1MHV6;Q2UVX4	Complement C3	A0A0F6QNP7;A0A3Q1M2B2;A0A3Q1MGT0;A0A3Q1MHV6;Q2UVX4	A0A0F6QNP7_BOVIN;A0A3Q1M2B2_BOVIN;A0A3Q1MGT0_BOVIN;A0A3Q1MHV6_BOVIN;CO3_BOVIN	C3	207.847	186.22	251.267	313.619	201.372	158.061	129.504	95.6746	114.955	118.48	129.37	145.406
HIPVVTQGSNVQSLTQDDGVAK		3	0	TRUE	FALSE	0.851894	A0A0F6QNP7;A0A3Q1M2B2;A0A3Q1MGT0;A0A3Q1MHV6;Q2UVX4	Complement C3	A0A0F6QNP7;A0A3Q1M2B2;A0A3Q1MGT0;A0A3Q1MHV6;Q2UVX4	A0A0F6QNP7_BOVIN;A0A3Q1M2B2_BOVIN;A0A3Q1MGT0_BOVIN;A0A3Q1MHV6_BOVIN;CO3_BOVIN	C3	175.861	144.893	111.439	252.906	222.717	187.308	136.687	117.99	57.483	84.7255	89.801	156.249
IGLHEVEVK		2	0	TRUE	FALSE	0.851894	A0A0F6QNP7;A0A3Q1M2B2;A0A3Q1MGT0;A0A3Q1MHV6;Q2UVX4	Complement C3	A0A0F6QNP7;A0A3Q1M2B2;A0A3Q1MGT0;A0A3Q1MHV6;Q2UVX4	A0A0F6QNP7_BOVIN;A0A3Q1M2B2_BOVIN;A0A3Q1MGT0_BOVIN;A0A3Q1MHV6_BOVIN;CO3_BOVIN	C3	268.421	182.745	22.6588	463.937	259.741	209.154	164.05	35.4856	144.278	133.618	91.1379	116.025
VFALAANLIAIDSK		2	0	FALSE	FALSE	0.851894	A0A0F6QNP7;A0A3Q1M2B2;A0A3Q1MGT0;A0A3Q1MHV6;Q2UVX4	Complement C3	A0A0F6QNP7;A0A3Q1M2B2;A0A3Q1MGT0;A0A3Q1MHV6;Q2UVX4	A0A0F6QNP7_BOVIN;A0A3Q1M2B2_BOVIN;A0A3Q1MGT0_BOVIN;A0A3Q1MHV6_BOVIN;CO3_BOVIN	C3	210.227	99.4651	142.574	145.982	143.895	122.585	44.3049	109.431	24.3759	46.7148	28.4606	137.156
DICEAQVNSLGR	C3(Carbamidomethyl)	2	0	FALSE	FALSE	0.851894	A0A0F6QNP7;A0A3Q1M2B2;A0A3Q1MGT0;A0A3Q1MHV6;Q2UVX4	Complement C3	A0A0F6QNP7;A0A3Q1M2B2;A0A3Q1MGT0;A0A3Q1MHV6;Q2UVX4	A0A0F6QNP7_BOVIN;A0A3Q1M2B2_BOVIN;A0A3Q1MGT0_BOVIN;A0A3Q1MHV6_BOVIN;CO3_BOVIN	C3	222.484	195.5	153.987	31.1676	174.161	18.538	32.8446	147.184	50.2238	94.4674	153.955	74.3798
SSVAVPYVIVPLK		2	0	TRUE	FALSE	0.851894	A0A0F6QNP7;A0A3Q1M2B2;A0A3Q1MGT0;A0A3Q1MHV6;Q2UVX4	Complement C3	A0A0F6QNP7;A0A3Q1M2B2;A0A3Q1MGT0;A0A3Q1MHV6;Q2UVX4	A0A0F6QNP7_BOVIN;A0A3Q1M2B2_BOVIN;A0A3Q1MGT0_BOVIN;A0A3Q1MHV6_BOVIN;CO3_BOVIN	C3	269.791	38.583	26.0194	38.6537	36.4008	22.9905	26.4836	99.6206	734.198	795.218	780.025	132.293
EGAHYLVWGVSSDLWGEKPK		3	0	FALSE	FALSE	0.851894	A0A0F6QNP7;A0A3Q1M2B2;A0A3Q1MGT0;A0A3Q1MHV6;Q2UVX4	Complement C3	A0A0F6QNP7;A0A3Q1M2B2;A0A3Q1MGT0;A0A3Q1MHV6;Q2UVX4	A0A0F6QNP7_BOVIN;A0A3Q1M2B2_BOVIN;A0A3Q1MGT0_BOVIN;A0A3Q1MHV6_BOVIN;CO3_BOVIN	C3	292.203	240.05	287.023	432.791	355.224	319.751	50.8047	35.0614	22.3213	51.0146	26.0618	45.4668
VHQYFNVGLIQPGAVK		2	0	TRUE	FALSE	0.851894	A0A0F6QNP7;A0A3Q1M2B2;A0A3Q1MGT0;A0A3Q1MHV6;Q2UVX4	Complement C3	A0A0F6QNP7;A0A3Q1M2B2;A0A3Q1MGT0;A0A3Q1MHV6;Q2UVX4	A0A0F6QNP7_BOVIN;A0A3Q1M2B2_BOVIN;A0A3Q1MGT0_BOVIN;A0A3Q1MHV6_BOVIN;CO3_BOVIN	C3	172.346	104.803	125.786	207.077	192.693	126.513	43.3161	16.0375	50.4422	35.4708	43.2027	47.1644
TIYTPGSTVLYR		2	0	TRUE	FALSE	0.851894	A0A0F6QNP7;A0A3Q1M2B2;A0A3Q1MGT0;A0A3Q1MHV6;Q2UVX4	Complement C3	A0A0F6QNP7;A0A3Q1M2B2;A0A3Q1MGT0;A0A3Q1MHV6;Q2UVX4	A0A0F6QNP7_BOVIN;A0A3Q1M2B2_BOVIN;A0A3Q1MGT0_BOVIN;A0A3Q1MHV6_BOVIN;CO3_BOVIN	C3	238.5	44.1383	15.8076	142.821	34.6129	20.9397	27.8516	277.465	249.122	272.436	290.731	37.1864
LLCGLLTER	C3(Carbamidomethyl)	2	0	FALSE	FALSE	0.864069	A0A0F7RPX0;P80177	Macrophage migration inhibitory factor	A0A0F7RPX0;P80177	A0A0F7RPX0_BOVIN;MIF_BOVIN	MIF	127739	82359.8	103244	91132.1	91983.8	78437.1	34413.1	112167	81579.3	78815.2	75477.1	31591.9
PMFVVNTNVPR		2	0	FALSE	FALSE	0.864069	A0A0F7RPX0;P80177	Macrophage migration inhibitory factor	A0A0F7RPX0;P80177	A0A0F7RPX0_BOVIN;MIF_BOVIN	MIF	3169.72	1846.49	2238.91	2080.35	2617.07	2483.72	10704.9	18816.5	39324.8	28074.8	49259.9	20071.1
PAQYIAVHVVPDQLMTFGGSSEPCALCSLHSIGK	C24(Carbamidomethyl);C27(Carbamidomethyl)	4	0	FALSE	FALSE	0.864069	A0A0F7RPX0;P80177	Macrophage migration inhibitory factor	A0A0F7RPX0;P80177	A0A0F7RPX0_BOVIN;MIF_BOVIN	MIF	1936.29	1515.85	1233.53	1322.51	1739.81	1402.99	6763.01	9417.8	281.966	133.358	253.021	13108.6
MPMFVVNTNVPR		2	0	FALSE	FALSE	0.864069	A0A0F7RPX0;P80177	Macrophage migration inhibitory factor	A0A0F7RPX0;P80177	A0A0F7RPX0_BOVIN;MIF_BOVIN	MIF	420.812	516.814	469.703	398.719	438.473	470.947	546.612	424.759	852.487	897.357	903.14	893.972
ASVPDGLLSELTQQLAQATGK		2	0	FALSE	FALSE	0.864069	A0A0F7RPX0;P80177	Macrophage migration inhibitory factor	A0A0F7RPX0;P80177	A0A0F7RPX0_BOVIN;MIF_BOVIN	MIF	94.5015	90.4054	106.209	172.941	51.3152	60.3414	261.964	141.924	187.011	20.2769	73.4963	313.989
IYINFCDMNAANVGWNGSTFA	C6(Carbamidomethyl)	2	0	TRUE	FALSE	0.864069	A0A0F7RPX0;P80177	Macrophage migration inhibitory factor	A0A0F7RPX0;P80177	A0A0F7RPX0_BOVIN;MIF_BOVIN	MIF	355.111	261.85	231.996	355.917	229.361	247.344	338.284	369.956	30.3955	176.153	165.124	718.123
ISPDRIYINFCDMNAANVGWNGSTFA	C11(Carbamidomethyl)	3	1	TRUE	FALSE	0.864069	A0A0F7RPX0;P80177	Macrophage migration inhibitory factor	A0A0F7RPX0;P80177	A0A0F7RPX0_BOVIN;MIF_BOVIN	MIF	17.7099	24.8154	84.3134	26.3624	47.7669	10.52	50.425	20.6551	43.3308	50.2175	37.1119	40.5151
RLCAATAAILSKPEDR	C3(Carbamidomethyl)	3	1	TRUE	FALSE	0.872002	A0A0F7RQ40;A0A3Q1MAM8;A5PK65	D-dopachrome decarboxylase	A0A0F7RQ40;A0A3Q1MAM8;A5PK65	A0A0F7RQ40_BOVIN;A0A3Q1MAM8_BOVIN;DOPD_BOVIN	DDT	2669.09	2679.97	2639.76	1945.62	2641.92	2430.07	2002.03	1938.49	1892.48	2005.71	1664.27	3556.88
PFVELDTSLPAGR		2	0	TRUE	FALSE	0.872002	A0A0F7RQ40;A0A3Q1MAM8;A5PK65	D-dopachrome decarboxylase	A0A0F7RQ40;A0A3Q1MAM8;A5PK65	A0A0F7RQ40_BOVIN;A0A3Q1MAM8_BOVIN;DOPD_BOVIN	DDT	1224.23	1181.44	657.916	918.691	834.708	1005.5	874.392	1553.7	449.258	401.907	369.054	2250.88
LCAATAAILSKPEDR	C2(Carbamidomethyl)	3	0	TRUE	FALSE	0.872002	A0A0F7RQ40;A0A3Q1MAM8;A5PK65	D-dopachrome decarboxylase	A0A0F7RQ40;A0A3Q1MAM8;A5PK65	A0A0F7RQ40_BOVIN;A0A3Q1MAM8_BOVIN;DOPD_BOVIN	DDT	411.99	425.592	336.516	326.442	326.473	367.414	715.207	800.638	587.184	687.944	585.155	1034.49
ELDLAEDR		2	0	TRUE	FALSE	0.872002	A0A0F7RQ40;A0A3Q1MAM8;A5PK65	D-dopachrome decarboxylase	A0A0F7RQ40;A0A3Q1MAM8;A5PK65	A0A0F7RQ40_BOVIN;A0A3Q1MAM8_BOVIN;DOPD_BOVIN	DDT	2328.82	1289.99	1110.72	1441.49	1356.91	1495.64	51.4254	482.627	42.4879	51.2138	414.237	39.7269
PFVELDTSLPAGRVPAGLEK		3	1	TRUE	FALSE	0.872002	A0A0F7RQ40;A0A3Q1MAM8;A5PK65	D-dopachrome decarboxylase	A0A0F7RQ40;A0A3Q1MAM8;A5PK65	A0A0F7RQ40_BOVIN;A0A3Q1MAM8_BOVIN;DOPD_BOVIN	DDT	450.443	586.498	585.817	358.72	575.946	338.891	22.1097	50.5453	27.9362	22.0187	18.0781	16.5596
SGLAMVVNGSAEPSAQLLVSSIGVVGTAEENRGHSAR		4	1	TRUE	FALSE	0.872002	A0A0F7RQ40;A0A3Q1MAM8;A5PK65	D-dopachrome decarboxylase	A0A0F7RQ40;A0A3Q1MAM8;A5PK65	A0A0F7RQ40_BOVIN;A0A3Q1MAM8_BOVIN;DOPD_BOVIN	DDT	1561.72	1311.13	2047.93	1147.5	1900.45	914.919	16.5788	24.0231	37.256	16.5106	31.909	264.934
SGLAMVVNGSAEPSAQLLVSSIGVVGTAEENR		3	0	TRUE	FALSE	0.872002	A0A0F7RQ40;A0A3Q1MAM8;A5PK65	D-dopachrome decarboxylase	A0A0F7RQ40;A0A3Q1MAM8;A5PK65	A0A0F7RQ40_BOVIN;A0A3Q1MAM8_BOVIN;DOPD_BOVIN	DDT	35.6159	18.7383	15.0743	24.4743	23.0478	31.4469	51.4931	65.7496	27.1123	41.9999	31.6555	104.521
DRLETHRPHVVGSGGNDK		4	1	TRUE	FALSE	0.858446	A0A0G2USR6;A0A3Q1LXL0;A6QNL2	non-specific serine/threonine protein kinase	A0A0G2USR6;A0A3Q1LXL0;A6QNL2	A0A0G2USR6_BOVIN;A0A3Q1LXL0_BOVIN;A6QNL2_BOVIN	MARK2	2264.16	2220.99	2463.86	2039.54	2311.23	1997.93	1309.28	1094.34	1276.81	1236.28	1204.8	1176.37
FLILNPSK		2	0	TRUE	FALSE	0.858446	A0A0G2USR6;A0A3Q1LXL0;A6QNL2	non-specific serine/threonine protein kinase	A0A0G2USR6;A0A3Q1LXL0;A6QNL2	A0A0G2USR6_BOVIN;A0A3Q1LXL0_BOVIN;A6QNL2_BOVIN	MARK2	722.228	705.223	739.511	788.4	761.925	722.121	847.257	955.907	1604.92	1501.08	1403.44	1125.2
SSELEGDTITLKPRPSADLANSSAPSPSHK		4	0	TRUE	FALSE	0.858446	A0A0G2USR6;A0A3Q1LXL0;A6QNL2	non-specific serine/threonine protein kinase	A0A0G2USR6;A0A3Q1LXL0;A6QNL2	A0A0G2USR6_BOVIN;A0A3Q1LXL0_BOVIN;A6QNL2_BOVIN	MARK2	802.18	915.652	832.92	832.338	974.281	709.068	269.982	189.011	239.843	206.612	208.263	240.523
VLDANSCQSELHEK	C7(Carbamidomethyl)	3	0	TRUE	FALSE	0.858446	A0A0G2USR6;A0A3Q1LXL0;A6QNL2	non-specific serine/threonine protein kinase	A0A0G2USR6;A0A3Q1LXL0;A6QNL2	A0A0G2USR6_BOVIN;A0A3Q1LXL0_BOVIN;A6QNL2_BOVIN	MARK2	228.857	135.638	162.893	122.172	235.182	157.353	347.142	344.349	360.313	339.714	355.83	489.525
VPVASPSAHNISSSGGAPDR		3	0	TRUE	FALSE	0.858446	A0A0G2USR6;A0A3Q1LXL0;A6QNL2	non-specific serine/threonine protein kinase	A0A0G2USR6;A0A3Q1LXL0;A6QNL2	A0A0G2USR6_BOVIN;A0A3Q1LXL0_BOVIN;A6QNL2_BOVIN	MARK2	112.436	99.9662	28.0947	167.171	33.712	227.505	775.869	692.46	783.138	880.957	835.973	813.496
YNEVMATYLLLGYK		2	0	TRUE	FALSE	0.858446	A0A0G2USR6;A0A3Q1LXL0;A6QNL2	non-specific serine/threonine protein kinase	A0A0G2USR6;A0A3Q1LXL0;A6QNL2	A0A0G2USR6_BOVIN;A0A3Q1LXL0_BOVIN;A6QNL2_BOVIN	MARK2	83.3452	196.779	120.713	105.176	121.418	150.258	188.428	58.1041	41.6265	52.2736	35.6522	306.513
NSATSADEQPHIGNYR		3	0	TRUE	FALSE	0.858446	A0A0G2USR6;A0A3Q1LXL0;A6QNL2	non-specific serine/threonine protein kinase	A0A0G2USR6;A0A3Q1LXL0;A6QNL2	A0A0G2USR6_BOVIN;A0A3Q1LXL0_BOVIN;A6QNL2_BOVIN	MARK2	112.803	117.905	115.321	99.3372	125.341	166.817	215.071	177.116	158.181	215.853	178.989	152.381
TTSSMEPNEMMR		2	0	TRUE	FALSE	0.858446	A0A0G2USR6;A0A3Q1LXL0;A6QNL2	non-specific serine/threonine protein kinase	A0A0G2USR6;A0A3Q1LXL0;A6QNL2	A0A0G2USR6_BOVIN;A0A3Q1LXL0_BOVIN;A6QNL2_BOVIN	MARK2	122.842	110.227	44.2975	38.2331	73.1341	150.227	17.8965	264.752	70.4301	101.74	320.377	406.14
FSDQAGPAIPTSNSYSK		2	0	TRUE	FALSE	0.858446	A0A0G2USR6;A0A3Q1LXL0;A6QNL2	non-specific serine/threonine protein kinase	A0A0G2USR6;A0A3Q1LXL0;A6QNL2	A0A0G2USR6_BOVIN;A0A3Q1LXL0_BOVIN;A6QNL2_BOVIN	MARK2	7.73442	57.2678	17.4457	55.5118	49.91	34.2893	93.2051	41.0719	77.2472	84.5297	21.0789	94.9177
PSADLANSSAPSPSHK		3	0	TRUE	FALSE	0.858446	A0A0G2USR6;A0A3Q1LXL0;A6QNL2	non-specific serine/threonine protein kinase	A0A0G2USR6;A0A3Q1LXL0;A6QNL2	A0A0G2USR6_BOVIN;A0A3Q1LXL0_BOVIN;A6QNL2_BOVIN	MARK2	16.0904	29.9466	23.2988	54.1734	4224.16	50.2567	1970.62	2649.8	2530.54	2156.7	1920.15	1695.8
DQQNLPYGVTPASPSGNSQGR		2	0	TRUE	FALSE	0.858446	A0A0G2USR6;A0A3Q1LXL0;A6QNL2	non-specific serine/threonine protein kinase	A0A0G2USR6;A0A3Q1LXL0;A6QNL2	A0A0G2USR6_BOVIN;A0A3Q1LXL0_BOVIN;A6QNL2_BOVIN	MARK2	31.8701	16.7676	41.6112	31.6143	25.7567	33.8934	37.4281	47.8986	56.8503	90.807	41.4988	153.217
IADFGFSNEFTFGNK		2	0	TRUE	FALSE	0.858446	A0A0G2USR6;A0A3Q1LXL0;A6QNL2	non-specific serine/threonine protein kinase	A0A0G2USR6;A0A3Q1LXL0;A6QNL2	A0A0G2USR6_BOVIN;A0A3Q1LXL0_BOVIN;A6QNL2_BOVIN	MARK2	41.7681	111.566	44.7331	22.4833	21.1729	47.3053	148.327	141.935	24.9067	45.7192	29.0803	159.242
LSSAGIWANTSPEAELFPALRPR		3	0	TRUE	FALSE	0.837181	A0A0K1L4Y6;G3X823	Tripartite motif-containing protein 26	A0A0K1L4Y6;G3X823	A0A0K1L4Y6_BOVIN;G3X823_BOVIN	TRIM26	308.076	368.16	547.089	314.574	697.572	337.339	450.803	324.269	236.807	171.22	276.802	509.538
LHYYCEDDGK	C5(Carbamidomethyl)	2	0	TRUE	FALSE	0.837181	A0A0K1L4Y6;G3X823	Tripartite motif-containing protein 26	A0A0K1L4Y6;G3X823	A0A0K1L4Y6_BOVIN;G3X823_BOVIN	TRIM26	38.9716	58.9815	33.5385	27.1027	57.256	24.6768	100.449	88.8395	71.4457	77.0392	77.4921	111.885
QCIVAEFEQGHQFLR	C2(Carbamidomethyl)	3	0	TRUE	FALSE	0.837181	A0A0K1L4Y6;G3X823	Tripartite motif-containing protein 26	A0A0K1L4Y6;G3X823	A0A0K1L4Y6_BOVIN;G3X823_BOVIN	TRIM26	267.03	362.657	412.006	344.759	428.366	231.173	351.475	389.581	374.598	373.357	363.738	557.383
EHRPHSAVLVEK		3	0	TRUE	FALSE	0.837181	A0A0K1L4Y6;G3X823	Tripartite motif-containing protein 26	A0A0K1L4Y6;G3X823	A0A0K1L4Y6_BOVIN;G3X823_BOVIN	TRIM26	117.698	88.8415	43.9743	107.377	93.4668	92.5971	70.2446	59.8139	77.5161	132.258	96.1389	188.717
ENIRPVWQLASLVENIER		3	0	TRUE	FALSE	0.837181	A0A0K1L4Y6;G3X823	Tripartite motif-containing protein 26	A0A0K1L4Y6;G3X823	A0A0K1L4Y6_BOVIN;G3X823_BOVIN	TRIM26	65.0194	53.0024	100.599	75.6105	70.7995	62.262	74.3767	98.1368	18.3319	17.5596	21.3872	195.35
GDLSLRPEDGVWALR		3	0	TRUE	FALSE	0.837181	A0A0K1L4Y6;G3X823	Tripartite motif-containing protein 26	A0A0K1L4Y6;G3X823	A0A0K1L4Y6_BOVIN;G3X823_BOVIN	TRIM26	22.0713	41.0778	25.4661	39.4935	37.1917	153.113	336.841	223.284	236.674	251.976	271.145	505.883
ESTFQGHHTPAVQK		2	0	TRUE	FALSE	0.849853	A0A0K1ZZY9;A0A172W430;A0A410REQ8;A0A8E6GNW7;A0A8E6GNZ6;A0A8E6GP05;A0A8E6GPQ2;A0A8E6GQ68;A0A8E6LNK1;B1P0E0;E9M2N4;E9M314;I3PDT6;I3PEE4;P00415;Q45LP8;Q45LV0;Q45MJ7;Q6JTG5;Q6QTG5;Q85A41;U3GX94;U3GXK6	Cytochrome c oxidase subunit 3	A0A0K1ZZY9;A0A172W430;A0A410REQ8;A0A8E6GNW7;A0A8E6GNZ6;A0A8E6GP05;A0A8E6GPQ2;A0A8E6GQ68;A0A8E6LNK1;B1P0E0;E9M2N4;E9M314;I3PDT6;I3PEE4;P00415;Q45LP8;Q45LV0;Q45MJ7;Q6JTG5;Q6QTG5;Q85A41;U3GX94;U3GXK6	A0A0K1ZZY9_BOVIN;A0A172W430_BOVIN;A0A410REQ8_BOVIN;A0A8E6GNW7_BOVIN;A0A8E6GNZ6_BOVIN;A0A8E6GP05_BOVIN;A0A8E6GPQ2_BOVIN;A0A8E6GQ68_BOVIN;A0A8E6LNK1_BOVIN;B1P0E0_BOVIN;E9M2N4_BOVIN;E9M314_BOVIN;I3PDT6_BOVIN;I3PEE4_BOVIN;COX3_BOVIN;Q45LP8_BOVIN;Q45LV0_BOVIN;Q45MJ7_BOVIN;Q6JTG5_BOVIN;Q6QTG5_BOVIN;Q85A41_BOVIN;U3GX94_BOVIN;U3GXK6_BOVIN	COX3;COX3;COX3;COX3;COX3;COX3;COX3;COX3;COX3;COX3;COX3;COX3;COX3;COX3;MT-CO3;COX3;COX3;COX3;COIII;COX3;COIII;COX3;COX3	102.948	120.274	132.251	101.621	119.421	93.4743	91.7394	56.5325	94.6671	86.4407	74.7551	179.893
RSNVQSPDATEEDFTSHIESEEMHDAPK		4	1	FALSE	FALSE	0.844085	A0A0M3T9B6;A0A3Q1LZU0;F1MI46;P31096	Osteopontin;Secreted phosphoprotein 1;Secreted phosphoprotein 1;Osteopontin	A0A0M3T9B6;A0A3Q1LZU0;F1MI46;P31096	A0A0M3T9B6_BOVIN;A0A3Q1LZU0_BOVIN;F1MI46_BOVIN;OSTP_BOVIN	OPN;SPP1;SPP1;SPP1	397.408	370.515	364.678	431.606	363.858	456.937	300.564	252.67	269.294	180.651	215.24	479.103
LSQEFHSLEDK		2	0	FALSE	FALSE	0.844085	A0A0M3T9B6;A0A3Q1LZU0;F1MI46;P31096	Osteopontin;Secreted phosphoprotein 1;Secreted phosphoprotein 1;Osteopontin	A0A0M3T9B6;A0A3Q1LZU0;F1MI46;P31096	A0A0M3T9B6_BOVIN;A0A3Q1LZU0_BOVIN;F1MI46_BOVIN;OSTP_BOVIN	OPN;SPP1;SPP1;SPP1	275.193	235.745	207.673	232.55	201.263	189.643	265.983	258.469	266.445	272.007	240.866	468.754
YPDAVATWLKPDPSQK		3	0	FALSE	FALSE	0.844085	A0A0M3T9B6;A0A3Q1LZU0;F1MI46;P31096	Osteopontin;Secreted phosphoprotein 1;Secreted phosphoprotein 1;Osteopontin	A0A0M3T9B6;A0A3Q1LZU0;F1MI46;P31096	A0A0M3T9B6_BOVIN;A0A3Q1LZU0_BOVIN;F1MI46_BOVIN;OSTP_BOVIN	OPN;SPP1;SPP1;SPP1	1584.95	1893.54	1605.51	2089.16	1931.35	1909.92	1235.57	1230.31	1820.8	1794.48	1532.05	1108.63
SNVQSPDATEEDFTSHIESEEMHDAPK		3	0	FALSE	FALSE	0.844085	A0A0M3T9B6;A0A3Q1LZU0;F1MI46;P31096	Osteopontin;Secreted phosphoprotein 1;Secreted phosphoprotein 1;Osteopontin	A0A0M3T9B6;A0A3Q1LZU0;F1MI46;P31096	A0A0M3T9B6_BOVIN;A0A3Q1LZU0_BOVIN;F1MI46_BOVIN;OSTP_BOVIN	OPN;SPP1;SPP1;SPP1	209.977	134.966	184.151	239.696	183.211	242.785	78.9655	130.346	61.3974	93.3946	99.8353	481.253
ISHELDSASSEVN		2	0	FALSE	FALSE	0.844085	A0A0M3T9B6;A0A3Q1LZU0;F1MI46;P31096	Osteopontin;Secreted phosphoprotein 1;Secreted phosphoprotein 1;Osteopontin	A0A0M3T9B6;A0A3Q1LZU0;F1MI46;P31096	A0A0M3T9B6_BOVIN;A0A3Q1LZU0_BOVIN;F1MI46_BOVIN;OSTP_BOVIN	OPN;SPP1;SPP1;SPP1	190.43	123.075	15.9473	213.518	72.6093	104.82	229.909	161.941	220.904	183.15	152.664	189.036
QLNNKYPDAVATWLKPDPSQK		3	1	FALSE	FALSE	0.844085	A0A0M3T9B6;A0A3Q1LZU0;F1MI46;P31096	Osteopontin;Secreted phosphoprotein 1;Secreted phosphoprotein 1;Osteopontin	A0A0M3T9B6;A0A3Q1LZU0;F1MI46;P31096	A0A0M3T9B6_BOVIN;A0A3Q1LZU0_BOVIN;F1MI46_BOVIN;OSTP_BOVIN	OPN;SPP1;SPP1;SPP1	1826.86	1388.33	1823.58	1839.85	1509.02	1105.68	232.323	164.391	219.416	176.771	112.815	17.5063
HSNLIESQENSK		2	0	FALSE	FALSE	0.844085	A0A0M3T9B6;A0A3Q1LZU0;F1MI46;P31096	Osteopontin;Secreted phosphoprotein 1;Secreted phosphoprotein 1;Osteopontin	A0A0M3T9B6;A0A3Q1LZU0;F1MI46;P31096	A0A0M3T9B6_BOVIN;A0A3Q1LZU0_BOVIN;F1MI46_BOVIN;OSTP_BOVIN	OPN;SPP1;SPP1;SPP1	518.273	482.699	345.383	478.575	15.6468	17.4601	34.8721	24.066	47.0525	46.2455	37.969	383.52
LSQEFHSLEDKLDLDHK		3	1	FALSE	FALSE	0.844085	A0A0M3T9B6;A0A3Q1LZU0;F1MI46;P31096	Osteopontin;Secreted phosphoprotein 1;Secreted phosphoprotein 1;Osteopontin	A0A0M3T9B6;A0A3Q1LZU0;F1MI46;P31096	A0A0M3T9B6_BOVIN;A0A3Q1LZU0_BOVIN;F1MI46_BOVIN;OSTP_BOVIN	OPN;SPP1;SPP1;SPP1	157.198	154.079	118.329	183.932	148.817	157.233	23.0466	48.4905	26.8005	22.9518	22.9541	25.059
VTSILDWVR		2	0	TRUE	FALSE	0.810012	A0A0M4MD57;A0A3Q1MB98;G3X6K8;Q2TBU0	Haptoglobin	A0A0M4MD57;A0A3Q1MB98;G3X6K8;Q2TBU0	A0A0M4MD57_BOVIN;A0A3Q1MB98_BOVIN;G3X6K8_BOVIN;HPT_BOVIN	HP	142.973	35.7093	19.5388	746.631	460.822	500.551	721.013	385.844	2228.75	2479.23	2056.58	1044.3
YQDDTCYGDAGSAFVVHDK	C6(Carbamidomethyl)	3	0	TRUE	FALSE	0.810012	A0A0M4MD57;A0A3Q1MB98;G3X6K8;Q2TBU0	Haptoglobin	A0A0M4MD57;A0A3Q1MB98;G3X6K8;Q2TBU0	A0A0M4MD57_BOVIN;A0A3Q1MB98_BOVIN;G3X6K8_BOVIN;HPT_BOVIN	HP	19.2059	36.5047	27.5008	29.5053	44.4288	24.4622	75.7691	74.081	32.5359	27.2815	45.5107	108.697
FIVNDWVK		2	0	TRUE	FALSE	0.8575	A0A0M5L1T6;A0A452DIJ9;P13909	Plasminogen activator inhibitor 1	A0A0M5L1T6;A0A452DIJ9;P13909	A0A0M5L1T6_BOVIN;A0A452DIJ9_BOVIN;PAI1_BOVIN	SERPINE1	2922.08	3001.62	2121.96	3999.65	2414.11	3290.41	1863.4	1567.35	2452.26	2665.93	2451.23	2346.72
MPFPESNTHHR		2	0	TRUE	FALSE	0.8575	A0A0M5L1T6;A0A452DIJ9;P13909	Plasminogen activator inhibitor 1	A0A0M5L1T6;A0A452DIJ9;P13909	A0A0M5L1T6_BOVIN;A0A452DIJ9_BOVIN;PAI1_BOVIN	SERPINE1	682.731	870.394	615.449	721.041	522.618	584.254	604.432	343.488	440.761	447.877	520.881	648.298
HNPTGTVLFMGQVMEP		2	0	TRUE	FALSE	0.8575	A0A0M5L1T6;A0A452DIJ9;P13909	Plasminogen activator inhibitor 1	A0A0M5L1T6;A0A452DIJ9;P13909	A0A0M5L1T6_BOVIN;A0A452DIJ9_BOVIN;PAI1_BOVIN	SERPINE1	621.749	261.243	29.4447	216.072	25.1165	208.318	382.949	808.747	800.892	923.341	1041.9	1060.41
SDGSTISVPMMAQTNK		2	0	TRUE	FALSE	0.8575	A0A0M5L1T6;A0A452DIJ9;P13909	Plasminogen activator inhibitor 1	A0A0M5L1T6;A0A452DIJ9;P13909	A0A0M5L1T6_BOVIN;A0A452DIJ9_BOVIN;PAI1_BOVIN	SERPINE1	52.3411	262.81	162.371	27.4875	29.1887	230.712	871.546	621.532	757.381	847.432	732.029	1431.18
GMISDLLGEGAVDQLTR		2	0	TRUE	FALSE	0.8575	A0A0M5L1T6;A0A452DIJ9;P13909	Plasminogen activator inhibitor 1	A0A0M5L1T6;A0A452DIJ9;P13909	A0A0M5L1T6_BOVIN;A0A452DIJ9_BOVIN;PAI1_BOVIN	SERPINE1	592.092	570.908	345.869	820.386	492.525	523.605	319.73	547.494	39.5438	28.7963	46.1702	653.103
DLELVHGFMPNFFR		3	0	TRUE	FALSE	0.8575	A0A0M5L1T6;A0A452DIJ9;P13909	Plasminogen activator inhibitor 1	A0A0M5L1T6;A0A452DIJ9;P13909	A0A0M5L1T6_BOVIN;A0A452DIJ9_BOVIN;PAI1_BOVIN	SERPINE1	90.3242	121.916	46.6677	96.7011	45.4858	64.8948	32.0611	29.3436	20.1232	30.5677	17.2351	80.13
FSLETEIDLR		2	0	TRUE	FALSE	0.8575	A0A0M5L1T6;A0A452DIJ9;P13909	Plasminogen activator inhibitor 1	A0A0M5L1T6;A0A452DIJ9;P13909	A0A0M5L1T6_BOVIN;A0A452DIJ9_BOVIN;PAI1_BOVIN	SERPINE1	27.3235	23.1994	40.9414	1193.81	453.149	572.33	251.25	4623.61	2294.19	2456.82	2246.68	960.205
YYDILELPYHGNTLSMLIAAPYEK		3	0	TRUE	FALSE	0.8575	A0A0M5L1T6;A0A452DIJ9;P13909	Plasminogen activator inhibitor 1	A0A0M5L1T6;A0A452DIJ9;P13909	A0A0M5L1T6_BOVIN;A0A452DIJ9_BOVIN;PAI1_BOVIN	SERPINE1	63.6763	50.5753	19.0231	125.494	29.8902	66.9886	40.6169	39.1305	44.4291	48.9762	38.0526	64.0527
LVLVNALYFNGQWK		2	0	TRUE	FALSE	0.8575	A0A0M5L1T6;A0A452DIJ9;P13909	Plasminogen activator inhibitor 1	A0A0M5L1T6;A0A452DIJ9;P13909	A0A0M5L1T6_BOVIN;A0A452DIJ9_BOVIN;PAI1_BOVIN	SERPINE1	152.59	163.611	58.7208	246.446	92.7513	106.58	187.61	206.03	26.4101	43.1166	30.8357	250.573
ELMGPWNKDEISTADAIFVQR		3	1	TRUE	FALSE	0.8575	A0A0M5L1T6;A0A452DIJ9;P13909	Plasminogen activator inhibitor 1	A0A0M5L1T6;A0A452DIJ9;P13909	A0A0M5L1T6_BOVIN;A0A452DIJ9_BOVIN;PAI1_BOVIN	SERPINE1	185.81	236.287	22.5894	274.637	41.928	227.625	64.1327	175.319	49.322	23.0874	16.2791	141.449
QVDFSEVER		2	0	TRUE	FALSE	0.8575	A0A0M5L1T6;A0A452DIJ9;P13909	Plasminogen activator inhibitor 1	A0A0M5L1T6;A0A452DIJ9;P13909	A0A0M5L1T6_BOVIN;A0A452DIJ9_BOVIN;PAI1_BOVIN	SERPINE1	667.15	670.346	22.986	930.625	351.193	728.147	22.5832	412.537	299.545	22.4903	23.4251	522.043
VELVPPTPAEIPTAIQSLK		2	0	FALSE	FALSE	0.861469	A0A0N4STN0;Q28852;V6F959	"ATP synthase subunit;ATP synthase subunit g, mitochondrial;ATP synthase subunit"	A0A0N4STN0;Q28852;V6F959	A0A0N4STN0_BOVIN;ATP5L_BOVIN;V6F959_BOVIN	ATP5MG;ATP5MG;ATP5L	2249.16	2658.29	1322.33	2381.4	2280.04	3504.58	9279.6	4855.18	15293.9	12241.7	12005	10444.7
LATFWYYAK		2	0	FALSE	FALSE	0.861469	A0A0N4STN0;Q28852;V6F959	"ATP synthase subunit;ATP synthase subunit g, mitochondrial;ATP synthase subunit"	A0A0N4STN0;Q28852;V6F959	A0A0N4STN0_BOVIN;ATP5L_BOVIN;V6F959_BOVIN	ATP5MG;ATP5MG;ATP5L	5095.98	1528.08	1586.39	2910.99	1114.81	1676.79	964.643	5930.49	14382.9	14162.7	11187.1	4220.06
APALVNAAVTYSK		2	0	FALSE	FALSE	0.861469	A0A0N4STN0;Q28852;V6F959	"ATP synthase subunit;ATP synthase subunit g, mitochondrial;ATP synthase subunit"	A0A0N4STN0;Q28852;V6F959	A0A0N4STN0_BOVIN;ATP5L_BOVIN;V6F959_BOVIN	ATP5MG;ATP5MG;ATP5L	2895.77	2263.04	2227.19	2670.16	2441.79	2794.01	2177.33	4327.35	4939.93	4378.15	5151.13	5583.51
VELVPPTPAEIPTAIQSLKK		3	1	FALSE	FALSE	0.861469	A0A0N4STN0;Q28852;V6F959	"ATP synthase subunit;ATP synthase subunit g, mitochondrial;ATP synthase subunit"	A0A0N4STN0;Q28852;V6F959	A0A0N4STN0_BOVIN;ATP5L_BOVIN;V6F959_BOVIN	ATP5MG;ATP5MG;ATP5L	6888.95	3296.41	3473.64	5849.8	1415.56	3271.62	217.41	2039.55	7218.7	6903.44	7243.65	1458.51
APALVNAAVTYSKPR		3	0	FALSE	FALSE	0.861469	A0A0N4STN0;Q28852;V6F959	"ATP synthase subunit;ATP synthase subunit g, mitochondrial;ATP synthase subunit"	A0A0N4STN0;Q28852;V6F959	A0A0N4STN0_BOVIN;ATP5L_BOVIN;V6F959_BOVIN	ATP5MG;ATP5MG;ATP5L	1022.5	1147.97	508.963	1083.64	21.815	732.774	1397.77	995.379	1040.28	978.221	966.358	1439.92
ALLQHFIQQK		2	0	FALSE	FALSE	0.827665	A0A0N6XEM3;E1BAP3	Sp110 nuclear body protein transcript variant 1;SP110 nuclear body protein	A0A0N6XEM3;E1BAP3	A0A0N6XEM3_BOVIN;E1BAP3_BOVIN	SP110	115.911	137.092	117.157	139.187	105.228	105.519	207.796	141.041	174.233	227.344	130.682	266.388
LEIAYAINKPFPFFEGLR		3	0	FALSE	FALSE	0.827665	A0A0N6XEM3;E1BAP3	Sp110 nuclear body protein transcript variant 1;SP110 nuclear body protein	A0A0N6XEM3;E1BAP3	A0A0N6XEM3_BOVIN;E1BAP3_BOVIN	SP110	47.2427	23.5938	10.0363	28.1754	26.5332	29.5627	59.4614	32.1477	31.2123	36.4829	36.4426	101.458
TIDFHSPELPVTCGEAK	C13(Carbamidomethyl)	3	0	TRUE	FALSE	0.827665	A0A0N6XEM3;E1BAP3	Sp110 nuclear body protein transcript variant 1;SP110 nuclear body protein	A0A0N6XEM3;E1BAP3	A0A0N6XEM3_BOVIN;E1BAP3_BOVIN	SP110	26.3507	50.0847	20.0442	50.1764	32.3824	29.844	322.937	306.981	269.4	295.649	341.112	346.611
QMMSIHNSK		2	0	FALSE	FALSE	0.784593	A0A0N9SE96;A0A0S1S470;A0A172W427;A0A481U5L5;A0A481U5N8;A0A481U5Q0;A0A481U5Q9;A0A481U5S0;A0A481U5U5;A0A481U5V2;A0A481U5X1;A0A481U5X8;A0A481U5Y0;A0A481U5Z2;A0A481U607;A0A481U621;A0A481U649;A0A481U672;A0A481U691;A0A481U699;A0A481U6B9;A0A481U6D9;A0A481U6F0;A0A481U6M1;A0A481U6N8;A0A481U6P2;A0A481U6Q3;A0A481U6T1;A0A481U6T2;A0A481U6U0;A0A481U6U3;A0A481U6V2;A0A481U6W1;A0A481U6W9;A0A481U6X9;A0A481U6Y0;A0A…	ATP synthase F0 subunit 6 (Fragment);ATP synthase subunit a;ATP synthase subunit a;ATP synthase subunit a (Fragment);ATP synthase subunit a (Fragment);ATP synthase subunit a (Fragment);ATP synthase subunit a (Fragment);ATP synthase subunit a (Fragment);ATP synthase subunit a (Fragment);ATP synthase subunit a (Fragment);ATP synthase subunit a (Fragment);ATP synthase subunit a (Fragment);ATP syntha…	A0A0N9SE96;A0A0S1S470;A0A172W427;A0A481U5L5;A0A481U5N8;A0A481U5Q0;A0A481U5Q9;A0A481U5S0;A0A481U5U5;A0A481U5V2;A0A481U5X1;A0A481U5X8;A0A481U5Y0;A0A481U5Z2;A0A481U607;A0A481U621;A0A481U649;A0A481U672;A0A481U691;A0A481U699;A0A481U6B9;A0A481U6D9;A0A481U6F0;A0A481U6M1;A0A481U6N8;A0A481U6P2;A0A481U6Q3;A0A481U6T1;A0A481U6T2;A0A481U6U0;A0A481U6U3;A0A481U6V2;A0A481U6W1;A0A481U6W9;A0A481U6X9;A0A481U6Y0;A0A…	A0A0N9SE96_BOVIN;A0A0S1S470_BOVIN;A0A172W427_BOVIN;A0A481U5L5_BOVIN;A0A481U5N8_BOVIN;A0A481U5Q0_BOVIN;A0A481U5Q9_BOVIN;A0A481U5S0_BOVIN;A0A481U5U5_BOVIN;A0A481U5V2_BOVIN;A0A481U5X1_BOVIN;A0A481U5X8_BOVIN;A0A481U5Y0_BOVIN;A0A481U5Z2_BOVIN;A0A481U607_BOVIN;A0A481U621_BOVIN;A0A481U649_BOVIN;A0A481U672_BOVIN;A0A481U691_BOVIN;A0A481U699_BOVIN;A0A481U6B9_BOVIN;A0A481U6D9_BOVIN;A0A481U6F0_BOVIN;A0A481U6…	ATP6;ATP6;ATP6;ATP6;ATP6;ATP6;ATP6;ATP6;ATP6;ATP6;ATP6;ATP6;ATP6;ATP6;ATP6;ATP6;ATP6;ATP6;ATP6;ATP6;ATP6;ATP6;ATP6;ATP6;ATP6;ATP6;ATP6;ATP6;ATP6;ATP6;ATP6;ATP6;ATP6;ATP6;ATP6;ATP6;ATP6;ATP6;ATP6;ATP6;ATP6;ATP6;ATP6;ATP6;ATP6;ATP6;ATP6;ATP6;ATP6;ATP6;ATP6;ATP6;ATP6;ATP6;ATP6;ATP6;ATP6;ATP6;ATP6;ATP6;ATP6;ATP6;ATP6;ATP6;ATP6;ATP6;ATP6;ATP6;ATP6;ATP6;ATP6;ATP6;ATP6;ATP6;ATP6;ATP6;ATP6;ATP6;ATP6;ATP6…	667.804	698.747	723.765	652.814	602.282	703.515	610.633	867.436	18.1717	436.408	442.823	1030.25
FVTLQQWMLQLVSK		2	0	FALSE	FALSE	0.784593	A0A0N9SE96;A0A0S1S470;A0A172W427;A0A481U5L5;A0A481U5N8;A0A481U5Q0;A0A481U5Q9;A0A481U5S0;A0A481U5U5;A0A481U5V2;A0A481U5X1;A0A481U5X8;A0A481U5Y0;A0A481U5Z2;A0A481U607;A0A481U621;A0A481U649;A0A481U672;A0A481U691;A0A481U699;A0A481U6B9;A0A481U6D9;A0A481U6F0;A0A481U6M1;A0A481U6N8;A0A481U6P2;A0A481U6Q3;A0A481U6T1;A0A481U6T2;A0A481U6U0;A0A481U6U3;A0A481U6V2;A0A481U6W1;A0A481U6W9;A0A481U6X9;A0A481U6Y0;A0A…	ATP synthase F0 subunit 6 (Fragment);ATP synthase subunit a;ATP synthase subunit a;ATP synthase subunit a (Fragment);ATP synthase subunit a (Fragment);ATP synthase subunit a (Fragment);ATP synthase subunit a (Fragment);ATP synthase subunit a (Fragment);ATP synthase subunit a (Fragment);ATP synthase subunit a (Fragment);ATP synthase subunit a (Fragment);ATP synthase subunit a (Fragment);ATP syntha…	A0A0N9SE96;A0A0S1S470;A0A172W427;A0A481U5L5;A0A481U5N8;A0A481U5Q0;A0A481U5Q9;A0A481U5S0;A0A481U5U5;A0A481U5V2;A0A481U5X1;A0A481U5X8;A0A481U5Y0;A0A481U5Z2;A0A481U607;A0A481U621;A0A481U649;A0A481U672;A0A481U691;A0A481U699;A0A481U6B9;A0A481U6D9;A0A481U6F0;A0A481U6M1;A0A481U6N8;A0A481U6P2;A0A481U6Q3;A0A481U6T1;A0A481U6T2;A0A481U6U0;A0A481U6U3;A0A481U6V2;A0A481U6W1;A0A481U6W9;A0A481U6X9;A0A481U6Y0;A0A…	A0A0N9SE96_BOVIN;A0A0S1S470_BOVIN;A0A172W427_BOVIN;A0A481U5L5_BOVIN;A0A481U5N8_BOVIN;A0A481U5Q0_BOVIN;A0A481U5Q9_BOVIN;A0A481U5S0_BOVIN;A0A481U5U5_BOVIN;A0A481U5V2_BOVIN;A0A481U5X1_BOVIN;A0A481U5X8_BOVIN;A0A481U5Y0_BOVIN;A0A481U5Z2_BOVIN;A0A481U607_BOVIN;A0A481U621_BOVIN;A0A481U649_BOVIN;A0A481U672_BOVIN;A0A481U691_BOVIN;A0A481U699_BOVIN;A0A481U6B9_BOVIN;A0A481U6D9_BOVIN;A0A481U6F0_BOVIN;A0A481U6…	ATP6;ATP6;ATP6;ATP6;ATP6;ATP6;ATP6;ATP6;ATP6;ATP6;ATP6;ATP6;ATP6;ATP6;ATP6;ATP6;ATP6;ATP6;ATP6;ATP6;ATP6;ATP6;ATP6;ATP6;ATP6;ATP6;ATP6;ATP6;ATP6;ATP6;ATP6;ATP6;ATP6;ATP6;ATP6;ATP6;ATP6;ATP6;ATP6;ATP6;ATP6;ATP6;ATP6;ATP6;ATP6;ATP6;ATP6;ATP6;ATP6;ATP6;ATP6;ATP6;ATP6;ATP6;ATP6;ATP6;ATP6;ATP6;ATP6;ATP6;ATP6;ATP6;ATP6;ATP6;ATP6;ATP6;ATP6;ATP6;ATP6;ATP6;ATP6;ATP6;ATP6;ATP6;ATP6;ATP6;ATP6;ATP6;ATP6;ATP6…	100.663	19.5749	31.575	62.2432	58.2692	108.199	31.0216	123.111	19.9107	30.894	17.0531	124.148
FALSLSPGAHQK		2	0	TRUE	FALSE	0.861976	A0A0P0QLG6;A0A452DHW6;Q599T9	Myeloid differentiation primary response protein MyD88	A0A0P0QLG6;A0A452DHW6;Q599T9	A0A0P0QLG6_BOVIN;A0A452DHW6_BOVIN;MYD88_BOVIN	MyD88;MYD88;MYD88	895.958	829.47	899.325	1023.85	944.737	989.885	701.199	766.471	809.034	810.209	857.176	494.589
LGRDDVLMELGPSIEEDCQK	C18(Carbamidomethyl)	3	1	TRUE	FALSE	0.861976	A0A0P0QLG6;A0A452DHW6;Q599T9	Myeloid differentiation primary response protein MyD88	A0A0P0QLG6;A0A452DHW6;Q599T9	A0A0P0QLG6_BOVIN;A0A452DHW6_BOVIN;MYD88_BOVIN	MyD88;MYD88;MYD88	239.534	365.453	447.177	238.977	405.516	324.098	558.928	326.77	167.306	137.533	149.317	379.912
LSLFLNVR		2	0	FALSE	FALSE	0.861976	A0A0P0QLG6;A0A452DHW6;Q599T9	Myeloid differentiation primary response protein MyD88	A0A0P0QLG6;A0A452DHW6;Q599T9	A0A0P0QLG6_BOVIN;A0A452DHW6_BOVIN;MYD88_BOVIN	MyD88;MYD88;MYD88	156.233	368.176	280.704	106.464	233.288	224.855	335.143	113.188	46.7316	24.3671	54.5625	204.065
PLQVDSIDSSITR		2	0	TRUE	FALSE	0.861976	A0A0P0QLG6;A0A452DHW6;Q599T9	Myeloid differentiation primary response protein MyD88	A0A0P0QLG6;A0A452DHW6;Q599T9	A0A0P0QLG6_BOVIN;A0A452DHW6_BOVIN;MYD88_BOVIN	MyD88;MYD88;MYD88	35.1298	18.4826	116.867	18.4488	23.3668	31.0177	450.214	469.767	241.906	285.294	309.587	55.0837
FLNLLGNLYK		2	0	TRUE	FALSE	0.831486	A0A0P0QLR2;A0A3Q9TBX8;F1N720;G9BH51;Q95LA9	Toll-like receptor 2;Toll-like receptor 2 (Fragment);Toll-like receptor 2;Toll-like receptor 2;Toll-like receptor 2	A0A0P0QLR2;A0A3Q9TBX8;F1N720;G9BH51;Q95LA9	A0A0P0QLR2_BOVIN;A0A3Q9TBX8_BOVIN;F1N720_BOVIN;G9BH51_BOVIN;TLR2_BOVIN	TLR2	26.7553	51.1095	49.5659	485.764	735.624	487.474	387.231	491.388	44.8682	399.46	316.955	991.833
TSPYECGFDPMGSAR	C6(Carbamidomethyl)	2	0	TRUE	FALSE	0.868659	A0A0S1RVR9;A0A0S1S4F4;A0A8E6GNX2;A0A8E6GNZ1;A0A8E6GRL7;A0A8E6LRD5;B1P0L9;I3PE28;P03898;Q45LU9;Q6QTG4;Q7JAS9	NADH-ubiquinone oxidoreductase chain 3	A0A0S1RVR9;A0A0S1S4F4;A0A8E6GNX2;A0A8E6GNZ1;A0A8E6GRL7;A0A8E6LRD5;B1P0L9;I3PE28;P03898;Q45LU9;Q6QTG4;Q7JAS9	A0A0S1RVR9_BOVIN;A0A0S1S4F4_BOVIN;A0A8E6GNX2_BOVIN;A0A8E6GNZ1_BOVIN;A0A8E6GRL7_BOVIN;A0A8E6LRD5_BOVIN;B1P0L9_BOVIN;I3PE28_BOVIN;NU3M_BOVIN;Q45LU9_BOVIN;Q6QTG4_BOVIN;Q7JAS9_BOVIN	ND3;ND3;ND3;ND3;ND3;ND3;ND3;ND3;MT-ND3;ND3;ND3;ND3	1074.15	1353.05	873.117	1250.93	1108.69	1286	2142.9	1963.81	3288.14	3291.77	3150.64	3249.34
WMIIQEMTK		2	0	TRUE	FALSE	0.866166	A0A0S1S2N1;A0A343LN00;A0A7R7J3P2;A0A8E6GNW4;A0A8E6GNX1;A0A8E6GQ95;A0A8E6GRW9;A0A8E6LP25;A0A8E6LPB9;A0A8E6LRU7;A0A8E6LS46;A0A8E6LS85;A0A8E6LUZ3;B1NZU0;B1P044;B1P0M6;E5E6V8;E5E749;I3PED9;I3PET2;I3PF10;P03892;Q45M46;Q45M85;Q45MY2;Q6JTE4;Q6JTH0;Q6QTH0;Q7JAT5;Q8HBM0;U3GQV9	NADH-ubiquinone oxidoreductase chain 2;NADH-ubiquinone oxidoreductase chain 2;NADH-ubiquinone oxidoreductase chain 2;NADH-ubiquinone oxidoreductase chain 2;NADH-ubiquinone oxidoreductase chain 2;NADH-ubiquinone oxidoreductase chain 2;NADH-ubiquinone oxidoreductase chain 2;NADH-ubiquinone oxidoreductase chain 2;NADH-ubiquinone oxidoreductase chain 2;NADH-ubiquinone oxidoreductase chain 2;NADH-ubiq…	A0A0S1S2N1;A0A343LN00;A0A7R7J3P2;A0A8E6GNW4;A0A8E6GNX1;A0A8E6GQ95;A0A8E6GRW9;A0A8E6LP25;A0A8E6LPB9;A0A8E6LRU7;A0A8E6LS46;A0A8E6LS85;A0A8E6LUZ3;B1NZU0;B1P044;B1P0M6;E5E6V8;E5E749;I3PED9;I3PET2;I3PF10;P03892;Q45M46;Q45M85;Q45MY2;Q6JTE4;Q6JTH0;Q6QTH0;Q7JAT5;Q8HBM0;U3GQV9	A0A0S1S2N1_BOVIN;A0A343LN00_BOVIN;A0A7R7J3P2_BOVIN;A0A8E6GNW4_BOVIN;A0A8E6GNX1_BOVIN;A0A8E6GQ95_BOVIN;A0A8E6GRW9_BOVIN;A0A8E6LP25_BOVIN;A0A8E6LPB9_BOVIN;A0A8E6LRU7_BOVIN;A0A8E6LS46_BOVIN;A0A8E6LS85_BOVIN;A0A8E6LUZ3_BOVIN;B1NZU0_BOVIN;B1P044_BOVIN;B1P0M6_BOVIN;E5E6V8_BOVIN;E5E749_BOVIN;I3PED9_BOVIN;I3PET2_BOVIN;I3PF10_BOVIN;NU2M_BOVIN;Q45M46_BOVIN;Q45M85_BOVIN;Q45MY2_BOVIN;Q6JTE4_BOVIN;Q6JTH0_BOVI…	ND2;ND2;ND2;ND2;ND2;ND2;ND2;ND2;ND2;ND2;ND2;ND2;ND2;ND2;ND2;ND2;ND2;ND2;ND2;ND2;ND2;MT-ND2;ND2;ND2;ND2;ND2;ND2;ND2;ND2;ND2;ND2	2946.26	2523.53	2866.95	3047.13	2607.92	2876.37	1156.54	2537.4	6725.98	6926.57	5868.52	4057.98
LTYSTTLTMFPSTNNMK		2	0	TRUE	FALSE	0.866166	A0A0S1S2N1;A0A343LN00;A0A7R7J3P2;A0A8E6GNW4;A0A8E6GNX1;A0A8E6GQ95;A0A8E6GRW9;A0A8E6LP25;A0A8E6LPB9;A0A8E6LRU7;A0A8E6LS46;A0A8E6LS85;A0A8E6LUZ3;B1NZU0;B1P044;B1P0M6;E5E6V8;E5E749;I3PED9;I3PET2;I3PF10;P03892;Q45M46;Q45M85;Q45MY2;Q6JTE4;Q6JTH0;Q6QTH0;Q7JAT5;Q8HBM0;U3GQV9	NADH-ubiquinone oxidoreductase chain 2;NADH-ubiquinone oxidoreductase chain 2;NADH-ubiquinone oxidoreductase chain 2;NADH-ubiquinone oxidoreductase chain 2;NADH-ubiquinone oxidoreductase chain 2;NADH-ubiquinone oxidoreductase chain 2;NADH-ubiquinone oxidoreductase chain 2;NADH-ubiquinone oxidoreductase chain 2;NADH-ubiquinone oxidoreductase chain 2;NADH-ubiquinone oxidoreductase chain 2;NADH-ubiq…	A0A0S1S2N1;A0A343LN00;A0A7R7J3P2;A0A8E6GNW4;A0A8E6GNX1;A0A8E6GQ95;A0A8E6GRW9;A0A8E6LP25;A0A8E6LPB9;A0A8E6LRU7;A0A8E6LS46;A0A8E6LS85;A0A8E6LUZ3;B1NZU0;B1P044;B1P0M6;E5E6V8;E5E749;I3PED9;I3PET2;I3PF10;P03892;Q45M46;Q45M85;Q45MY2;Q6JTE4;Q6JTH0;Q6QTH0;Q7JAT5;Q8HBM0;U3GQV9	A0A0S1S2N1_BOVIN;A0A343LN00_BOVIN;A0A7R7J3P2_BOVIN;A0A8E6GNW4_BOVIN;A0A8E6GNX1_BOVIN;A0A8E6GQ95_BOVIN;A0A8E6GRW9_BOVIN;A0A8E6LP25_BOVIN;A0A8E6LPB9_BOVIN;A0A8E6LRU7_BOVIN;A0A8E6LS46_BOVIN;A0A8E6LS85_BOVIN;A0A8E6LUZ3_BOVIN;B1NZU0_BOVIN;B1P044_BOVIN;B1P0M6_BOVIN;E5E6V8_BOVIN;E5E749_BOVIN;I3PED9_BOVIN;I3PET2_BOVIN;I3PF10_BOVIN;NU2M_BOVIN;Q45M46_BOVIN;Q45M85_BOVIN;Q45MY2_BOVIN;Q6JTE4_BOVIN;Q6JTH0_BOVI…	ND2;ND2;ND2;ND2;ND2;ND2;ND2;ND2;ND2;ND2;ND2;ND2;ND2;ND2;ND2;ND2;ND2;ND2;ND2;ND2;ND2;MT-ND2;ND2;ND2;ND2;ND2;ND2;ND2;ND2;ND2;ND2	57.7112	45.034	69.1499	36.024	73.2141	98.0644	203.725	138.486	79.3603	75.3171	101.807	236.016
WLFSTNHK		2	0	FALSE	FALSE	0.862978	A0A0S1S4M0;A0A8E6GPT3;A0A8E6GQM7;A0A8E6GS83;A0A8E6LQT5;B1NZU1;I6LLY6;P00396;Q45LD5;Q45LE8;Q45LN9;Q7JAT4;U3GU87	Cytochrome c oxidase subunit 1;Cytochrome c oxidase subunit 1;Cytochrome c oxidase subunit I;Cytochrome c oxidase subunit 1;Cytochrome c oxidase subunit 1;Cytochrome c oxidase subunit 1;Cytochrome c oxidase subunit 1;Cytochrome c oxidase subunit 1;Cytochrome c oxidase subunit 1;Cytochrome c oxidase subunit 1;Cytochrome c oxidase subunit 1;Cytochrome c oxidase subunit 1;Cytochrome c oxidase subuni…	A0A0S1S4M0;A0A8E6GPT3;A0A8E6GQM7;A0A8E6GS83;A0A8E6LQT5;B1NZU1;I6LLY6;P00396;Q45LD5;Q45LE8;Q45LN9;Q7JAT4;U3GU87	A0A0S1S4M0_BOVIN;A0A8E6GPT3_BOVIN;A0A8E6GQM7_BOVIN;A0A8E6GS83_BOVIN;A0A8E6LQT5_BOVIN;B1NZU1_BOVIN;I6LLY6_BOVIN;COX1_BOVIN;Q45LD5_BOVIN;Q45LE8_BOVIN;Q45LN9_BOVIN;Q7JAT4_BOVIN;U3GU87_BOVIN	COX1;COX1;COX1;COX1;COX1;COX1;COX1;MT-CO1;COX1;COX1;COX1;COI;COX1	19540.7	19188.4	21521.3	20367.4	19982.4	21630.4	14980.6	14971.7	20077.7	20082.7	17957	27960
AYFTSATMIIAIPTGVK		2	0	FALSE	FALSE	0.862978	A0A0S1S4M0;A0A8E6GPT3;A0A8E6GQM7;A0A8E6GS83;A0A8E6LQT5;B1NZU1;I6LLY6;P00396;Q45LD5;Q45LE8;Q45LN9;Q7JAT4;U3GU87	Cytochrome c oxidase subunit 1;Cytochrome c oxidase subunit 1;Cytochrome c oxidase subunit I;Cytochrome c oxidase subunit 1;Cytochrome c oxidase subunit 1;Cytochrome c oxidase subunit 1;Cytochrome c oxidase subunit 1;Cytochrome c oxidase subunit 1;Cytochrome c oxidase subunit 1;Cytochrome c oxidase subunit 1;Cytochrome c oxidase subunit 1;Cytochrome c oxidase subunit 1;Cytochrome c oxidase subuni…	A0A0S1S4M0;A0A8E6GPT3;A0A8E6GQM7;A0A8E6GS83;A0A8E6LQT5;B1NZU1;I6LLY6;P00396;Q45LD5;Q45LE8;Q45LN9;Q7JAT4;U3GU87	A0A0S1S4M0_BOVIN;A0A8E6GPT3_BOVIN;A0A8E6GQM7_BOVIN;A0A8E6GS83_BOVIN;A0A8E6LQT5_BOVIN;B1NZU1_BOVIN;I6LLY6_BOVIN;COX1_BOVIN;Q45LD5_BOVIN;Q45LE8_BOVIN;Q45LN9_BOVIN;Q7JAT4_BOVIN;U3GU87_BOVIN	COX1;COX1;COX1;COX1;COX1;COX1;COX1;MT-CO1;COX1;COX1;COX1;COI;COX1	33.3115	16.6231	13.4881	24.1228	30.8706	28.2214	91.3289	34.4371	21.7756	28.2481	18.6504	132.736
VFSWLATLHGGNIK		3	0	FALSE	FALSE	0.862978	A0A0S1S4M0;A0A8E6GPT3;A0A8E6GQM7;A0A8E6GS83;A0A8E6LQT5;B1NZU1;I6LLY6;P00396;Q45LD5;Q45LE8;Q45LN9;Q7JAT4;U3GU87	Cytochrome c oxidase subunit 1;Cytochrome c oxidase subunit 1;Cytochrome c oxidase subunit I;Cytochrome c oxidase subunit 1;Cytochrome c oxidase subunit 1;Cytochrome c oxidase subunit 1;Cytochrome c oxidase subunit 1;Cytochrome c oxidase subunit 1;Cytochrome c oxidase subunit 1;Cytochrome c oxidase subunit 1;Cytochrome c oxidase subunit 1;Cytochrome c oxidase subunit 1;Cytochrome c oxidase subuni…	A0A0S1S4M0;A0A8E6GPT3;A0A8E6GQM7;A0A8E6GS83;A0A8E6LQT5;B1NZU1;I6LLY6;P00396;Q45LD5;Q45LE8;Q45LN9;Q7JAT4;U3GU87	A0A0S1S4M0_BOVIN;A0A8E6GPT3_BOVIN;A0A8E6GQM7_BOVIN;A0A8E6GS83_BOVIN;A0A8E6LQT5_BOVIN;B1NZU1_BOVIN;I6LLY6_BOVIN;COX1_BOVIN;Q45LD5_BOVIN;Q45LE8_BOVIN;Q45LN9_BOVIN;Q7JAT4_BOVIN;U3GU87_BOVIN	COX1;COX1;COX1;COX1;COX1;COX1;COX1;MT-CO1;COX1;COX1;COX1;COI;COX1	50.2444	26.4347	26.394	26.3864	28.0195	44.3631	226.018	63.4278	248.748	182.888	193.108	158.592
HLGPHSAANCPYSEINLNK	C10(Carbamidomethyl)	3	0	TRUE	FALSE	0.811883	A0A0S2I887;D1Z307;G3N2U0;Q08DF3	Histone methyl-lysine binding protein transcript variant 1;Histone methyl-lysine binding protein transcript variant 2;L3MBTL histone methyl-lysine binding protein 3;L(3)mbt-like 3 (Drosophila)	A0A0S2I887;D1Z307;G3N2U0;Q08DF3	A0A0S2I887_BOVIN;D1Z307_BOVIN;G3N2U0_BOVIN;Q08DF3_BOVIN	L3MBTL3	97.9003	62.1474	88.0332	108.626	105.959	68.2407	171.023	76.5094	97.7127	113.246	116.183	93.7703
SPIPCLPLR	C5(Carbamidomethyl)	2	0	TRUE	FALSE	0.811883	A0A0S2I887;D1Z307;G3N2U0;Q08DF3	Histone methyl-lysine binding protein transcript variant 1;Histone methyl-lysine binding protein transcript variant 2;L3MBTL histone methyl-lysine binding protein 3;L(3)mbt-like 3 (Drosophila)	A0A0S2I887;D1Z307;G3N2U0;Q08DF3	A0A0S2I887_BOVIN;D1Z307_BOVIN;G3N2U0_BOVIN;Q08DF3_BOVIN	L3MBTL3	28.4219	54.0214	18.5835	54.1204	50.966	143.935	220.285	224.196	321.307	313.299	295.411	212.326
WSTDEVSEFIQSLPGCEEHGK	C16(Carbamidomethyl)	3	0	TRUE	FALSE	0.811883	A0A0S2I887;D1Z307;G3N2U0;Q08DF3	Histone methyl-lysine binding protein transcript variant 1;Histone methyl-lysine binding protein transcript variant 2;L3MBTL histone methyl-lysine binding protein 3;L(3)mbt-like 3 (Drosophila)	A0A0S2I887;D1Z307;G3N2U0;Q08DF3	A0A0S2I887_BOVIN;D1Z307_BOVIN;G3N2U0_BOVIN;Q08DF3_BOVIN	L3MBTL3	24.9175	26.7055	26.1264	29.9628	16.1718	44.8176	60.8849	85.1245	24.063	10.0789	20.6095	65.0491
KWEAEGAAER		2	1	FALSE	FALSE	0.847513	A0A0S3Q262	BoLA class1 alpha chain (Fragment)	A0A0S3Q262	A0A0S3Q262_BOVIN	BoLA-N	1951.6	2082.43	1967.05	2270.26	2082.68	2401.42	2757.3	2755.68	2624.95	2774.9	2776.06	3656.36
YGLSGSDVLDNVAYAR		2	0	TRUE	FALSE	0.740166	A0A0X9PX45;A0A3Q1LTI3;Q2KJ94	DNA repair protein RAD51 homolog;RAD51 recombinase;DNA repair protein RAD51 homolog 1	A0A0X9PX45;A0A3Q1LTI3;Q2KJ94	A0A0X9PX45_BOVIN;A0A3Q1LTI3_BOVIN;RAD51_BOVIN	RAD51	138.858	173.358	224.497	195.875	163.394	185.691	175.685	40.9356	36.7284	45.781	28.4301	215.897
KLEEAGFHTVEAVAYAPK		3	1	TRUE	FALSE	0.740166	A0A0X9PX45;A0A3Q1LTI3;Q2KJ94	DNA repair protein RAD51 homolog;RAD51 recombinase;DNA repair protein RAD51 homolog 1	A0A0X9PX45;A0A3Q1LTI3;Q2KJ94	A0A0X9PX45_BOVIN;A0A3Q1LTI3_BOVIN;RAD51_BOVIN	RAD51	16.7747	31.8837	51.4295	251.644	50.8681	249.891	155.574	175.76	111.423	121.09	37.0361	40.4324
LEQCGINANDVK	C4(Carbamidomethyl)	2	0	TRUE	FALSE	0.740166	A0A0X9PX45;A0A3Q1LTI3;Q2KJ94	DNA repair protein RAD51 homolog;RAD51 recombinase;DNA repair protein RAD51 homolog 1	A0A0X9PX45;A0A3Q1LTI3;Q2KJ94	A0A0X9PX45_BOVIN;A0A3Q1LTI3_BOVIN;RAD51_BOVIN	RAD51	17.5786	32.7162	21.3264	32.6564	46.6971	54.9048	20.9526	49.0586	29.4789	100.116	97.7808	27.5633
QKYPHLQVIGGNVVTAAQAK		3	1	TRUE	FALSE	0.857792	A0A140T827;A0JNA3	Inosine-5'-monophosphate dehydrogenase;Inosine-5'-monophosphate dehydrogenase 1	A0A140T827;A0JNA3	A0A140T827_BOVIN;IMDH1_BOVIN	IMPDH1	172.779	191.711	158.104	184.817	222.047	170.793	243.811	162.644	138.161	140.25	149.811	183.235
HGFSGIPITETGTMGSK		2	0	TRUE	FALSE	0.857792	A0A140T827;A0JNA3	Inosine-5'-monophosphate dehydrogenase;Inosine-5'-monophosphate dehydrogenase 1	A0A140T827;A0JNA3	A0A140T827_BOVIN;IMDH1_BOVIN	IMPDH1	200.394	166.507	153.971	171.549	146.78	124.712	220.527	174.599	185.53	236.756	177.162	353.252
QLLCGAAVGTR	C4(Carbamidomethyl)	2	0	TRUE	FALSE	0.857792	A0A140T827;A0JNA3	Inosine-5'-monophosphate dehydrogenase;Inosine-5'-monophosphate dehydrogenase 1	A0A140T827;A0JNA3	A0A140T827_BOVIN;IMDH1_BOVIN	IMPDH1	355.008	329.046	282.503	249.059	294.137	335.697	235.045	455.254	399.772	329.919	563.909	546.82
KFEQGFITDPVVLSPSHTVGDVLEAK		4	1	TRUE	FALSE	0.857792	A0A140T827;A0JNA3	Inosine-5'-monophosphate dehydrogenase;Inosine-5'-monophosphate dehydrogenase 1	A0A140T827;A0JNA3	A0A140T827_BOVIN;IMDH1_BOVIN	IMPDH1	306.731	180.943	313.699	257.179	191.428	180.922	213.925	323.355	199.865	124.321	92.2051	279.623
LPIVNDRDELVAIIAR		3	1	TRUE	FALSE	0.857792	A0A140T827;A0JNA3	Inosine-5'-monophosphate dehydrogenase;Inosine-5'-monophosphate dehydrogenase 1	A0A140T827;A0JNA3	A0A140T827_BOVIN;IMDH1_BOVIN	IMPDH1	113.517	90.036	31.2913	75.7849	110.588	109.061	257.134	65.8434	40.2346	24.3253	17.2077	265.253
TMSAQIEGGVHGLHSYEK		3	0	TRUE	FALSE	0.857792	A0A140T827;A0JNA3	Inosine-5'-monophosphate dehydrogenase;Inosine-5'-monophosphate dehydrogenase 1	A0A140T827;A0JNA3	A0A140T827_BOVIN;IMDH1_BOVIN	IMPDH1	591.397	515.358	518.17	1623.45	1764.1	1477.08	1575.26	1260.79	1033.83	1079.99	735.816	433.71
FGVPVIADGGIQTVGHVVK		3	0	TRUE	FALSE	0.857792	A0A140T827;A0JNA3	Inosine-5'-monophosphate dehydrogenase;Inosine-5'-monophosphate dehydrogenase 1	A0A140T827;A0JNA3	A0A140T827_BOVIN;IMDH1_BOVIN	IMPDH1	1019.63	38.7834	24.0437	729.501	594.565	24.8797	19.4768	79.9749	73.6798	24.5737	64.041	49.5592
RTMSAQIEGGVHGLHSYEK		4	1	TRUE	FALSE	0.857792	A0A140T827;A0JNA3	Inosine-5'-monophosphate dehydrogenase;Inosine-5'-monophosphate dehydrogenase 1	A0A140T827;A0JNA3	A0A140T827_BOVIN;IMDH1_BOVIN	IMPDH1	443.337	339.866	439.788	292.154	394.2	237.619	15.999	39.0581	20.0373	28.4946	23.395	21.4298
DHTTLLSEVMTPR		2	0	TRUE	FALSE	0.857792	A0A140T827;A0JNA3	Inosine-5'-monophosphate dehydrogenase;Inosine-5'-monophosphate dehydrogenase 1	A0A140T827;A0JNA3	A0A140T827_BOVIN;IMDH1_BOVIN	IMPDH1	47.164	24.8141	54.4185	18.4817	17.4046	41.6433	15.6579	40.0293	20.4738	15.7226	23.9047	199.44
SRHDELTYF		2	1	FALSE	FALSE	0.85753	A0A140T831	Cystatin B (stefin B)	A0A140T831	A0A140T831_BOVIN	CSTB	68939.1	63806.2	70526.1	55585.4	62265.1	50884.8	16408.7	29838.4	25055.4	24435.4	36055.9	46191.1
VFESLPHENKPVALTSYQTNK		3	0	FALSE	FALSE	0.85753	A0A140T831	Cystatin B (stefin B)	A0A140T831	A0A140T831_BOVIN	CSTB	10032.9	11632.4	11442.6	9911.36	11361.9	10069.8	9536.34	6847.11	6884.4	7209.68	6700.14	12108.9
VQVDEDDFVHIR		2	0	FALSE	FALSE	0.85753	A0A140T831	Cystatin B (stefin B)	A0A140T831	A0A140T831_BOVIN	CSTB	14562.6	15687.1	15125	13292	16472.4	13933.4	18460.2	11026.9	5716.54	5519.24	6003.36	21000.9
MMCGGTSATQPATAETQAIADK	Acetyl (Protein N-term);C3(Carbamidomethyl)	2	0	FALSE	FALSE	0.85753	A0A140T831	Cystatin B (stefin B)	A0A140T831	A0A140T831_BOVIN	CSTB	137.944	248.059	230.626	98.6272	168.834	192.417	394.175	321.589	370.025	313.978	324.599	902.876
VFESLPHENK		2	0	FALSE	FALSE	0.85753	A0A140T831	Cystatin B (stefin B)	A0A140T831	A0A140T831_BOVIN	CSTB	40.2362	234.328	205.237	204.234	156.37	160.619	627.207	720.94	637.526	668.048	569.654	1201.6
PVALTSYQTNK		2	0	FALSE	FALSE	0.85753	A0A140T831	Cystatin B (stefin B)	A0A140T831	A0A140T831_BOVIN	CSTB	46.8824	25.1901	39.8533	25.2363	18.2008	53.0977	220.166	255.054	263.004	274.928	250.315	655.166
IAGYVTHLMK		2	0	FALSE	FALSE	0.871126	A0A140T832	Small ribosomal subunit protein eS17	A0A140T832	A0A140T832_BOVIN	RPS17	49662.7	44015.4	49558	48968.5	53644.7	47672.3	17412.1	41155.2	27436.5	29277.5	41648.2	48403.8
RVCEEIAIIPSKK	C3(Carbamidomethyl)	3	2	FALSE	FALSE	0.871126	A0A140T832	Small ribosomal subunit protein eS17	A0A140T832	A0A140T832_BOVIN	RPS17	20144.4	21994.3	22861.8	19052.6	21000	17596	6859.39	4639.38	5501.88	5659.68	5486.63	6017.69
LGNDFHTNK		2	0	TRUE	TRUE	0.871126	A0A140T832	Small ribosomal subunit protein eS17	A0A140T832	A0A140T832_BOVIN	RPS17	9223.61	8666.09	9116.02	8743.1	9317.89	8622.67	6759.14	8441.55	7511.92	7267.13	7183.02	11663.3
RVCEEIAIIPSK	C3(Carbamidomethyl)	2	1	FALSE	FALSE	0.871126	A0A140T832	Small ribosomal subunit protein eS17	A0A140T832	A0A140T832_BOVIN	RPS17	5809.96	5918.85	5876.88	5607.76	5800.75	4873.94	4453.37	3746.46	2960.03	3284.69	3367.57	6230.94
VCEEIAIIPSKK	C2(Carbamidomethyl)	2	1	FALSE	FALSE	0.871126	A0A140T832	Small ribosomal subunit protein eS17	A0A140T832	A0A140T832_BOVIN	RPS17	2121.36	1844.6	2044.85	1800.64	2081.75	1733.23	1522.8	1685.35	1448.77	1592.41	1527.2	1288.26
RDNYVPEVSALDQEIIEVDPDTK		3	1	FALSE	FALSE	0.871126	A0A140T832	Small ribosomal subunit protein eS17	A0A140T832	A0A140T832_BOVIN	RPS17	1985.59	1610.7	1775.65	1654.69	1830.97	1583.14	645.879	877.959	174.889	122.523	200.16	1276.58
LGNDFHTNKR		2	1	TRUE	TRUE	0.871126	A0A140T832	Small ribosomal subunit protein eS17	A0A140T832	A0A140T832_BOVIN	RPS17	2240.06	1643.31	1465.85	1186.37	1334.44	1100.97	300.862	185.939	19.721	337.729	224.628	495.719
LLDFGSLSNLQVTQPTVGMNFK		3	0	FALSE	FALSE	0.871126	A0A140T832	Small ribosomal subunit protein eS17	A0A140T832	A0A140T832_BOVIN	RPS17	332.478	417.266	374.624	379.354	377.585	367.374	316.839	358.421	26.0209	21.8064	17.2354	1334.23
DNYVPEVSALDQEIIEVDPDTK		3	0	FALSE	FALSE	0.871126	A0A140T832	Small ribosomal subunit protein eS17	A0A140T832	A0A140T832_BOVIN	RPS17	259.23	252.17	153.336	154.614	151.052	192.632	187.908	614.703	30.9534	44.0181	36.1403	508.314
VCEEIAIIPSK	C2(Carbamidomethyl)	2	0	FALSE	FALSE	0.871126	A0A140T832	Small ribosomal subunit protein eS17	A0A140T832	A0A140T832_BOVIN	RPS17	1399.39	291.594	51.6392	446.387	278.198	279.561	50.7342	4702.71	2451.57	1644.78	5567.63	1061.94
GLLDQHGVR		2	0	TRUE	FALSE	0.78817	A0A140T841;Q58CY6	Prostamide/prostaglandin F synthase	A0A140T841;Q58CY6	A0A140T841_BOVIN;PXL2B_BOVIN	PRXL2B	704.181	627.972	666.914	661.295	706.489	587.229	433.311	385.736	350.668	366.239	318.662	519.501
VLLHFVQK		2	0	TRUE	FALSE	0.78817	A0A140T841;Q58CY6	Prostamide/prostaglandin F synthase	A0A140T841;Q58CY6	A0A140T841_BOVIN;PXL2B_BOVIN	PRXL2B	515.314	392.494	469.74	365.302	455.019	359.112	339.568	288.605	336.629	376.05	287.445	616.852
YNSLSILPAALGK		2	0	TRUE	FALSE	0.78817	A0A140T841;Q58CY6	Prostamide/prostaglandin F synthase	A0A140T841;Q58CY6	A0A140T841_BOVIN;PXL2B_BOVIN	PRXL2B	21.1422	40.185	24.9822	40.2586	37.9122	23.9451	19.5323	56.2501	212.212	224.975	150.427	110.082
KLVELLR		2	1	FALSE	FALSE	0.883276	A0A140T842	"Lon protease homolog, mitochondrial"	A0A140T842	A0A140T842_BOVIN	LONP1	2877.69	3856.08	3844.55	2760.76	3123.16	3143.73	1304.62	48.1963	330.515	776.587	3.73821	3056.31
EIFDIAFPEER		2	0	FALSE	FALSE	0.883276	A0A140T842	"Lon protease homolog, mitochondrial"	A0A140T842	A0A140T842_BOVIN	LONP1	3487.48	1519.88	546.121	3044.27	285.934	1338.95	146.015	1255.55	3937.52	4321.89	3630.31	2647.02
LAQPYAGVFLK		2	0	FALSE	FALSE	0.883276	A0A140T842	"Lon protease homolog, mitochondrial"	A0A140T842	A0A140T842_BOVIN	LONP1	2350.04	1320.35	1400.21	1698.54	1063.55	1587.47	195.763	2771.26	3773.73	3918.69	3239.3	1017.65
HSDENLDLAR		2	0	FALSE	FALSE	0.883276	A0A140T842	"Lon protease homolog, mitochondrial"	A0A140T842	A0A140T842_BOVIN	LONP1	991.423	1024.17	1167.84	1170.76	1204.84	1205	1629.12	1321.2	1628.4	1436.22	1550.01	1674.58
ILCFYGPPGVGK	C3(Carbamidomethyl)	2	0	FALSE	FALSE	0.883276	A0A140T842	"Lon protease homolog, mitochondrial"	A0A140T842	A0A140T842_BOVIN	LONP1	1292.86	1272.87	1083.42	1095.47	944.916	1088.45	607.125	1407.02	2685.36	2672.37	2577.12	1161.98
TIRDIIALNPLYR		3	1	FALSE	FALSE	0.883276	A0A140T842	"Lon protease homolog, mitochondrial"	A0A140T842	A0A140T842_BOVIN	LONP1	2897.94	3663.96	2240.34	3016.04	2839.07	3384.37	168.083	96.1575	70.6774	150.891	116.373	192.821
TENPLVLIDEVDK		2	0	FALSE	FALSE	0.883276	A0A140T842	"Lon protease homolog, mitochondrial"	A0A140T842	A0A140T842_BOVIN	LONP1	798.098	733.123	759.894	667.17	620.956	755.24	584.009	873.201	2326.92	2700.71	2340.45	1576.75
LSSDVLTLLIK		2	0	FALSE	FALSE	0.883276	A0A140T842	"Lon protease homolog, mitochondrial"	A0A140T842	A0A140T842_BOVIN	LONP1	731.451	682.441	730.395	676.859	811.501	903.918	1102.94	614.796	1342.17	1191.76	1310.59	2137.81
AFLMQHDSANK		2	0	FALSE	FALSE	0.883276	A0A140T842	"Lon protease homolog, mitochondrial"	A0A140T842	A0A140T842_BOVIN	LONP1	876.941	968.188	1098.03	888.89	1007.8	1117.22	1219.44	1020.28	1312.88	1104.64	255.604	1362.94
VLFICTANITETIPEPLRDR	C5(Carbamidomethyl)	3	1	FALSE	FALSE	0.883276	A0A140T842	"Lon protease homolog, mitochondrial"	A0A140T842	A0A140T842_BOVIN	LONP1	1259.65	1147.18	1564.02	1436.04	1505.96	1320.67	914.752	970.549	230.756	205.018	172.217	835.753
MEMINVSGYVAQEK		2	0	FALSE	FALSE	0.883276	A0A140T842	"Lon protease homolog, mitochondrial"	A0A140T842	A0A140T842_BOVIN	LONP1	862.416	1074.65	829.002	900.78	876.794	1000.49	1023.69	1054.25	524.581	525.045	675.044	1499.44
HVMDVVDEELSK		2	0	FALSE	FALSE	0.883276	A0A140T842	"Lon protease homolog, mitochondrial"	A0A140T842	A0A140T842_BOVIN	LONP1	594.242	745.086	789.908	665.908	826.293	652.525	866.887	704.58	751.921	747.899	699.937	1111.5
LGLLDNHSSEFNVTR		3	0	FALSE	FALSE	0.883276	A0A140T842	"Lon protease homolog, mitochondrial"	A0A140T842	A0A140T842_BOVIN	LONP1	449.655	618.146	573.855	567.349	544.929	600.068	461.489	183.627	366.404	518.371	24.3783	486.945
RAGVTCIVLPAENKK	C6(Carbamidomethyl)	3	2	FALSE	FALSE	0.883276	A0A140T842	"Lon protease homolog, mitochondrial"	A0A140T842	A0A140T842_BOVIN	LONP1	884.352	1042.34	1001.19	959.007	750.067	1024.12	324.708	439.994	413.603	417.726	469.755	238.181
ILEFIAVSQLR		2	0	FALSE	FALSE	0.883276	A0A140T842	"Lon protease homolog, mitochondrial"	A0A140T842	A0A140T842_BOVIN	LONP1	505.02	499.175	664.437	749.054	744.224	795.9	167.298	853.764	366.226	270.709	413.904	860.411
AQAVLEEDHYGMEDVKK		3	1	FALSE	FALSE	0.883276	A0A140T842	"Lon protease homolog, mitochondrial"	A0A140T842	A0A140T842_BOVIN	LONP1	497.092	581.012	652.199	734.014	645.983	605.068	521.001	294.271	428.325	417.432	396.404	484.216
QLEVEPEEPEGENK		2	0	FALSE	FALSE	0.883276	A0A140T842	"Lon protease homolog, mitochondrial"	A0A140T842	A0A140T842_BOVIN	LONP1	228.248	287.623	229.994	150.154	239.079	225.192	513.025	404.489	400.291	446.217	404.942	754.438
FLVTSHIHLHVPEGATPK		4	0	FALSE	FALSE	0.883276	A0A140T842	"Lon protease homolog, mitochondrial"	A0A140T842	A0A140T842_BOVIN	LONP1	2280.71	2267.51	2670.78	2202.97	2640.56	2393.43	3999.27	2356.23	428.424	387.792	437.594	3352.87
AQAVLEEDHYGMEDVK		3	0	FALSE	FALSE	0.883276	A0A140T842	"Lon protease homolog, mitochondrial"	A0A140T842	A0A140T842_BOVIN	LONP1	1139.23	1051.11	1159.84	1359.65	1480.95	1406.31	2329.99	2130.37	1908.18	1954.72	1721.05	3274
YLLQEQLK		2	0	FALSE	FALSE	0.883276	A0A140T842	"Lon protease homolog, mitochondrial"	A0A140T842	A0A140T842_BOVIN	LONP1	1933.81	1619.93	1676.38	1824.83	2018.79	1963.7	92.0795	1398.94	867.918	853.038	1888.09	1202.04
IVSGEAEFVEVTPENLQDFVGKPVFTVER		3	0	FALSE	FALSE	0.883276	A0A140T842	"Lon protease homolog, mitochondrial"	A0A140T842	A0A140T842_BOVIN	LONP1	100.936	98.4445	111.775	95.9535	105.277	163.413	47.1073	227.45	106.102	101.4	45.9585	298.087
FSVGGMTDVAEIK		2	0	FALSE	FALSE	0.883276	A0A140T842	"Lon protease homolog, mitochondrial"	A0A140T842	A0A140T842_BOVIN	LONP1	1427.81	1024.64	1095.87	1268.33	1175.71	1289.75	311.894	1532.32	1285.69	1319.15	1126.92	888.739
QNLAMTGEVSLTGK		2	0	FALSE	FALSE	0.883276	A0A140T842	"Lon protease homolog, mitochondrial"	A0A140T842	A0A140T842_BOVIN	LONP1	246.705	211.547	51.2595	225.594	124.396	260.419	198.549	396.062	226.107	50.1539	204.622	367.201
DIIALNPLYR		2	0	FALSE	FALSE	0.883276	A0A140T842	"Lon protease homolog, mitochondrial"	A0A140T842	A0A140T842_BOVIN	LONP1	179.546	44.0288	22.8012	148.378	36.8364	64.6771	23.2079	1353.68	7138.61	7696.04	6536.99	2144.76
NYLDWLTSIPWGK		2	0	FALSE	FALSE	0.883276	A0A140T842	"Lon protease homolog, mitochondrial"	A0A140T842	A0A140T842_BOVIN	LONP1	242.674	145.394	167.037	164.272	122.348	54.4984	108.779	95.9244	29.2607	21.022	25.0612	146.383
DGSLEVTGQLGEVMK		2	0	FALSE	FALSE	0.883276	A0A140T842	"Lon protease homolog, mitochondrial"	A0A140T842	A0A140T842_BOVIN	LONP1	19.0217	311.993	328.036	35.3374	43.1543	364.624	116.367	480.876	50.7645	22.4313	27.3209	326.377
AGVTCIVLPAENK	C5(Carbamidomethyl)	2	0	FALSE	FALSE	0.883276	A0A140T842	"Lon protease homolog, mitochondrial"	A0A140T842	A0A140T842_BOVIN	LONP1	244.155	25.6694	206.233	206.296	231.695	54.108	78.3087	314.179	28.4883	209.563	412.653	30.4682
ESVLQMMQAGHR		2	0	FALSE	FALSE	0.883276	A0A140T842	"Lon protease homolog, mitochondrial"	A0A140T842	A0A140T842_BOVIN	LONP1	1390.07	528.822	545.951	1463.75	1094.54	1568.03	2161.6	3181.97	4262.47	3150.46	4431.83	3751.98
RPLEVVVGPGPSPAGEVLMVEVENVAHEDFQVTEEVK		4	0	FALSE	FALSE	0.883276	A0A140T842	"Lon protease homolog, mitochondrial"	A0A140T842	A0A140T842_BOVIN	LONP1	46.6296	1.80869	40.0693	25.1002	18.2995	52.8114	5.12374	4.43463	27.8057	73.4668	32.4651	36.9082
DGPSAGCTIVTALLSLALDRPVR	C7(Carbamidomethyl)	3	0	FALSE	FALSE	0.883276	A0A140T842	"Lon protease homolog, mitochondrial"	A0A140T842	A0A140T842_BOVIN	LONP1	11.7753	36.6669	88.4351	146.383	44.2323	25.6169	352.302	19.232	37.6013	16.359	32.2047	35.1579
DFYDLAAFITEGLEVHFVEHYR		3	0	FALSE	FALSE	0.883276	A0A140T842	"Lon protease homolog, mitochondrial"	A0A140T842	A0A140T842_BOVIN	LONP1	49.9323	67.8397	24.0726	28.9309	61.6295	33.5023	44.1246	34.2704	26.1159	18.3646	22.3677	24.4189
VLFICTANITETIPEPLR	C5(Carbamidomethyl)	2	0	FALSE	FALSE	0.883276	A0A140T842	"Lon protease homolog, mitochondrial"	A0A140T842	A0A140T842_BOVIN	LONP1	18.43	34.3008	20.3412	34.2381	44.5398	16.2727	251.351	196.183	52.3944	21.7335	26.471	668.16
TIRDIIALNPLYRESVLQMMQAGHR		4	2	FALSE	FALSE	0.883276	A0A140T842	"Lon protease homolog, mitochondrial"	A0A140T842	A0A140T842_BOVIN	LONP1	38.5895	60.4392	560.456	27.8746	579.203	40.768	36.7248	25.3446	30.8791	36.8765	36.0536	33.0251
EGYSGVGLLSR		2	0	FALSE	FALSE	0.874471	A0A140T846	DNA-(apurinic or apyrimidinic site) endonuclease	A0A140T846	A0A140T846_BOVIN	APEX1	14514.6	11258.8	13117.1	10888.7	12919.6	10361.1	1395.33	9440.69	6487.09	5648.89	10735.6	4437.43
ICSWNVDGLR	C2(Carbamidomethyl)	2	0	FALSE	FALSE	0.874471	A0A140T846	DNA-(apurinic or apyrimidinic site) endonuclease	A0A140T846	A0A140T846_BOVIN	APEX1	6818.17	6084.58	6458.91	5273.83	5986.07	5195.45	1691.58	5388.55	4978.52	4433.18	6411.44	4635.67
VSYGIGEEEHDQEGR		3	0	FALSE	FALSE	0.874471	A0A140T846	DNA-(apurinic or apyrimidinic site) endonuclease	A0A140T846	A0A140T846_BOVIN	APEX1	4099.71	3799.46	3236.59	3849.61	3489.28	3943.81	2698.12	4105.71	2566.65	2342.86	2129.73	5077.24
NAGFTPQER		2	0	FALSE	FALSE	0.874471	A0A140T846	DNA-(apurinic or apyrimidinic site) endonuclease	A0A140T846	A0A140T846_BOVIN	APEX1	4609.08	3560.87	3748.53	2889.98	4322.25	3662.9	854.966	3959.57	865.568	1117.36	987.026	2240.49
EEAPDILCLQETK	C8(Carbamidomethyl)	2	0	FALSE	FALSE	0.874471	A0A140T846	DNA-(apurinic or apyrimidinic site) endonuclease	A0A140T846	A0A140T846_BOVIN	APEX1	2516.88	2304.21	2045	1651.44	1657.56	1903.03	603.627	3512.54	3020.42	3179.67	4213.29	3033.6
GAVVEDAEEPKTEPEAKK		3	2	FALSE	FALSE	0.874471	A0A140T846	DNA-(apurinic or apyrimidinic site) endonuclease	A0A140T846	A0A140T846_BOVIN	APEX1	3096.98	2880.96	3544.84	2367.67	3530.37	2241.33	88.8861	111.953	130.154	95.6979	95.1617	77.2348
QGFGELLQAVPLTDSFR		2	0	FALSE	FALSE	0.874471	A0A140T846	DNA-(apurinic or apyrimidinic site) endonuclease	A0A140T846	A0A140T846_BOVIN	APEX1	733.715	729.681	851.707	913.927	890.253	647.616	715.492	606.407	473.323	394.811	167.66	1518.73
QRWDEAFR		2	1	FALSE	FALSE	0.874471	A0A140T846	DNA-(apurinic or apyrimidinic site) endonuclease	A0A140T846	A0A140T846_BOVIN	APEX1	321.498	340.857	356.72	394.449	473.551	609.236	967.411	667.246	736.16	744.156	704.783	1017
EAVGEGAVLYEDPPDQK		2	0	FALSE	FALSE	0.874471	A0A140T846	DNA-(apurinic or apyrimidinic site) endonuclease	A0A140T846	A0A140T846_BOVIN	APEX1	431.291	386.948	414.448	306.021	334.692	362.467	664.937	447.951	637.716	633.97	808.129	955.258
LPVELQELSGLSHQYWSAPSDK		3	0	FALSE	FALSE	0.874471	A0A140T846	DNA-(apurinic or apyrimidinic site) endonuclease	A0A140T846	A0A140T846_BOVIN	APEX1	245.433	317.043	331.131	240.745	626.715	417.404	568.167	547.173	419.212	197.875	290.827	1126.31
WDEAFRK		2	1	FALSE	FALSE	0.874471	A0A140T846	DNA-(apurinic or apyrimidinic site) endonuclease	A0A140T846	A0A140T846_BOVIN	APEX1	580.412	1027.46	763.412	382.549	438.26	332.808	293.135	48.167	160.555	326.938	196.404	329.648
KGAVVEDAEEPKTEPEAK		3	2	FALSE	FALSE	0.874471	A0A140T846	DNA-(apurinic or apyrimidinic site) endonuclease	A0A140T846	A0A140T846_BOVIN	APEX1	487.24	500.764	388.551	490.432	441.105	469.416	140.786	191.815	137.61	131.913	142.835	76.9621
KPLVLCGDLNVAHEEIDLR	C6(Carbamidomethyl)	4	0	FALSE	FALSE	0.874471	A0A140T846	DNA-(apurinic or apyrimidinic site) endonuclease	A0A140T846	A0A140T846_BOVIN	APEX1	40.107	3202.92	3600.92	2888.94	3446.89	3000.56	7988.95	5320.59	3307.04	2661.05	3563.74	10628.9
ALGSDHCPITLYLAL	C7(Carbamidomethyl)	2	0	FALSE	FALSE	0.874471	A0A140T846	DNA-(apurinic or apyrimidinic site) endonuclease	A0A140T846	A0A140T846_BOVIN	APEX1	789.054	813.551	801.184	581.859	940.656	700.651	713.275	502.272	59.585	21.8744	72.9395	2607.97
HLYPNTAYAYTFWTYMMNAR		3	0	FALSE	FALSE	0.874471	A0A140T846	DNA-(apurinic or apyrimidinic site) endonuclease	A0A140T846	A0A140T846_BOVIN	APEX1	489.333	502.586	895.549	484.189	590.003	526.048	328.634	249.041	58.9092	148.527	151.811	328.671
GAVVEDAEEPKTEPEAK		2	1	FALSE	FALSE	0.874471	A0A140T846	DNA-(apurinic or apyrimidinic site) endonuclease	A0A140T846	A0A140T846_BOVIN	APEX1	86.9814	110.318	73.647	104.35	65.9253	67.6384	75.9562	61.5573	71.5484	50.145	92.6178	79.1214
KGAVVEDAEEPK		2	1	FALSE	FALSE	0.874471	A0A140T846	DNA-(apurinic or apyrimidinic site) endonuclease	A0A140T846	A0A140T846_BOVIN	APEX1	29.5995	102.746	56.4135	72.8169	48.8404	26.2168	253.714	219.223	254.034	196.736	183.503	293.587
LDYFLLSQSLLPALCDSK	C15(Carbamidomethyl)	2	0	TRUE	TRUE	0.874471	A0A140T846	DNA-(apurinic or apyrimidinic site) endonuclease	A0A140T846	A0A140T846_BOVIN	APEX1	601.135	287.69	485.978	1622.73	112.336	462.065	626.356	57.274	30.6414	37.1626	39.1655	2073.96
VIVAEYDAFVLVTAYVPNAGR		3	0	FALSE	FALSE	0.874471	A0A140T846	DNA-(apurinic or apyrimidinic site) endonuclease	A0A140T846	A0A140T846_BOVIN	APEX1	125.362	85.8188	169.63	201.933	39.2743	101.808	187.507	16.9397	46.2003	320.61	53.9421	177.707
KPLVLCGDLNVAHEEIDLRNPK	C6(Carbamidomethyl)	4	1	FALSE	FALSE	0.874471	A0A140T846	DNA-(apurinic or apyrimidinic site) endonuclease	A0A140T846	A0A140T846_BOVIN	APEX1	3857.79	4702.84	5253.42	3129.59	4849.55	2946.07	56.4048	24.9083	48.6993	44.6816	41.7099	18.8889
CSENKLPVELQELSGLSHQYWSAPSDK	C1(Carbamidomethyl)	4	1	FALSE	FALSE	0.874471	A0A140T846	DNA-(apurinic or apyrimidinic site) endonuclease	A0A140T846	A0A140T846_BOVIN	APEX1	253.897	299.782	409.347	269.901	303.059	241.339	44.702	30.8499	25.3686	44.8868	29.6197	27.1317
PLVLCGDLNVAHEEIDLR	C5(Carbamidomethyl)	3	0	FALSE	FALSE	0.874471	A0A140T846	DNA-(apurinic or apyrimidinic site) endonuclease	A0A140T846	A0A140T846_BOVIN	APEX1	44.563	23.4456	29.759	23.4027	18.4204	39.3467	80.3005	42.3657	21.6688	52.5508	18.0937	101.982
GAVVEDAEEPK		2	0	FALSE	FALSE	0.874471	A0A140T846	DNA-(apurinic or apyrimidinic site) endonuclease	A0A140T846	A0A140T846_BOVIN	APEX1	493.376	26.1845	38.3398	26.2324	378.421	55.1937	39.0237	1653.03	29.06	39.185	33.9296	318.827
RADAYQDVSIHGTLPR		3	1	FALSE	FALSE	0.842844	A0A140T848;Q58DL5	"BCAR3 adaptor protein, NSP family member;Breast cancer anti-estrogen resistance protein 3 homolog"	A0A140T848;Q58DL5	A0A140T848_BOVIN;BCAR3_BOVIN	BCAR3	535.422	437.537	469.611	359.089	396.372	319.69	239.412	216.794	215.006	233.361	177.568	477.454
NMGVNSGLELITLPYGHQLR		3	0	FALSE	FALSE	0.842844	A0A140T848;Q58DL5	"BCAR3 adaptor protein, NSP family member;Breast cancer anti-estrogen resistance protein 3 homolog"	A0A140T848;Q58DL5	A0A140T848_BOVIN;BCAR3_BOVIN	BCAR3	217.855	324.576	392.164	329.515	457.586	373.562	234.176	308.532	241.005	228.986	196.992	433.869
HHSPLIQDVIQEQPLQDWK		3	0	FALSE	FALSE	0.842844	A0A140T848;Q58DL5	"BCAR3 adaptor protein, NSP family member;Breast cancer anti-estrogen resistance protein 3 homolog"	A0A140T848;Q58DL5	A0A140T848_BOVIN;BCAR3_BOVIN	BCAR3	176.342	187.101	164.591	216.865	199.735	159.874	487.225	260.084	157.793	157.589	178.547	611.396
DQHLLDPTLEYVK		2	0	TRUE	FALSE	0.842844	A0A140T848;Q58DL5	"BCAR3 adaptor protein, NSP family member;Breast cancer anti-estrogen resistance protein 3 homolog"	A0A140T848;Q58DL5	A0A140T848_BOVIN;BCAR3_BOVIN	BCAR3	138.829	120.608	68.7426	94.0382	93.9092	116.292	29.292	38.1518	77.6846	74.1029	67.4666	113.595
NDESCEIMLNHLATAR	C5(Carbamidomethyl)	2	0	FALSE	FALSE	0.842844	A0A140T848;Q58DL5	"BCAR3 adaptor protein, NSP family member;Breast cancer anti-estrogen resistance protein 3 homolog"	A0A140T848;Q58DL5	A0A140T848_BOVIN;BCAR3_BOVIN	BCAR3	18.601	23.8822	6.24784	14.0562	50.8237	17.5673	38.3916	21.3602	30.9297	21.439	43.353	18.0755
HNTMAIGIAVDILGCTGSLEDR	C15(Carbamidomethyl)	3	0	FALSE	FALSE	0.842844	A0A140T848;Q58DL5	"BCAR3 adaptor protein, NSP family member;Breast cancer anti-estrogen resistance protein 3 homolog"	A0A140T848;Q58DL5	A0A140T848_BOVIN;BCAR3_BOVIN	BCAR3	19.249	31.2736	35.7881	36.6536	28.6276	21.8009	124.535	105.311	37.6839	16.3231	47.4085	102.527
VIAQHLLSVDCK	C11(Carbamidomethyl)	2	0	FALSE	FALSE	0.842844	A0A140T848;Q58DL5	"BCAR3 adaptor protein, NSP family member;Breast cancer anti-estrogen resistance protein 3 homolog"	A0A140T848;Q58DL5	A0A140T848_BOVIN;BCAR3_BOVIN	BCAR3	37.5489	19.7553	35.318	19.7192	112.547	33.1536	63.9487	82.4484	91.2977	70.9931	34.5189	48.6311
DSLSSPGDFVLTCQWK	C13(Carbamidomethyl)	2	0	FALSE	FALSE	0.842844	A0A140T848;Q58DL5	"BCAR3 adaptor protein, NSP family member;Breast cancer anti-estrogen resistance protein 3 homolog"	A0A140T848;Q58DL5	A0A140T848_BOVIN;BCAR3_BOVIN	BCAR3	20.6692	231.01	25.5539	39.3578	37.0639	23.4093	209.131	219.885	106.535	123.706	50.9062	46.6302
VQYQFEMESFDSIPGLVR		2	0	FALSE	FALSE	0.842844	A0A140T848;Q58DL5	"BCAR3 adaptor protein, NSP family member;Breast cancer anti-estrogen resistance protein 3 homolog"	A0A140T848;Q58DL5	A0A140T848_BOVIN;BCAR3_BOVIN	BCAR3	100.617	23.7153	29.4206	58.7521	147.317	39.7993	28.905	41.8839	21.3686	28.7861	18.3018	19.9801
AKVEVNIPR		2	1	TRUE	FALSE	0.860704	A0A140T849;Q17QB1;Q58DV0	Protein pelota homolog	A0A140T849;Q17QB1;Q58DV0	A0A140T849_BOVIN;Q17QB1_BOVIN;PELO_BOVIN	PELO	1407.87	1251.2	1273.6	1365.66	1200.67	1158.54	838.223	633.393	699.767	680.123	527.977	380.312
FLQVHASSGHK		2	0	TRUE	FALSE	0.860704	A0A140T849;Q17QB1;Q58DV0	Protein pelota homolog	A0A140T849;Q17QB1;Q58DV0	A0A140T849_BOVIN;Q17QB1_BOVIN;PELO_BOVIN	PELO	490.716	396.365	452.306	366.452	326.869	281.844	197.743	174.996	162.757	214.052	197.511	314.351
IFSSLHVSGEQLSQLTGIAAILR		3	0	TRUE	FALSE	0.860704	A0A140T849;Q17QB1;Q58DV0	Protein pelota homolog	A0A140T849;Q17QB1;Q58DV0	A0A140T849_BOVIN;Q17QB1_BOVIN;PELO_BOVIN	PELO	166.203	131.475	82.0633	112.693	63.4994	70.8441	26.1311	143.44	53.5227	22.6866	105.227	133.319
FYEQVVQAIQR		2	0	TRUE	FALSE	0.860704	A0A140T849;Q17QB1;Q58DV0	Protein pelota homolog	A0A140T849;Q17QB1;Q58DV0	A0A140T849_BOVIN;Q17QB1_BOVIN;PELO_BOVIN	PELO	646.272	363.572	295.223	383.574	290.992	281.7	55.7886	626.284	834.279	573.413	803.363	127.21
EALCDPTVASR	C4(Carbamidomethyl)	2	0	TRUE	FALSE	0.860704	A0A140T849;Q17QB1;Q58DV0	Protein pelota homolog	A0A140T849;Q17QB1;Q58DV0	A0A140T849_BOVIN;Q17QB1_BOVIN;PELO_BOVIN	PELO	600.226	498.778	240.981	554.348	364.15	610.85	134.866	738.805	300.716	286.123	373.796	313.702
EQFCDYMFQQAVK	C4(Carbamidomethyl)	2	0	TRUE	FALSE	0.860704	A0A140T849;Q17QB1;Q58DV0	Protein pelota homolog	A0A140T849;Q17QB1;Q58DV0	A0A140T849_BOVIN;Q17QB1_BOVIN;PELO_BOVIN	PELO	47.2689	42.7604	52.2504	46.7726	100.389	37.8499	235.968	117.181	132.527	174.757	180.769	208.412
MGAYHTIELEPNR		2	0	TRUE	FALSE	0.860704	A0A140T849;Q17QB1;Q58DV0	Protein pelota homolog	A0A140T849;Q17QB1;Q58DV0	A0A140T849_BOVIN;Q17QB1_BOVIN;PELO_BOVIN	PELO	122.545	112.359	67.8116	111.568	19.7341	101.214	144.887	131.129	134.739	120.408	16.8892	168.802
VQTESSTGSVGSNR		2	0	TRUE	FALSE	0.860704	A0A140T849;Q17QB1;Q58DV0	Protein pelota homolog	A0A140T849;Q17QB1;Q58DV0	A0A140T849_BOVIN;Q17QB1_BOVIN;PELO_BOVIN	PELO	48.8956	16.4644	42.3774	43.9948	5.94711	39.0981	214.851	158.629	137.813	167.579	113.435	145.51
QWDSVVLER		2	0	TRUE	FALSE	0.860704	A0A140T849;Q17QB1;Q58DV0	Protein pelota homolog	A0A140T849;Q17QB1;Q58DV0	A0A140T849_BOVIN;Q17QB1_BOVIN;PELO_BOVIN	PELO	681.307	45.1729	54.638	369.218	33.8201	334.794	53.6805	852.355	578.277	361.172	862.728	367.313
KQWDSVVLER		2	1	TRUE	FALSE	0.860704	A0A140T849;Q17QB1;Q58DV0	Protein pelota homolog	A0A140T849;Q17QB1;Q58DV0	A0A140T849_BOVIN;Q17QB1_BOVIN;PELO_BOVIN	PELO	183.949	228.234	212.227	186.369	205.978	146.256	15.7313	22.7949	39.2633	213.589	33.6282	36.7119
VGVLESFLPGQPEAVAR		2	0	FALSE	FALSE	0.882505	A0A140T850	Glutathione synthetase	A0A140T850	A0A140T850_BOVIN	GSS	2058	2700.52	2338.44	2302.41	2440.39	2279.47	1679.2	1150.3	2141.76	2054.12	2215.45	2117.78
DGYMPGHYSLQNWEAR		3	0	FALSE	FALSE	0.882505	A0A140T850	Glutathione synthetase	A0A140T850	A0A140T850_BOVIN	GSS	1447.38	1567.73	1432.44	1476.66	1482.59	1284.18	760.082	816.671	678.945	686.823	653.718	1422.82
RFEDVSEK		2	1	TRUE	TRUE	0.882505	A0A140T850	Glutathione synthetase	A0A140T850	A0A140T850_BOVIN	GSS	662.865	523.475	555.187	554.021	590.813	464.155	461.885	491.198	494.654	487.969	473.092	822.88
HVLSVLGK		2	0	FALSE	FALSE	0.882505	A0A140T850	Glutathione synthetase	A0A140T850	A0A140T850_BOVIN	GSS	693.668	560.088	573.314	518.753	785.312	424.202	401.277	544.62	422.74	437.214	478.899	701.6
EGIAQTVFLGLNR		2	0	FALSE	FALSE	0.882505	A0A140T850	Glutathione synthetase	A0A140T850	A0A140T850_BOVIN	GSS	433.784	360.023	325.124	363.784	241.388	278.976	371.003	399.613	279.821	355.216	265.269	546.464
SDYMFQCNPDGSAALK	C7(Carbamidomethyl)	2	0	FALSE	FALSE	0.882505	A0A140T850	Glutathione synthetase	A0A140T850	A0A140T850_BOVIN	GSS	120.307	160.108	86.645	85.0666	130.104	115.815	197.059	136.079	223.485	201.805	248.185	274.486
ALAEGVLLR		2	0	FALSE	FALSE	0.882505	A0A140T850	Glutathione synthetase	A0A140T850	A0A140T850_BOVIN	GSS	794.099	16.1596	312.209	302.638	152.618	16.8799	36.0709	1423.76	652.049	449.521	1854.96	1101.47
EGGGNNLYGEEMVQALER		2	0	FALSE	FALSE	0.882505	A0A140T850	Glutathione synthetase	A0A140T850	A0A140T850_BOVIN	GSS	820.652	24.4849	830.456	24.5297	18.7251	746.48	220.783	222.321	210.24	134.848	170.029	140.762
LFMDGQEIAVVYFR		2	0	FALSE	FALSE	0.882505	A0A140T850	Glutathione synthetase	A0A140T850	A0A140T850_BOVIN	GSS	324.758	343.112	260.648	365.6	368.896	258.839	317.433	323.925	32.5223	18.9138	27.8546	252.039
QIEINTVSASFGGLASR		2	0	FALSE	FALSE	0.882505	A0A140T850	Glutathione synthetase	A0A140T850	A0A140T850_BOVIN	GSS	28.0391	52.1847	192.274	103.215	29.2759	143.223	136.183	970.445	47.9718	46.2765	78.7067	168.502
ATFAGLYSLDLGEEGDQAITK		2	0	FALSE	FALSE	0.882505	A0A140T850	Glutathione synthetase	A0A140T850	A0A140T850_BOVIN	GSS	25.1493	32.0103	21.7967	90.4036	82.7702	53.7201	107.908	70.2302	28.8429	21.3266	24.7033	111.613
YGGDPQQPHK		2	0	TRUE	FALSE	0.818964	A0A140T852;Q58DV5	Large ribosomal subunit protein uL30m	A0A140T852;Q58DV5	A0A140T852_BOVIN;RM30_BOVIN	MRPL30	36.8182	32.5383	18.34	63.8678	22.7415	50.5809	218.172	121.872	114.577	171.01	130.564	319.497
SRIPDEVFRPSPEDHEK		3	1	TRUE	FALSE	0.818964	A0A140T852;Q58DV5	Large ribosomal subunit protein uL30m	A0A140T852;Q58DV5	A0A140T852_BOVIN;RM30_BOVIN	MRPL30	409.693	560.279	928.093	621.005	442.997	512.57	247.054	317.086	290.832	309.911	459.379	284.778
WLLNPADQEAK		2	0	TRUE	FALSE	0.818964	A0A140T852;Q58DV5	Large ribosomal subunit protein uL30m	A0A140T852;Q58DV5	A0A140T852_BOVIN;RM30_BOVIN	MRPL30	1362.26	737.987	791.339	1024.71	641.365	932.787	20.1449	1754.86	2194.74	1936.82	2725.96	1697.61
RGGWAAMPEVSTDDLDER		3	1	TRUE	TRUE	0.840658	A0A140T853	isopentenyl-diphosphate Delta-isomerase	A0A140T853	A0A140T853_BOVIN	IDI1	515.554	465.265	488.917	615.112	430.545	570.857	487.018	614.647	472.77	467.625	567.375	875.853
DTPPAVQPTVDGSCLR	C14(Carbamidomethyl)	2	0	TRUE	TRUE	0.840658	A0A140T853	isopentenyl-diphosphate Delta-isomerase	A0A140T853	A0A140T853_BOVIN	IDI1	37.1293	23.4337	42.8403	23.4767	22.1084	49.3955	343.06	229.184	291.785	392.032	298.224	400.561
SHGQDYLVGNK		2	0	FALSE	FALSE	0.875906	A0A140T854;A0A3Q1MEC8;Q28035	Glutathione S-transferase;Glutathione S-transferase;Glutathione S-transferase A1	A0A140T854;A0A3Q1MEC8;Q28035	A0A140T854_BOVIN;A0A3Q1MEC8_BOVIN;GSTA1_BOVIN	GSTA1	1483.2	1490.86	1517.13	1380.94	1441.4	1192.75	1022.64	1100.46	1022.65	1044.33	967.467	1650.04
AILNYIATK		2	0	FALSE	FALSE	0.875906	A0A140T854;A0A3Q1MEC8;Q28035	Glutathione S-transferase;Glutathione S-transferase;Glutathione S-transferase A1	A0A140T854;A0A3Q1MEC8;Q28035	A0A140T854_BOVIN;A0A3Q1MEC8_BOVIN;GSTA1_BOVIN	GSTA1	3048.8	1869.61	2246.11	1781.15	2256.57	1512.03	131.795	1509.77	206.406	183.942	946.534	144.777
NDGSLMFQQVPMVEIDGMK		2	0	FALSE	FALSE	0.875906	A0A140T854;A0A3Q1MEC8;Q28035	Glutathione S-transferase;Glutathione S-transferase;Glutathione S-transferase A1	A0A140T854;A0A3Q1MEC8;Q28035	A0A140T854_BOVIN;A0A3Q1MEC8_BOVIN;GSTA1_BOVIN	GSTA1	164.568	95.2098	123.974	133.731	114.854	103.696	220.411	338.269	160.196	195.119	242.212	632.81
YLPAFENVLK		2	0	FALSE	FALSE	0.875906	A0A140T854;A0A3Q1MEC8;Q28035	Glutathione S-transferase;Glutathione S-transferase;Glutathione S-transferase A1	A0A140T854;A0A3Q1MEC8;Q28035	A0A140T854_BOVIN;A0A3Q1MEC8_BOVIN;GSTA1_BOVIN	GSTA1	2163.29	260.518	342.975	485.255	310.387	239.765	129.265	2184.85	6079.76	7091.06	5011.24	858.097
FIEKPEDLDK		2	0	TRUE	FALSE	0.875906	A0A140T854;A0A3Q1MEC8;Q28035	Glutathione S-transferase;Glutathione S-transferase;Glutathione S-transferase A1	A0A140T854;A0A3Q1MEC8;Q28035	A0A140T854_BOVIN;A0A3Q1MEC8_BOVIN;GSTA1_BOVIN	GSTA1	1860.99	751.56	1343.02	1868.45	2316.41	1773.8	213.599	1236.46	1037.76	443.066	678.045	50.1349
WLLAAAGVEFEEK		2	0	FALSE	FALSE	0.875906	A0A140T854;A0A3Q1MEC8;Q28035	Glutathione S-transferase;Glutathione S-transferase;Glutathione S-transferase A1	A0A140T854;A0A3Q1MEC8;Q28035	A0A140T854_BOVIN;A0A3Q1MEC8_BOVIN;GSTA1_BOVIN	GSTA1	490.378	578.616	334.159	413.611	330.252	425.545	323.661	601.905	28.0257	40.6311	59.3747	734.657
AGKPTLHYFNGR	Acetyl (Protein N-term)	3	0	TRUE	FALSE	0.875906	A0A140T854;A0A3Q1MEC8;Q28035	Glutathione S-transferase;Glutathione S-transferase;Glutathione S-transferase A1	A0A140T854;A0A3Q1MEC8;Q28035	A0A140T854_BOVIN;A0A3Q1MEC8_BOVIN;GSTA1_BOVIN	GSTA1	717.849	777.505	1726.91	724.895	1813.89	803.094	1563.09	1696.75	1563.08	1599.29	1102.85	2497.17
LKNDGSLMFQQVPMVEIDGMK		3	1	TRUE	FALSE	0.875906	A0A140T854;A0A3Q1MEC8;Q28035	Glutathione S-transferase;Glutathione S-transferase;Glutathione S-transferase A1	A0A140T854;A0A3Q1MEC8;Q28035	A0A140T854_BOVIN;A0A3Q1MEC8_BOVIN;GSTA1_BOVIN	GSTA1	574.218	803.909	903.746	588.889	858.783	527.145	39.7238	18.4904	55.0037	38.6784	47.1095	51.4295
YREPVPHVYFNK		3	1	TRUE	FALSE	0.81654	A0A140T855;A0A3Q1LHP8;Q5EA43	Sidoreflexin;Sidoreflexin;Sideroflexin-2	A0A140T855;A0A3Q1LHP8;Q5EA43	A0A140T855_BOVIN;A0A3Q1LHP8_BOVIN;SFXN2_BOVIN	SFXN2	1048.94	821.907	1041.06	977.091	992.268	1038.04	546.462	671.69	566.721	516.418	561.279	453.499
HFFNITDPR		2	0	TRUE	FALSE	0.81654	A0A140T855;A0A3Q1LHP8;Q5EA43	Sidoreflexin;Sidoreflexin;Sideroflexin-2	A0A140T855;A0A3Q1LHP8;Q5EA43	A0A140T855_BOVIN;A0A3Q1LHP8_BOVIN;SFXN2_BOVIN	SFXN2	808.55	606.757	868.502	809.222	752.784	727.212	150.807	652.294	415.618	366.454	580.244	603.753
WDQCTFLGR	C4(Carbamidomethyl)	2	0	TRUE	FALSE	0.81654	A0A140T855;A0A3Q1LHP8;Q5EA43	Sidoreflexin;Sidoreflexin;Sideroflexin-2	A0A140T855;A0A3Q1LHP8;Q5EA43	A0A140T855_BOVIN;A0A3Q1LHP8_BOVIN;SFXN2_BOVIN	SFXN2	354.464	425.945	481.541	434.972	441.391	430.812	452.334	355.177	478.917	518.293	559.62	422.504
LYDSAFHPDTGHK		2	0	TRUE	FALSE	0.81654	A0A140T855;A0A3Q1LHP8;Q5EA43	Sidoreflexin;Sidoreflexin;Sideroflexin-2	A0A140T855;A0A3Q1LHP8;Q5EA43	A0A140T855_BOVIN;A0A3Q1LHP8_BOVIN;SFXN2_BOVIN	SFXN2	67.1107	71.7184	40.2776	63.7225	67.7559	83.0443	35.381	59.5266	98.6479	52.7336	85.4767	67.3915
LLELGPKPEVAQQTR		3	0	FALSE	FALSE	0.876915	A0A140T856	Coatomer subunit alpha	A0A140T856	A0A140T856_BOVIN	COPA	4657.68	4524.88	4068.44	4266.94	4481.39	4643.74	5989.93	7920.53	9040.51	9251.85	8730.36	5887.7
VWDISGLR		2	0	FALSE	FALSE	0.876915	A0A140T856	Coatomer subunit alpha	A0A140T856	A0A140T856_BOVIN	COPA	7516.47	7006.89	6751.17	6398.85	6587.76	5588.02	5002.5	4344.98	7358.34	7463.98	5793.26	5617.26
TLDLPIYVTR		2	0	FALSE	FALSE	0.876915	A0A140T856	Coatomer subunit alpha	A0A140T856	A0A140T856_BOVIN	COPA	5750.57	2651.22	2809.12	3528.08	2251.74	2504.58	3620.34	5495.95	14289.8	14753.7	14135.6	3685.95
LLHDQVGVTQFGPYK		3	0	FALSE	FALSE	0.876915	A0A140T856	Coatomer subunit alpha	A0A140T856	A0A140T856_BOVIN	COPA	4063.46	4894.77	3986.73	3410.47	3304.2	3559.66	3794	2609.36	2739.73	2912.46	2328.78	3697.74
GHYNNVSCAVFHPR	C8(Carbamidomethyl)	3	0	FALSE	FALSE	0.876915	A0A140T856	Coatomer subunit alpha	A0A140T856	A0A140T856_BOVIN	COPA	4447.16	4669.7	4006.54	4317.76	4378.25	3678.62	5146.08	4044.99	4478.26	4384.86	4320.54	4186.21
GVNWAAFHPTMPLIVSGADDR		3	0	FALSE	FALSE	0.876915	A0A140T856	Coatomer subunit alpha	A0A140T856	A0A140T856_BOVIN	COPA	1798.85	4284.35	3111.45	2324.12	4608.84	3874.5	1126.73	1087.52	2534.43	1728.16	2158.85	3145.93
TALNLFFK		2	0	FALSE	FALSE	0.876915	A0A140T856	Coatomer subunit alpha	A0A140T856	A0A140T856_BOVIN	COPA	3605.29	4458.89	3895.64	3471.78	4291.67	3930.77	276.856	52.4988	465.749	1319.2	789.61	2844.48
GNNVYCLDR	C6(Carbamidomethyl)	2	0	FALSE	FALSE	0.876915	A0A140T856	Coatomer subunit alpha	A0A140T856	A0A140T856_BOVIN	COPA	2966.74	2549.6	1961.01	2581.99	1970.3	2558.35	728.541	3292.12	1225.95	1139.3	1700.72	1239.52
AWEVDTCR	C7(Carbamidomethyl)	2	0	FALSE	FALSE	0.876915	A0A140T856	Coatomer subunit alpha	A0A140T856	A0A140T856_BOVIN	COPA	2658.85	2630.02	1597.29	2192.75	2167.29	2143.73	446.973	3453.85	841.014	852.05	2953.73	2341.26
TTFFHHEYPWILSASDDQTIR		3	0	FALSE	FALSE	0.876915	A0A140T856	Coatomer subunit alpha	A0A140T856	A0A140T856_BOVIN	COPA	1008.63	1274.61	772.175	1225.14	687.82	1080.4	1603.14	960.883	685.303	806.776	734.764	1084.37
LVGQSIIAYLQK		2	0	FALSE	FALSE	0.876915	A0A140T856	Coatomer subunit alpha	A0A140T856	A0A140T856_BOVIN	COPA	1651.57	1473.77	1143.05	1577.33	846.566	1249.75	733.115	1176.54	2095.35	2140.11	2237.61	2527.17
VWNWQSR		2	0	FALSE	FALSE	0.876915	A0A140T856	Coatomer subunit alpha	A0A140T856	A0A140T856_BOVIN	COPA	1720.66	1876.28	599.48	1652.41	545.995	1542.06	1132.4	447.774	732.267	896.782	209.234	1780.2
VWDISGLRK		2	1	FALSE	FALSE	0.876915	A0A140T856	Coatomer subunit alpha	A0A140T856	A0A140T856_BOVIN	COPA	1263.36	1228.05	1442.26	1135.03	1236.38	1303.1	776.1	747.657	913.642	913.655	856.745	758.46
YDEVLHMVR		2	0	FALSE	FALSE	0.876915	A0A140T856	Coatomer subunit alpha	A0A140T856	A0A140T856_BOVIN	COPA	922.178	977.11	875.522	836.532	996.406	718.816	778.791	747.566	722.88	755.908	670.137	1128.26
QQPLFVSGGDDYK		2	0	FALSE	FALSE	0.876915	A0A140T856	Coatomer subunit alpha	A0A140T856	A0A140T856_BOVIN	COPA	913.48	1020.59	806.278	816.589	785.582	868.458	690.511	982.847	1093.94	1167.79	1365.75	743.081
QELILSNSEDK		2	0	FALSE	FALSE	0.876915	A0A140T856	Coatomer subunit alpha	A0A140T856	A0A140T856_BOVIN	COPA	1619.12	1051.51	612.846	910.144	723.741	821.289	416.516	1136.72	776.655	814.349	1562.28	768.319
SGAWDESGVFIYTTSNHIK		3	0	FALSE	FALSE	0.876915	A0A140T856	Coatomer subunit alpha	A0A140T856	A0A140T856_BOVIN	COPA	627.396	710.094	592.315	671.398	475.988	562.88	631.304	613.552	682.604	524.388	498.319	556.385
ASNLENSTYDLYTIPK		2	0	FALSE	FALSE	0.876915	A0A140T856	Coatomer subunit alpha	A0A140T856	A0A140T856_BOVIN	COPA	555.691	599.368	313.646	439.193	298.839	381.712	705.064	323.434	430.452	396.989	554.56	342.421
HAIVICNR	C6(Carbamidomethyl)	2	0	FALSE	FALSE	0.876915	A0A140T856	Coatomer subunit alpha	A0A140T856	A0A140T856_BOVIN	COPA	501.636	520.986	477.505	393.781	355.793	570.199	459.04	510.553	384.662	415.85	363.486	563.303
CPLSGACYSPEFK	C1(Carbamidomethyl);C7(Carbamidomethyl)	2	0	FALSE	FALSE	0.876915	A0A140T856	Coatomer subunit alpha	A0A140T856	A0A140T856_BOVIN	COPA	438.616	412.906	296.848	267.694	350.371	315.863	579.143	454.11	438.336	486.714	447.17	529.897
FDEHDGPVR		2	0	FALSE	FALSE	0.876915	A0A140T856	Coatomer subunit alpha	A0A140T856	A0A140T856_BOVIN	COPA	271.106	318.92	220.45	283.605	315.184	314.96	538.96	466.376	429.755	433.652	486.498	557.451
KYDEVLHMVR		2	1	FALSE	FALSE	0.876915	A0A140T856	Coatomer subunit alpha	A0A140T856	A0A140T856_BOVIN	COPA	643.423	205.661	366.965	462.496	400.208	366.141	161.328	500.682	328.988	281.121	342.08	308.402
LGEVALLQGNHQIVEMCYQR	C17(Carbamidomethyl)	3	0	FALSE	FALSE	0.876915	A0A140T856	Coatomer subunit alpha	A0A140T856	A0A140T856_BOVIN	COPA	303.223	218.137	300.664	128.862	221.981	158.945	474.592	720.187	146.173	158.474	98.8738	316.817
ERPAYAVHGNMLHYVK		3	0	FALSE	FALSE	0.876915	A0A140T856	Coatomer subunit alpha	A0A140T856	A0A140T856_BOVIN	COPA	1633.65	1939.38	1987.68	1581.36	1647.5	1445.25	1372.8	1076	1047.98	1076.35	596.003	1274.07
YAVTTGDYGIIR		2	0	FALSE	FALSE	0.876915	A0A140T856	Coatomer subunit alpha	A0A140T856	A0A140T856_BOVIN	COPA	2179.17	844.254	727.008	1101.81	22.5872	872.423	355.402	3016.4	1305	1215.42	4074.75	423.177
RLLELGPKPEVAQQTR		3	1	FALSE	FALSE	0.876915	A0A140T856	Coatomer subunit alpha	A0A140T856	A0A140T856_BOVIN	COPA	515.097	810.719	660.406	557.125	453.73	583.708	150.436	76.9602	85.7163	142.704	60.2033	100.819
KLEALCNIHENIR	C6(Carbamidomethyl)	3	1	FALSE	FALSE	0.876915	A0A140T856	Coatomer subunit alpha	A0A140T856	A0A140T856_BOVIN	COPA	449.812	609.637	664.613	496.544	444.191	418.316	712.878	528.044	460.757	510.622	484.99	593.109
GYPEVALHFVK		2	0	FALSE	FALSE	0.876915	A0A140T856	Coatomer subunit alpha	A0A140T856	A0A140T856_BOVIN	COPA	72.6085	91.1871	35.8283	126.962	178.911	168.898	403.812	378.834	609.436	318.321	1377.19	300.406
YVIWSADMSHVALLAK		3	0	FALSE	FALSE	0.876915	A0A140T856	Coatomer subunit alpha	A0A140T856	A0A140T856_BOVIN	COPA	244.37	275.069	399.309	249.704	275.411	292.769	513.718	306.045	195.382	255.558	168.204	615.454
DAESITLFDVQQKR		2	1	FALSE	FALSE	0.876915	A0A140T856	Coatomer subunit alpha	A0A140T856	A0A140T856_BOVIN	COPA	175.238	255.075	148.031	236.119	131.527	33.12	195.471	157.844	150.443	173.826	105.991	172.355
GTSPTQIWCNNSQLPVDHILAGSFETAMR	C9(Carbamidomethyl)	3	0	FALSE	FALSE	0.876915	A0A140T856	Coatomer subunit alpha	A0A140T856	A0A140T856_BOVIN	COPA	73.6115	100.227	176.775	96.9207	60.2479	52.6979	29.7559	140.741	72.7443	26.3113	68.5202	173.926
GFFEGSIASK		2	0	FALSE	FALSE	0.876915	A0A140T856	Coatomer subunit alpha	A0A140T856	A0A140T856_BOVIN	COPA	6880.5	3408.1	4897.57	3153.59	5071.67	3464.64	40.522	5808.36	2802.5	2753.06	6006.97	1755.22
DMSGHYQNALYLGDVSER		3	0	FALSE	FALSE	0.876915	A0A140T856	Coatomer subunit alpha	A0A140T856	A0A140T856_BOVIN	COPA	3811.97	2279.71	2809.45	2556.63	2766.6	2515.92	1886.1	3922.77	1327.01	759.413	3009.96	2152.63
VLTIDPTEFK		2	0	FALSE	FALSE	0.876915	A0A140T856	Coatomer subunit alpha	A0A140T856	A0A140T856_BOVIN	COPA	3258.73	746.883	834.644	1354.7	456.592	777.466	31.32	3344.07	3867.77	3802.25	2831	1212.89
QLFLQTYAR		2	0	FALSE	FALSE	0.876915	A0A140T856	Coatomer subunit alpha	A0A140T856	A0A140T856_BOVIN	COPA	1391.63	1124.42	967.572	1208.96	1114.31	1256.78	1188.54	3047.98	2849.76	2541.66	1293.04	40.0417
NPTDAYQLNYDMHNPFDICAASYRPIYR	C19(Carbamidomethyl)	4	0	FALSE	FALSE	0.876915	A0A140T856	Coatomer subunit alpha	A0A140T856	A0A140T856_BOVIN	COPA	495.107	476.724	548.23	491.719	419.546	432.701	409.096	601.685	414.279	492.083	324.969	458.393
DADSQNPDAPEGK		2	0	FALSE	FALSE	0.876915	A0A140T856	Coatomer subunit alpha	A0A140T856	A0A140T856_BOVIN	COPA	78.7966	172.612	40.9312	78.0269	18.068	164.219	1055.8	712.59	867.022	801.455	873.825	766.93
VTTVTEIGKDVIGLR		3	1	FALSE	FALSE	0.876915	A0A140T856	Coatomer subunit alpha	A0A140T856	A0A140T856_BOVIN	COPA	406.052	399.596	43.4672	268.129	17.0139	172.289	563.391	318.071	276.178	249.352	311.925	427.295
DHDRFWVLAAHPNLNLFAAGHDGGMIVFK		4	1	FALSE	FALSE	0.876915	A0A140T856	Coatomer subunit alpha	A0A140T856	A0A140T856_BOVIN	COPA	213.709	319.308	344.574	306.027	365.065	304.765	396.545	249.488	77.513	24.8373	20.3922	120.92
ICEMAAYFTHSNLQPVHMILVLR	C2(Carbamidomethyl)	4	0	FALSE	FALSE	0.876915	A0A140T856	Coatomer subunit alpha	A0A140T856	A0A140T856_BOVIN	COPA	182.54	176.408	132.401	153.028	176.619	147.411	333.694	288.74	34.0343	64.4344	29.1497	239.462
QEIAEAQQLITICR	C13(Carbamidomethyl)	2	0	FALSE	FALSE	0.876915	A0A140T856	Coatomer subunit alpha	A0A140T856	A0A140T856_BOVIN	COPA	326.141	155.394	185.385	275.907	46.6238	20.8678	449.585	427.166	450.35	428.988	390.607	72.5298
SGSKFPVFSMSYNPAENAVLLCTR	C22(Carbamidomethyl)	3	1	FALSE	FALSE	0.876915	A0A140T856	Coatomer subunit alpha	A0A140T856	A0A140T856_BOVIN	COPA	147.144	142.498	133.333	114.013	80.8277	70.2637	46.4411	47.7389	19.5425	16.0045	32.9181	44.7922
TTYQALPCLPSMYGYPNR	C8(Carbamidomethyl)	2	0	FALSE	FALSE	0.876915	A0A140T856	Coatomer subunit alpha	A0A140T856	A0A140T856_BOVIN	COPA	963.456	969.594	802.884	946.263	724.873	908.411	1068.53	1547.12	2362.36	2099.2	2201.88	1880.33
MCTLIDKFDEHDGPVR	C2(Carbamidomethyl)	3	1	FALSE	FALSE	0.876915	A0A140T856	Coatomer subunit alpha	A0A140T856	A0A140T856_BOVIN	COPA	864.115	1012.67	1095.07	872.647	787.921	874.661	463.754	222.128	287.678	234.891	195.84	277.244
EYIVGLSMETER		2	0	FALSE	FALSE	0.876915	A0A140T856	Coatomer subunit alpha	A0A140T856	A0A140T856_BOVIN	COPA	776.799	357.515	17.6881	505.155	135.146	386.73	17.3781	1153.41	106.303	17.3065	304.767	231.302
LQLCYQLTTVGKFEEAVEK	C4(Carbamidomethyl)	3	1	FALSE	FALSE	0.876915	A0A140T856	Coatomer subunit alpha	A0A140T856	A0A140T856_BOVIN	COPA	319.273	408.467	427.087	310.353	614.9	375.418	354.211	200.16	17.4977	18.3968	20.4298	157.455
VQVPNCDEIFYAGTGNLLLR	C6(Carbamidomethyl)	3	0	FALSE	FALSE	0.876915	A0A140T856	Coatomer subunit alpha	A0A140T856	A0A140T856_BOVIN	COPA	91.1285	109.15	71.414	100.06	55.4265	92.4469	58.5835	260.957	142.677	94.8994	164.764	137.458
DVAVMQLR		2	0	FALSE	FALSE	0.876915	A0A140T856	Coatomer subunit alpha	A0A140T856	A0A140T856_BOVIN	COPA	776.444	1104.32	730.919	502.385	372.309	472.202	247.107	20.6183	59.6896	132.211	88.2094	40.5955
RCLFTLLGHLDYIR	C2(Carbamidomethyl)	3	1	FALSE	FALSE	0.876915	A0A140T856	Coatomer subunit alpha	A0A140T856	A0A140T856_BOVIN	COPA	192.798	317.947	350.555	245.481	354.077	348.979	227.812	24.5628	36.4373	25.6226	31.2078	144.651
VKYVIWSADMSHVALLAK		3	1	FALSE	FALSE	0.876915	A0A140T856	Coatomer subunit alpha	A0A140T856	A0A140T856_BOVIN	COPA	19.9021	105.503	18.8366	43.7981	41.2454	104.831	224.266	174.487	65.1606	62.8436	63.216	188.63
HVLEGHDR		2	0	FALSE	FALSE	0.876915	A0A140T856	Coatomer subunit alpha	A0A140T856	A0A140T856_BOVIN	COPA	272.733	124.618	171.307	154.958	108.103	159.664	21.0861	30.5542	29.2923	26.4593	17.8539	171.103
NLSPGAVESDVR		2	0	FALSE	FALSE	0.876915	A0A140T856	Coatomer subunit alpha	A0A140T856	A0A140T856_BOVIN	COPA	1505.17	1048.83	1326.74	1050.85	1419.97	1269.75	145.992	2335.07	26.5674	480.73	2845.31	28.4138
SSGLTAVWVAR		2	0	FALSE	FALSE	0.876915	A0A140T856	Coatomer subunit alpha	A0A140T856	A0A140T856_BOVIN	COPA	186.859	25.226	76.4536	99.8133	17.1203	42.3346	58.7337	1241.42	733.307	639.269	1937.01	21.2529
LQLCYQLTTVGK	C4(Carbamidomethyl)	2	0	FALSE	FALSE	0.876915	A0A140T856	Coatomer subunit alpha	A0A140T856	A0A140T856_BOVIN	COPA	17.1307	50.7905	19.7657	50.8835	47.9179	332.606	418.571	411.407	128.807	99.0777	166.531	232.2
RPWILTSLHNGVIQLWDYR		4	0	FALSE	FALSE	0.876915	A0A140T856	Coatomer subunit alpha	A0A140T856	A0A140T856_BOVIN	COPA	149.803	203.852	214.796	162.426	179.226	146.258	250.856	84.0268	27.4256	41.5202	32.0213	161.845
LSFLYLITGNLEK		2	0	FALSE	FALSE	0.876915	A0A140T856	Coatomer subunit alpha	A0A140T856	A0A140T856_BOVIN	COPA	57.5947	16.7359	184.831	189.221	31.4876	51.699	40.9868	202.82	23.2882	26.4133	19.9459	68.3868
FWVLAAHPNLNLFAAGHDGGMIVFK		3	0	FALSE	FALSE	0.876915	A0A140T856	Coatomer subunit alpha	A0A140T856	A0A140T856_BOVIN	COPA	39.1651	24.8154	31.929	27.3489	25.7549	65.6441	58.8928	30.2756	30.2968	37.5854	35.3736	175.433
FSLALECGNIEIALEAAK	C7(Carbamidomethyl)	2	0	FALSE	FALSE	0.876915	A0A140T856	Coatomer subunit alpha	A0A140T856	A0A140T856_BOVIN	COPA	29.5862	21.9638	55.0843	9.95686	17.1942	27.258	121.573	10.6818	20.2263	15.9149	23.6157	60.5644
VKSGAWDESGVFIYTTSNHIK		3	1	FALSE	FALSE	0.876915	A0A140T856	Coatomer subunit alpha	A0A140T856	A0A140T856_BOVIN	COPA	187.096	17.9513	15.809	197.981	25.5403	37.8392	319.176	115.025	139.486	243.988	23.2611	21.3072
SLAYLTAATHGLDEEAESLK		3	0	FALSE	FALSE	0.876915	A0A140T856	Coatomer subunit alpha	A0A140T856	A0A140T856_BOVIN	COPA	255.1	33.8909	20.5872	33.8289	45.0786	16.0782	21.3854	487.379	567.306	532.609	540.387	609.207
TKNFDKLSFLYLITGNLEK		3	2	FALSE	FALSE	0.876915	A0A140T856	Coatomer subunit alpha	A0A140T856	A0A140T856_BOVIN	COPA	71.754	83.1621	53.7026	58.6302	17.6365	25.0957	30.5415	133.197	20.7467	54.8864	71.6798	153.413
NFDKLSFLYLITGNLEK		3	1	FALSE	FALSE	0.876915	A0A140T856	Coatomer subunit alpha	A0A140T856	A0A140T856_BOVIN	COPA	31.6607	17.0115	27.4401	25.3805	26.9513	29.5692	73.995	48.0625	22.911	26.8483	19.6228	61.7311
CLFTLLGHLDYIR	C1(Carbamidomethyl)	2	0	FALSE	FALSE	0.876915	A0A140T856	Coatomer subunit alpha	A0A140T856	A0A140T856_BOVIN	COPA	23.7945	30.8014	32.593	30.8578	52.6555	18.3537	33.1744	22.8944	34.1839	48.6121	39.9121	161.965
EYIVGLSMETERK	M8(Oxidation)	2	1	FALSE	FALSE	0.876915	A0A140T856	Coatomer subunit alpha	A0A140T856	A0A140T856_BOVIN	COPA	35.6838	64.3179	33.8065	65.9869	23.004	72.1918	36.5127	52.9076	16.9163	42.08	51.2526	15.8171
KGYPEVALHFVK		2	1	FALSE	FALSE	0.876915	A0A140T856	Coatomer subunit alpha	A0A140T856	A0A140T856_BOVIN	COPA	104.169	20.9894	33.2415	20.951	20.576	87.0935	32.6589	47.3234	18.9125	47.0455	16.1982	17.6835
GGIADALLYR		2	0	TRUE	FALSE	0.855313	A0A140T857;A0A3Q1N6F2;A0A411D3F4;P13184	"Cytochrome c oxidase subunit 7A2, mitochondrial;Cytochrome c oxidase subunit 7A2, mitochondrial;Cytochrome c oxidase subunit 7A2, mitochondrial;Cytochrome c oxidase subunit 7A2, mitochondrial"	A0A140T857;A0A3Q1N6F2;A0A411D3F4;P13184	A0A140T857_BOVIN;A0A3Q1N6F2_BOVIN;A0A411D3F4_BOVIN;CX7A2_BOVIN	COX7A2;;COX7A2;COX7A2	15181.7	8513	7292.29	13289.4	6097.39	9945.48	4719.77	14346.5	14892.1	16048.3	11119.4	18413.1
RPTVSTDLENNDTGVNSKPK		3	0	FALSE	FALSE	0.831172	A0A140T859;O77689	G2/mitotic-specific cyclin-B2	A0A140T859;O77689	A0A140T859_BOVIN;CCNB2_BOVIN	CCNB2	95.9749	99.2546	138.268	99.9574	101.409	117.383	27.0983	23.41	27.3103	35.3398	25.9314	63.1755
HPKPTASVKPVQMDVLAPK		4	0	FALSE	FALSE	0.831172	A0A140T859;O77689	G2/mitotic-specific cyclin-B2	A0A140T859;O77689	A0A140T859_BOVIN;CCNB2_BOVIN	CCNB2	25.0995	48.9508	53.6677	53.0562	68.6798	24.485	52.0527	28.1316	58.8372	47.8261	6.71081	36.086
YLMELTLVDYDMVHYHPSK		3	0	TRUE	FALSE	0.831172	A0A140T859;O77689	G2/mitotic-specific cyclin-B2	A0A140T859;O77689	A0A140T859_BOVIN;CCNB2_BOVIN	CCNB2	204.436	187.109	277.383	208.493	206.989	259.524	197.854	124.887	54.4271	39.9795	46.6156	323.931
AILVDWLVQVHSK		3	0	FALSE	FALSE	0.831172	A0A140T859;O77689	G2/mitotic-specific cyclin-B2	A0A140T859;O77689	A0A140T859_BOVIN;CCNB2_BOVIN	CCNB2	20.9855	72.9788	75.8133	73.1457	51.251	51.1729	114.469	14.0721	46.0141	24.7471	53.7247	48.5876
RPTVSTDLENNDTGVNSK		3	0	FALSE	FALSE	0.831172	A0A140T859;O77689	G2/mitotic-specific cyclin-B2	A0A140T859;O77689	A0A140T859_BOVIN;CCNB2_BOVIN	CCNB2	27.0518	50.3473	15.5025	50.2552	53.3655	23.8853	60.1893	59.9272	60.1449	39.9387	57.2397	66.145
AGEVDVEQHTLAK		2	0	TRUE	FALSE	0.831172	A0A140T859;O77689	G2/mitotic-specific cyclin-B2	A0A140T859;O77689	A0A140T859_BOVIN;CCNB2_BOVIN	CCNB2	113.785	82.9223	20.6643	48.0479	45.2475	16.0182	126.496	29.4183	97.4082	103.623	61.2435	16.0923
TGQPMINLYTDR		2	0	TRUE	FALSE	0.873094	A0A140T861;Q28009	FUS RNA binding protein;RNA-binding protein FUS	A0A140T861;Q28009	A0A140T861_BOVIN;FUS_BOVIN	FUS	2703.35	1216.92	717.6	2608.87	986.872	2445.18	4217.36	10951.1	12815.6	10873.3	17249.8	7522.42
LKGEATVSFDDPPSAK		3	1	TRUE	FALSE	0.873094	A0A140T861;Q28009	FUS RNA binding protein;RNA-binding protein FUS	A0A140T861;Q28009	A0A140T861_BOVIN;FUS_BOVIN	FUS	10781.1	6463.13	7811.26	8604.76	9213.33	8027.68	1329.09	3383.88	837.132	895.651	2539.47	2896.02
APKPDGPGGGPGGSHMGGNYGDDR		4	0	TRUE	FALSE	0.873094	A0A140T861;Q28009	FUS RNA binding protein;RNA-binding protein FUS	A0A140T861;Q28009	A0A140T861_BOVIN;FUS_BOVIN	FUS	4496.49	3472.65	3220.01	3971.18	4122.5	4496.61	8404.55	5534.06	7437.09	6546.7	6669.25	7905.14
GEATVSFDDPPSAK		2	0	FALSE	FALSE	0.873094	A0A140T861;Q28009	FUS RNA binding protein;RNA-binding protein FUS	A0A140T861;Q28009	A0A140T861_BOVIN;FUS_BOVIN	FUS	3815.55	3731.92	3472.44	3024.43	3757.08	3710.96	734.585	10598.9	3231.68	4764.91	15210.5	9418.05
AAIDWFDGK		2	0	FALSE	FALSE	0.873094	A0A140T861;Q28009	FUS RNA binding protein;RNA-binding protein FUS	A0A140T861;Q28009	A0A140T861_BOVIN;FUS_BOVIN	FUS	1396.25	2882.83	1545.09	1406.2	1519.42	1542.27	1006.33	294.991	3123.31	6883.91	4010	1836.78
HDSEQDNSDNNTIFVQGLGENVTIESVADYFK		3	0	TRUE	FALSE	0.873094	A0A140T861;Q28009	FUS RNA binding protein;RNA-binding protein FUS	A0A140T861;Q28009	A0A140T861_BOVIN;FUS_BOVIN	FUS	196.302	225.214	120.28	236.395	176.418	253.688	778.685	505.641	50.7516	150.804	126.269	617.823
APKPDGPGGGPGGSHMGGNYGDDRR		4	1	TRUE	FALSE	0.873094	A0A140T861;Q28009	FUS RNA binding protein;RNA-binding protein FUS	A0A140T861;Q28009	A0A140T861_BOVIN;FUS_BOVIN	FUS	107.224	150.415	165.075	177.799	99.3009	315.42	176.331	94.0883	106.748	162.736	168.654	152.585
TGQPMINLYTDRETGK		3	1	TRUE	FALSE	0.873094	A0A140T861;Q28009	FUS RNA binding protein;RNA-binding protein FUS	A0A140T861;Q28009	A0A140T861_BOVIN;FUS_BOVIN	FUS	15552.8	15812.2	18686.9	14987.4	20826.5	15318.1	932.036	880.596	974.918	1075.7	1032.07	526.351
KTGQPMINLYTDR		3	1	TRUE	FALSE	0.873094	A0A140T861;Q28009	FUS RNA binding protein;RNA-binding protein FUS	A0A140T861;Q28009	A0A140T861_BOVIN;FUS_BOVIN	FUS	930.689	1122.73	779.592	1149.33	892.037	1157.44	1326.87	1691.59	1684.53	1692.97	1710.68	2168.6
CPNPTCENMNFSWR	C1(Carbamidomethyl);C6(Carbamidomethyl)	2	0	TRUE	FALSE	0.873094	A0A140T861;Q28009	FUS RNA binding protein;RNA-binding protein FUS	A0A140T861;Q28009	A0A140T861_BOVIN;FUS_BOVIN	FUS	211.118	276.503	199.503	281.341	289.876	210.812	246.081	373.394	327.016	389.888	427.189	474.953
KTGQPMINLYTDRETGK		3	2	TRUE	FALSE	0.873094	A0A140T861;Q28009	FUS RNA binding protein;RNA-binding protein FUS	A0A140T861;Q28009	A0A140T861_BOVIN;FUS_BOVIN	FUS	681.141	1035.42	1088.36	768.871	1067.39	827.48	38.5498	26.6041	29.4172	38.7091	34.3467	31.4617
HYFCESCALQHFR	C4(Carbamidomethyl);C7(Carbamidomethyl)	3	0	TRUE	FALSE	0.82188	A0A140T863;Q67ER4	Ring finger protein 113A;E3 ubiquitin-protein ligase RNF113A	A0A140T863;Q67ER4	A0A140T863_BOVIN;R113A_BOVIN	RNF113A	188.309	159.186	102.981	144.216	148.115	217.036	351.485	248.287	253.729	245.101	279.138	432.364
WDYQPDICK	C8(Carbamidomethyl)	2	0	FALSE	FALSE	0.82188	A0A140T863;Q67ER4	Ring finger protein 113A;E3 ubiquitin-protein ligase RNF113A	A0A140T863;Q67ER4	A0A140T863_BOVIN;R113A_BOVIN	RNF113A	388.889	16.5919	182.865	403.046	439.178	365.137	151.764	413.562	303.54	257.373	333.055	315.149
LLLENVLPAHVAAHFIGDK		3	0	TRUE	FALSE	0.833241	A0A140T864;A0A3Q1LUT3;A0A3Q1M6Y3;Q29450	Adenylate cyclase type 7	A0A140T864;A0A3Q1LUT3;A0A3Q1M6Y3;Q29450	A0A140T864_BOVIN;A0A3Q1LUT3_BOVIN;A0A3Q1M6Y3_BOVIN;ADCY7_BOVIN	ADCY7	375.008	488.327	520.934	490.461	668.221	625.165	460.014	321.169	178.802	351.79	230.788	660.409
ESVSSSETLVSHGR		2	0	TRUE	FALSE	0.833241	A0A140T864;A0A3Q1LUT3;A0A3Q1M6Y3;Q29450	Adenylate cyclase type 7	A0A140T864;A0A3Q1LUT3;A0A3Q1M6Y3;Q29450	A0A140T864_BOVIN;A0A3Q1LUT3_BOVIN;A0A3Q1M6Y3_BOVIN;ADCY7_BOVIN	ADCY7	91.4351	64.5168	77.5469	65.1352	87.6112	85.0131	41.8663	34.0473	45.8799	83.3874	82.9911	68.0229
YLPDNNFHNLYVK		2	0	TRUE	FALSE	0.833241	A0A140T864;A0A3Q1LUT3;A0A3Q1M6Y3;Q29450	Adenylate cyclase type 7	A0A140T864;A0A3Q1LUT3;A0A3Q1M6Y3;Q29450	A0A140T864_BOVIN;A0A3Q1LUT3_BOVIN;A0A3Q1M6Y3_BOVIN;ADCY7_BOVIN	ADCY7	287.255	400.927	314.03	378.115	302.717	428.38	39.1272	32.5973	281.536	39.2889	213.84	355.343
SDDFSTFGSIFLEK		2	0	TRUE	FALSE	0.833241	A0A140T864;A0A3Q1LUT3;A0A3Q1M6Y3;Q29450	Adenylate cyclase type 7	A0A140T864;A0A3Q1LUT3;A0A3Q1M6Y3;Q29450	A0A140T864_BOVIN;A0A3Q1LUT3_BOVIN;A0A3Q1M6Y3_BOVIN;ADCY7_BOVIN	ADCY7	171.333	31.3613	161.597	275.284	33.2414	143.975	123.287	146.567	28.2581	21.7679	24.2025	147.229
EHEEFETMENVNR		2	0	TRUE	FALSE	0.833241	A0A140T864;A0A3Q1LUT3;A0A3Q1M6Y3;Q29450	Adenylate cyclase type 7	A0A140T864;A0A3Q1LUT3;A0A3Q1M6Y3;Q29450	A0A140T864_BOVIN;A0A3Q1LUT3_BOVIN;A0A3Q1M6Y3_BOVIN;ADCY7_BOVIN	ADCY7	15.8299	17.2029	40.5583	17.1714	13.8327	28.8701	20.9927	16.3224	12.4539	24.8711	46.9633	8.84611
ILGDCYYCVSGLPVSLPNHAR	C5(Carbamidomethyl);C8(Carbamidomethyl)	3	0	TRUE	FALSE	0.833241	A0A140T864;A0A3Q1LUT3;A0A3Q1M6Y3;Q29450	Adenylate cyclase type 7	A0A140T864;A0A3Q1LUT3;A0A3Q1M6Y3;Q29450	A0A140T864_BOVIN;A0A3Q1LUT3_BOVIN;A0A3Q1M6Y3_BOVIN;ADCY7_BOVIN	ADCY7	26.2769	49.9445	22.774	30.5806	32.4733	29.7605	169.807	86.2423	74.085	46.4811	23.6432	101.732
EAGLDVTTSHNPATPGK		3	0	TRUE	TRUE	0.886092	A0A140T866	D-3-phosphoglycerate dehydrogenase	A0A140T866	A0A140T866_BOVIN	PHGDH	1147.71	776.604	527.617	764.819	548.73	784.846	1246.46	2145.68	1367.47	1354.56	1385.7	1718.09
NLVTGDHIPTPQDLPQRK		3	1	FALSE	FALSE	0.868875	A0A140T869	Alpha-endosulfine	A0A140T869	A0A140T869_BOVIN	ENSA	2163.2	2524.33	2686.48	2163.49	2562.56	2007.61	267.75	75.8957	59.5321	115.662	133.527	173.177
NLVTGDHIPTPQDLPQR		3	0	FALSE	FALSE	0.868875	A0A140T869	Alpha-endosulfine	A0A140T869	A0A140T869_BOVIN	ENSA	642.309	866.033	509.703	690.231	678.842	714.415	1942.11	321.407	883.19	1165.03	286.538	4425.26
QEEENPTEETGEEK		2	0	TRUE	TRUE	0.868875	A0A140T869	Alpha-endosulfine	A0A140T869	A0A140T869_BOVIN	ENSA	35.1692	17.7018	51.1303	17.6695	24.3973	42.4472	89.8552	114.64	125.865	126.722	114.462	172.818
MVEGFFDR		2	0	FALSE	FALSE	0.879431	A0A140T871	"Glutamate dehydrogenase 1, mitochondrial"	A0A140T871	A0A140T871_BOVIN	GLUD1	10700.6	7493.21	8507.96	10479.5	9072.77	9224.19	9595.59	11928.9	17743.3	16834.1	17780.6	16870.9
YNLGLDLR		2	0	FALSE	FALSE	0.879431	A0A140T871	"Glutamate dehydrogenase 1, mitochondrial"	A0A140T871	A0A140T871_BOVIN	GLUD1	8671.72	5438.99	7541.54	6951.28	6405.39	6082.04	7305.67	9341.74	9691.58	9612.66	13975.4	11140.7
RFTMELAK		2	1	FALSE	FALSE	0.879431	A0A140T871	"Glutamate dehydrogenase 1, mitochondrial"	A0A140T871	A0A140T871_BOVIN	GLUD1	5687.81	4549.38	5583.81	4952.39	5401.13	5925.55	7263.85	5836.38	7045.44	6965.1	6471.12	9024.79
LQHGTILGFPK		2	0	FALSE	FALSE	0.879431	A0A140T871	"Glutamate dehydrogenase 1, mitochondrial"	A0A140T871	A0A140T871_BOVIN	GLUD1	7374.52	4149.66	7253.17	8346.59	8616.33	7014.25	3003.89	6948.92	8393.38	8047.22	9920.68	3189.5
HGGTIPIVPTAEFQDR		2	0	FALSE	FALSE	0.879431	A0A140T871	"Glutamate dehydrogenase 1, mitochondrial"	A0A140T871	A0A140T871_BOVIN	GLUD1	2635.86	2519.93	2783.83	2846.79	2516.55	2337.29	2220.69	2109.56	3125.11	3135.96	2181.05	4696.98
NLNHVSYGR		2	0	TRUE	TRUE	0.879431	A0A140T871	"Glutamate dehydrogenase 1, mitochondrial"	A0A140T871	A0A140T871_BOVIN	GLUD1	5679.31	5236.14	5622.66	5988.26	5862.91	6248.34	4501.26	4477.16	4478.87	4395.71	4513.97	4968.96
GFIGPGVDVPAPDMSTGER		2	0	FALSE	FALSE	0.879431	A0A140T871	"Glutamate dehydrogenase 1, mitochondrial"	A0A140T871	A0A140T871_BOVIN	GLUD1	3761.08	2549.63	1515.33	3446.63	1191.76	3041.65	2222.97	4793.43	7333.42	7060.73	6651.25	9005.4
DDGSWEVIEGYR		2	0	FALSE	FALSE	0.879431	A0A140T871	"Glutamate dehydrogenase 1, mitochondrial"	A0A140T871	A0A140T871_BOVIN	GLUD1	5882.21	2258.87	2114.69	3104	1830.18	2393.73	881.058	8183.62	6693.96	7569.24	5004.04	2978.71
IIAEGANGPTTPEADK		2	0	FALSE	FALSE	0.879431	A0A140T871	"Glutamate dehydrogenase 1, mitochondrial"	A0A140T871	A0A140T871_BOVIN	GLUD1	1167.38	1494.8	1144.11	1008.31	1082.69	1170.85	4439.76	2308.88	4598.62	4469.33	3698.76	4226.08
NYTDNELEK		2	0	FALSE	FALSE	0.879431	A0A140T871	"Glutamate dehydrogenase 1, mitochondrial"	A0A140T871	A0A140T871_BOVIN	GLUD1	2042.63	1609.34	1906.71	1683.92	2220.43	2422.56	380.815	3846.44	821.354	1238.01	1235.04	2091.23
CAVVDVPFGGAK	C1(Carbamidomethyl)	2	0	FALSE	FALSE	0.879431	A0A140T871	"Glutamate dehydrogenase 1, mitochondrial"	A0A140T871	A0A140T871_BOVIN	GLUD1	804.913	282.429	373.823	423.299	321.483	375.103	180.897	2796.1	1881.15	1466.6	4881.99	2857.64
LTFKYER		2	1	FALSE	FALSE	0.879431	A0A140T871	"Glutamate dehydrogenase 1, mitochondrial"	A0A140T871	A0A140T871_BOVIN	GLUD1	2437.71	2467.64	1938.36	2716.37	1175.09	1625.46	427.739	538.714	412.885	469.642	457.066	736.002
IIKPCNHVLSLSFPIR	C5(Carbamidomethyl)	3	0	FALSE	FALSE	0.879431	A0A140T871	"Glutamate dehydrogenase 1, mitochondrial"	A0A140T871	A0A140T871_BOVIN	GLUD1	334.465	278.217	199.317	341.18	275.071	412.404	789.023	496.899	669.394	771.473	722.906	632.443
IYEGSILEVDCDILIPAASEK	C11(Carbamidomethyl)	2	0	FALSE	FALSE	0.879431	A0A140T871	"Glutamate dehydrogenase 1, mitochondrial"	A0A140T871	A0A140T871_BOVIN	GLUD1	698.585	833.28	758.379	694.495	790.674	678.154	968.906	1913.23	240.288	278.163	122.02	2134.94
KGFIGPGVDVPAPDMSTGER		3	1	FALSE	FALSE	0.879431	A0A140T871	"Glutamate dehydrogenase 1, mitochondrial"	A0A140T871	A0A140T871_BOVIN	GLUD1	1031.49	1076.71	701.123	1340.59	733.626	1335.63	227.455	520.983	706.953	627.511	953.8	71.2567
CVAVGESDGSIWNPDGIDPK	C1(Carbamidomethyl)	2	0	TRUE	TRUE	0.879431	A0A140T871	"Glutamate dehydrogenase 1, mitochondrial"	A0A140T871	A0A140T871_BOVIN	GLUD1	301.292	404.972	400.851	424.653	352.418	344.331	478.442	848.22	810.94	711.388	647.142	1443.58
HYSEAAADREDDPNFFK		3	1	FALSE	FALSE	0.879431	A0A140T871	"Glutamate dehydrogenase 1, mitochondrial"	A0A140T871	A0A140T871_BOVIN	GLUD1	423.225	470.761	444.667	450.376	487.679	430.589	570.899	381.352	389.688	433.68	630.719	478.948
EMSWIADTYASTIGHYDINAHACVTGKPISQGGIHGR	C23(Carbamidomethyl)	5	0	FALSE	FALSE	0.879431	A0A140T871	"Glutamate dehydrogenase 1, mitochondrial"	A0A140T871	A0A140T871_BOVIN	GLUD1	2141.02	2230.65	1995.75	2582.3	1759.77	1852.84	2477.6	4994.16	814.304	890.039	856.133	3918.87
RDDGSWEVIEGYR		3	1	FALSE	FALSE	0.879431	A0A140T871	"Glutamate dehydrogenase 1, mitochondrial"	A0A140T871	A0A140T871_BOVIN	GLUD1	1723.12	1174.79	1447.05	1672.6	1628.94	1389.95	206.939	1027.72	725.804	601.625	1247.71	1040.13
YSTDVSVDEVK		2	0	FALSE	FALSE	0.879431	A0A140T871	"Glutamate dehydrogenase 1, mitochondrial"	A0A140T871	A0A140T871_BOVIN	GLUD1	988.434	595.584	483.534	788.124	705.175	866.304	191.807	1205.86	362.076	345.45	1427.65	947.413
DIVHSGLAYTMER		2	0	FALSE	FALSE	0.879431	A0A140T871	"Glutamate dehydrogenase 1, mitochondrial"	A0A140T871	A0A140T871_BOVIN	GLUD1	7263.48	6548.34	8297.94	9205.79	8632.7	8124.5	8059.75	4893.65	6923.92	7425.09	7657.75	9206.98
TFAVQGFGNVGLHSMR		3	0	TRUE	TRUE	0.879431	A0A140T871	"Glutamate dehydrogenase 1, mitochondrial"	A0A140T871	A0A140T871_BOVIN	GLUD1	3929.37	4013.64	4576.58	4150.17	3917.67	3885.45	3521.27	4617.15	4580.43	4514.19	4980.01	3921.35
PCNHVLSLSFPIR	C2(Carbamidomethyl)	3	0	FALSE	FALSE	0.879431	A0A140T871	"Glutamate dehydrogenase 1, mitochondrial"	A0A140T871	A0A140T871_BOVIN	GLUD1	308.093	279.201	269.651	272.73	253.407	311.463	9239.56	4303.56	9510.97	9497.33	9455.24	13688.8
DSNYHLLMSVQESLER		3	0	FALSE	FALSE	0.879431	A0A140T871	"Glutamate dehydrogenase 1, mitochondrial"	A0A140T871	A0A140T871_BOVIN	GLUD1	1872.57	2213.02	2215.6	2137.02	2394.68	2641.54	3828.33	3275.56	1042.73	889.953	902.003	3732.84
ALASLMTYK		2	0	FALSE	FALSE	0.879431	A0A140T871	"Glutamate dehydrogenase 1, mitochondrial"	A0A140T871	A0A140T871_BOVIN	GLUD1	3884.56	2236.81	2947.7	3274.82	2836.04	2860.58	412.09	3567.43	2340.48	1374.11	5413.52	2077.05
TAAYVNAIEK		2	0	FALSE	FALSE	0.879431	A0A140T871	"Glutamate dehydrogenase 1, mitochondrial"	A0A140T871	A0A140T871_BOVIN	GLUD1	2281.01	1061.05	1190.56	1070.37	1830.76	1319.46	19.8897	1368.56	16.1177	19.9719	2990.75	768.339
EMSWIADTYASTIGHYDINAHACVTGK	C23(Carbamidomethyl)	3	0	FALSE	FALSE	0.879431	A0A140T871	"Glutamate dehydrogenase 1, mitochondrial"	A0A140T871	A0A140T871_BOVIN	GLUD1	32.4956	28.0191	54.308	53.6856	11.3234	29.5229	247.852	567.2	45.2421	11.2482	33.5138	524.331
PISQGGIHGR		2	0	FALSE	FALSE	0.879431	A0A140T871	"Glutamate dehydrogenase 1, mitochondrial"	A0A140T871	A0A140T871_BOVIN	GLUD1	33.0142	17.3695	40.1692	17.3377	24.8641	29.1497	777.035	482.876	839.115	781.152	686.181	1209.85
GVFHGIENFINEASYMSILGMTPGFGDK	M16(Oxidation);M21(Oxidation)	3	0	FALSE	FALSE	0.879431	A0A140T871	"Glutamate dehydrogenase 1, mitochondrial"	A0A140T871	A0A140T871_BOVIN	GLUD1	37.285	26.328	72.7083	36.7399	105.726	60.6564	59.7806	311.507	11.3722	18.5472	28.4052	61.3462
DSNYHLLMSVQESLERK		3	1	FALSE	FALSE	0.879431	A0A140T871	"Glutamate dehydrogenase 1, mitochondrial"	A0A140T871	A0A140T871_BOVIN	GLUD1	369.48	362.46	554.495	280.699	526.021	313.953	25.2024	50.0259	44.9968	25.3066	52.5369	48.124
MVEGFFDRGASIVEDK		3	1	FALSE	FALSE	0.879431	A0A140T871	"Glutamate dehydrogenase 1, mitochondrial"	A0A140T871	A0A140T871_BOVIN	GLUD1	907.134	835.048	2325.83	394.798	1915.78	312.025	17.3303	25.1119	35.6406	17.2589	30.5254	33.3246
NGNLPWPPLR		2	0	TRUE	TRUE	0.856115	A0A140T872	Dihydrofolate reductase	A0A140T872	A0A140T872_BOVIN	DHFR	660.976	870.262	557.017	772.786	701.32	1058.73	2225.35	1721.63	3899.69	3776.74	3469.75	2808.5
NGNLPWPPLRNEFQYFQR		3	1	TRUE	TRUE	0.856115	A0A140T872	Dihydrofolate reductase	A0A140T872	A0A140T872_BOVIN	DHFR	959.304	1241.67	1967.98	901.849	2508.58	1122.02	109.803	104.367	95.0023	62.7533	52.1683	64.4641
YIPFTHGK		2	0	TRUE	FALSE	0.859464	A0A140T876;A5PJ65	Protein RER1	A0A140T876;A5PJ65	A0A140T876_BOVIN;RER1_BOVIN	RER1	7316.36	6337.52	6161.55	7289.42	7521.16	7916.15	1632.4	4913.54	2090.77	2228.66	2395.32	3033.74
SEGDSVGDSVHGKPSVVYR		3	0	TRUE	FALSE	0.859464	A0A140T876;A5PJ65	Protein RER1	A0A140T876;A5PJ65	A0A140T876_BOVIN;RER1_BOVIN	RER1	1762.35	1856.06	1736.67	2089.4	1980.58	2235.92	1878.37	1347.68	1712.42	1690.87	1743.23	1593.27
LGQIYQSWLDK		2	0	TRUE	FALSE	0.859464	A0A140T876;A5PJ65	Protein RER1	A0A140T876;A5PJ65	A0A140T876_BOVIN;RER1_BOVIN	RER1	2658.6	1861.48	2017.01	2549.42	2009.69	2124.48	1435.31	2306.09	3729.45	3867.46	3675.56	2888.13
VDPSLMEDSDDGPSLPTK		2	0	TRUE	FALSE	0.859464	A0A140T876;A5PJ65	Protein RER1	A0A140T876;A5PJ65	A0A140T876_BOVIN;RER1_BOVIN	RER1	394.13	494.443	169.947	595.821	208.427	396.684	1497.25	573.273	873.438	748.936	878.705	1482.29
SEGDSVGDSVHGK	Acetyl (Protein N-term)	2	0	TRUE	FALSE	0.859464	A0A140T876;A5PJ65	Protein RER1	A0A140T876;A5PJ65	A0A140T876_BOVIN;RER1_BOVIN	RER1	18.3884	34.9508	15.9371	43.6996	46.4042	20.7695	180.913	109.264	128.87	107.41	109.773	188.535
MFWNLMPFTTR		2	0	TRUE	FALSE	0.790478	A0A140T878;Q9TUM3	Signal transducer and activator of transcription;Signal transducer and activator of transcription 5B	A0A140T878;Q9TUM3	A0A140T878_BOVIN;STA5B_BOVIN	STAT5B	90.7287	96.8611	113.966	113.884	112.869	63.705	41.5879	40.6209	39.9763	96.2717	21.9732	127.144
HYLSQWIEGQAWDSIDLDNPQENIK		3	0	TRUE	FALSE	0.790478	A0A140T878;Q9TUM3	Signal transducer and activator of transcription;Signal transducer and activator of transcription 5B	A0A140T878;Q9TUM3	A0A140T878_BOVIN;STA5B_BOVIN	STAT5B	85.0459	74.6918	46.8973	51.9202	52.4874	17.1594	12.5433	127.216	26.4616	18.8739	27.9135	105.163
LGDLSYLIYVFPDRPK		2	0	TRUE	FALSE	0.790478	A0A140T878;Q9TUM3	Signal transducer and activator of transcription;Signal transducer and activator of transcription 5B	A0A140T878;Q9TUM3	A0A140T878_BOVIN;STA5B_BOVIN	STAT5B	23.9267	19.6045	7.9512	24.7799	30.2713	37.6144	104.136	41.5	26.4154	43.1081	32.827	95.9043
ILHLLGQEGPR		2	0	FALSE	FALSE	0.875615	A0A140T886;P53620	Coatomer subunit gamma;Coatomer subunit gamma-1	A0A140T886;P53620	A0A140T886_BOVIN;COPG1_BOVIN	COPG1	10101.5	9094.52	9378.17	9307.1	9544.44	8116.51	4565.32	5959.66	5274.43	6220.19	6641.82	7187.61
FLGMHPCER	C7(Carbamidomethyl)	2	0	FALSE	FALSE	0.875615	A0A140T886;P53620	Coatomer subunit gamma;Coatomer subunit gamma-1	A0A140T886;P53620	A0A140T886_BOVIN;COPG1_BOVIN	COPG1	5424.58	6309.27	5920.94	5036.66	5648.25	4786.08	6598.86	5160.94	5799.44	5515.67	5757.42	8207.24
VFNETPINPR		2	0	FALSE	FALSE	0.875615	A0A140T886;P53620	Coatomer subunit gamma;Coatomer subunit gamma-1	A0A140T886;P53620	A0A140T886_BOVIN;COPG1_BOVIN	COPG1	6315.74	6256.66	5154.18	5599.35	5037.73	5835.26	748.016	5390.24	2432.71	2934.98	5689.75	3907.41
VVLEHAEVR		2	0	FALSE	FALSE	0.875615	A0A140T886;P53620	Coatomer subunit gamma;Coatomer subunit gamma-1	A0A140T886;P53620	A0A140T886_BOVIN;COPG1_BOVIN	COPG1	4803.58	4774.92	4516.2	4254.07	4735.81	4589.01	1504.37	2213.48	1459.09	1594.49	1725.74	2570.15
NTHTLLLAGVFR		2	0	FALSE	FALSE	0.875615	A0A140T886;P53620	Coatomer subunit gamma;Coatomer subunit gamma-1	A0A140T886;P53620	A0A140T886_BOVIN;COPG1_BOVIN	COPG1	3414.1	3038.11	3119.32	3090.04	2883.76	2852.41	1724.72	1661.11	2547.91	2702.64	2760.59	2803.76
LFQSNDPTLR		2	0	FALSE	FALSE	0.875615	A0A140T886;P53620	Coatomer subunit gamma;Coatomer subunit gamma-1	A0A140T886;P53620	A0A140T886_BOVIN;COPG1_BOVIN	COPG1	1855.4	2064.44	1537.22	1862.4	1442.65	1890.73	906.414	1754.62	1386.51	1395.5	1758.95	2149.06
ALQQYTLEPSEKPFDLK		3	0	FALSE	FALSE	0.875615	A0A140T886;P53620	Coatomer subunit gamma;Coatomer subunit gamma-1	A0A140T886;P53620	A0A140T886_BOVIN;COPG1_BOVIN	COPG1	1558.22	1343.38	1392.99	1314.18	1211.07	1250.47	262.658	420.861	506.768	541.406	436.526	203.711
SLPYNQPGTCYTLVALPK	C10(Carbamidomethyl)	2	0	FALSE	FALSE	0.875615	A0A140T886;P53620	Coatomer subunit gamma;Coatomer subunit gamma-1	A0A140T886;P53620	A0A140T886_BOVIN;COPG1_BOVIN	COPG1	738.266	694.24	629.568	475.032	573.309	529.949	1272.43	1539.81	2338.69	2400.2	2457.75	860.525
SSPEPVALTESETEYVIR		2	0	FALSE	FALSE	0.875615	A0A140T886;P53620	Coatomer subunit gamma;Coatomer subunit gamma-1	A0A140T886;P53620	A0A140T886_BOVIN;COPG1_BOVIN	COPG1	1002.65	1605.54	1082.23	936.83	1133.46	1398.72	1731.74	828.584	527.823	706.53	630.299	1583.48
EDPTAVACTFSCVMK	C8(Carbamidomethyl);C12(Carbamidomethyl)	2	0	FALSE	FALSE	0.875615	A0A140T886;P53620	Coatomer subunit gamma;Coatomer subunit gamma-1	A0A140T886;P53620	A0A140T886_BOVIN;COPG1_BOVIN	COPG1	890.843	1095.71	796.61	679.969	600.658	678.815	852.534	1336.41	1642.89	1762.49	1499.88	1310.73
HPSAVTACNLDLENLVTDANR	C8(Carbamidomethyl)	3	0	FALSE	FALSE	0.875615	A0A140T886;P53620	Coatomer subunit gamma;Coatomer subunit gamma-1	A0A140T886;P53620	A0A140T886_BOVIN;COPG1_BOVIN	COPG1	667.808	835.189	561.318	506.758	449.904	440.762	992.961	975.239	1149.66	1141.62	1276.32	1484.85
SPFAYCMMIR	C6(Carbamidomethyl)	2	0	FALSE	FALSE	0.875615	A0A140T886;P53620	Coatomer subunit gamma;Coatomer subunit gamma-1	A0A140T886;P53620	A0A140T886_BOVIN;COPG1_BOVIN	COPG1	937.782	932.547	939.781	897.689	899.913	916.555	375.718	655.647	1186	1138.81	935.835	1016.57
LNFEAAWDEVGDEFQK		2	0	FALSE	FALSE	0.875615	A0A140T886;P53620	Coatomer subunit gamma;Coatomer subunit gamma-1	A0A140T886;P53620	A0A140T886_BOVIN;COPG1_BOVIN	COPG1	747.923	814.805	886.1	652.738	1200.09	770.2	73.6349	743.89	205.543	325.382	288.147	1170.23
MCYLTIK	C2(Carbamidomethyl)	2	0	FALSE	FALSE	0.875615	A0A140T886;P53620	Coatomer subunit gamma;Coatomer subunit gamma-1	A0A140T886;P53620	A0A140T886_BOVIN;COPG1_BOVIN	COPG1	610.226	592.001	523.809	482.912	565.841	476.16	371.074	426.261	587.529	477.849	497.191	685.102
SIATLAITTLLK		2	0	FALSE	FALSE	0.875615	A0A140T886;P53620	Coatomer subunit gamma;Coatomer subunit gamma-1	A0A140T886;P53620	A0A140T886_BOVIN;COPG1_BOVIN	COPG1	290.012	274.56	199.477	313.902	292.451	224.313	257.276	292.356	478.118	294.076	512.465	441.027
DEESGGGSNPFQHLEK		2	0	FALSE	FALSE	0.875615	A0A140T886;P53620	Coatomer subunit gamma;Coatomer subunit gamma-1	A0A140T886;P53620	A0A140T886_BOVIN;COPG1_BOVIN	COPG1	105.466	91.3097	78.3279	66.7931	105.477	83.3716	128.687	122.219	123.021	135.94	76.7073	147.896
WVNEAQEAASSDNIMVQYHALGLLYHVR		4	0	FALSE	FALSE	0.875615	A0A140T886;P53620	Coatomer subunit gamma;Coatomer subunit gamma-1	A0A140T886;P53620	A0A140T886_BOVIN;COPG1_BOVIN	COPG1	778.694	994.591	935.943	932.62	1155.35	1043.14	1228.35	1087.18	404.368	387.718	383.094	1275.8
ALQQYTLEPSEK		2	0	FALSE	FALSE	0.875615	A0A140T886;P53620	Coatomer subunit gamma;Coatomer subunit gamma-1	A0A140T886;P53620	A0A140T886_BOVIN;COPG1_BOVIN	COPG1	203.909	330.103	204.26	25.5045	247.741	190.373	845.302	1445.82	1521.18	1449.43	1128.59	2165.03
KDEESGGGSNPFQHLEK		2	1	FALSE	FALSE	0.875615	A0A140T886;P53620	Coatomer subunit gamma;Coatomer subunit gamma-1	A0A140T886;P53620	A0A140T886_BOVIN;COPG1_BOVIN	COPG1	49.0304	57.7371	35.7916	64.3915	29.0579	56.0893	46.6732	14.3838	57.6224	38.0568	34.0872	34.4417
ILYLINQGEHLGTTEATEAFFAMTK		3	0	FALSE	FALSE	0.875615	A0A140T886;P53620	Coatomer subunit gamma;Coatomer subunit gamma-1	A0A140T886;P53620	A0A140T886_BOVIN;COPG1_BOVIN	COPG1	386.323	584.566	456.773	461.869	742.322	757.512	1306.23	1055.76	32.8498	96.952	119.712	2076.18
LLLLDTVTMQVTAR		2	0	FALSE	FALSE	0.875615	A0A140T886;P53620	Coatomer subunit gamma;Coatomer subunit gamma-1	A0A140T886;P53620	A0A140T886_BOVIN;COPG1_BOVIN	COPG1	980.231	568.994	643.063	771.087	758.035	673.965	1316.04	1180.21	44.7669	48.6066	136.564	1834.13
CVMDDDNEVR	C1(Carbamidomethyl)	2	0	FALSE	FALSE	0.875615	A0A140T886;P53620	Coatomer subunit gamma;Coatomer subunit gamma-1	A0A140T886;P53620	A0A140T886_BOVIN;COPG1_BOVIN	COPG1	87.3025	120.637	20.2396	107.134	44.3173	107.356	187.968	703.167	436.427	423.867	382.893	1038.5
ELAPAVSVLQLFCSSPK	C13(Carbamidomethyl)	2	0	FALSE	FALSE	0.875615	A0A140T886;P53620	Coatomer subunit gamma;Coatomer subunit gamma-1	A0A140T886;P53620	A0A140T886_BOVIN;COPG1_BOVIN	COPG1	103.608	101.018	249.376	55.1529	70.842	78.9879	228.927	43.0526	17.2716	440.954	21.9098	414.929
RWVNEAQEAASSDNIMVQYHALGLLYHVR		4	1	FALSE	FALSE	0.875615	A0A140T886;P53620	Coatomer subunit gamma;Coatomer subunit gamma-1	A0A140T886;P53620	A0A140T886_BOVIN;COPG1_BOVIN	COPG1	1108.61	1090.78	1292.58	932.595	1038.66	859.819	194.973	218.869	33.989	33.5024	39.6846	211.267
GGHDILVR		2	0	FALSE	FALSE	0.875615	A0A140T886;P53620	Coatomer subunit gamma;Coatomer subunit gamma-1	A0A140T886;P53620	A0A140T886_BOVIN;COPG1_BOVIN	COPG1	72.1072	357.317	187.595	114.75	40.6611	55.4633	414.303	17.6658	31.9629	78.3196	37.319	1210.34
FGAQNEEMLPSILVLLKR		3	1	FALSE	FALSE	0.875615	A0A140T886;P53620	Coatomer subunit gamma;Coatomer subunit gamma-1	A0A140T886;P53620	A0A140T886_BOVIN;COPG1_BOVIN	COPG1	153.383	173.407	168.187	179.839	182.439	104.27	48.9822	65.8723	69.088	28.3076	51.2717	59.9592
QISSFMSEISDEFK		2	0	FALSE	FALSE	0.875615	A0A140T886;P53620	Coatomer subunit gamma;Coatomer subunit gamma-1	A0A140T886;P53620	A0A140T886_BOVIN;COPG1_BOVIN	COPG1	33.9003	18.2148	41.3637	61.3449	25.1708	50.4547	253.577	176.036	89.4074	101.054	90.763	370.539
ETGLSHLCEFIEDCEFTVLATR	C8(Carbamidomethyl);C14(Carbamidomethyl)	3	0	FALSE	FALSE	0.875615	A0A140T886;P53620	Coatomer subunit gamma;Coatomer subunit gamma-1	A0A140T886;P53620	A0A140T886_BOVIN;COPG1_BOVIN	COPG1	82.7095	55.3478	56.6179	63.3191	44.3904	51.1472	120.72	180.512	16.2758	37.7935	49.3119	123.354
NKHEMVVYEAASAIVNLPGCSAK	C20(Carbamidomethyl)	3	1	FALSE	FALSE	0.875615	A0A140T886;P53620	Coatomer subunit gamma;Coatomer subunit gamma-1	A0A140T886;P53620	A0A140T886_BOVIN;COPG1_BOVIN	COPG1	1277.58	1430.79	1177.53	1179	1206.92	1044.84	1103.95	993.63	462.275	476.895	518.55	777.843
VPSVSSSALVSSLHLLK		3	0	FALSE	FALSE	0.875615	A0A140T886;P53620	Coatomer subunit gamma;Coatomer subunit gamma-1	A0A140T886;P53620	A0A140T886_BOVIN;COPG1_BOVIN	COPG1	706.015	738.707	800.241	619.055	931.618	784.381	1843.84	733.992	941.258	998.709	1042.29	1531.42
SVPLATAPLAEQR		2	0	FALSE	FALSE	0.875615	A0A140T886;P53620	Coatomer subunit gamma;Coatomer subunit gamma-1	A0A140T886;P53620	A0A140T886_BOVIN;COPG1_BOVIN	COPG1	1340.31	177.539	188.213	276.614	125.1	94.0858	36.5095	3828.84	446.966	277.104	3085.75	33.2199
ALNAGYILNGLAVSIPGLER		2	0	FALSE	FALSE	0.875615	A0A140T886;P53620	Coatomer subunit gamma;Coatomer subunit gamma-1	A0A140T886;P53620	A0A140T886_BOVIN;COPG1_BOVIN	COPG1	27.8239	178.13	85.526	93.9352	226.715	181.587	37.9976	202.624	26.0703	23.5946	22.3287	785.847
SRLLLLDTVTMQVTAR		3	1	FALSE	FALSE	0.875615	A0A140T886;P53620	Coatomer subunit gamma;Coatomer subunit gamma-1	A0A140T886;P53620	A0A140T886_BOVIN;COPG1_BOVIN	COPG1	106.446	171.979	314.627	138.19	397.541	73.8038	37.5783	58.3904	16.4367	37.4236	49.7993	47.4386
QAIVDKVPSVSSSALVSSLHLLK		4	1	FALSE	FALSE	0.875615	A0A140T886;P53620	Coatomer subunit gamma;Coatomer subunit gamma-1	A0A140T886;P53620	A0A140T886_BOVIN;COPG1_BOVIN	COPG1	144.799	117.081	183.289	162.988	170.265	120.901	89.1112	97.3193	35.9258	51.0893	44.8576	38.4226
ALCQITDSTMLQAIER	C3(Carbamidomethyl)	2	0	FALSE	FALSE	0.875615	A0A140T886;P53620	Coatomer subunit gamma;Coatomer subunit gamma-1	A0A140T886;P53620	A0A140T886_BOVIN;COPG1_BOVIN	COPG1	688.542	1041.94	971.532	641.396	945.585	746.174	1094.75	633.782	454.897	474.127	504.943	1066.25
TLEEAVGNIVK		2	0	FALSE	FALSE	0.875615	A0A140T886;P53620	Coatomer subunit gamma;Coatomer subunit gamma-1	A0A140T886;P53620	A0A140T886_BOVIN;COPG1_BOVIN	COPG1	1361.56	20.1046	666.966	20.1414	544.58	42.3781	50.8249	1513.33	1231.95	543.352	3064.34	878.55
EETFTLSTIK		2	0	FALSE	FALSE	0.875615	A0A140T886;P53620	Coatomer subunit gamma;Coatomer subunit gamma-1	A0A140T886;P53620	A0A140T886_BOVIN;COPG1_BOVIN	COPG1	732.585	79.3779	183.861	167.759	170.649	171.612	45.4185	736.699	336.51	193.501	1692.94	26.7037
ATFYLNVLEQK		2	0	FALSE	FALSE	0.875615	A0A140T886;P53620	Coatomer subunit gamma;Coatomer subunit gamma-1	A0A140T886;P53620	A0A140T886_BOVIN;COPG1_BOVIN	COPG1	708.576	33.0122	30.4102	178.038	49.1291	81.425	22.0251	21.3611	191.066	244.442	195.489	104.191
HAVLMNFLFSMLREEGGFEYKR		4	2	FALSE	FALSE	0.875615	A0A140T886;P53620	Coatomer subunit gamma;Coatomer subunit gamma-1	A0A140T886;P53620	A0A140T886_BOVIN;COPG1_BOVIN	COPG1	89.6978	118.95	237.344	98.4547	163.572	66.9772	49.8771	27.4684	22.7365	50.0832	26.5464	24.3166
QEIFQEQLAAVPEFQGLGPLFK		3	0	FALSE	FALSE	0.875615	A0A140T886;P53620	Coatomer subunit gamma;Coatomer subunit gamma-1	A0A140T886;P53620	A0A140T886_BOVIN;COPG1_BOVIN	COPG1	73.3664	67.9711	47.3718	21.2309	19.9935	57.8078	16.497	32.5543	23.5194	48.416	27.4605	100.034
DSPLFDFIESCLR	C11(Carbamidomethyl)	2	0	FALSE	FALSE	0.875615	A0A140T886;P53620	Coatomer subunit gamma;Coatomer subunit gamma-1	A0A140T886;P53620	A0A140T886_BOVIN;COPG1_BOVIN	COPG1	21.1948	21.6096	18.5453	21.5526	21.2166	13.6091	47.2853	120.269	23.9827	34.1052	28.0015	168.691
HEMVVYEAASAIVNLPGCSAK	C18(Carbamidomethyl)	3	0	FALSE	FALSE	0.875615	A0A140T886;P53620	Coatomer subunit gamma;Coatomer subunit gamma-1	A0A140T886;P53620	A0A140T886_BOVIN;COPG1_BOVIN	COPG1	24.1553	51.1837	20.9352	33.2665	35.3254	15.8109	371.542	1419.91	892.325	831.991	695.204	222.045
SSEELPVDIVLASVG		2	0	FALSE	FALSE	0.875615	A0A140T886;P53620	Coatomer subunit gamma;Coatomer subunit gamma-1	A0A140T886;P53620	A0A140T886_BOVIN;COPG1_BOVIN	COPG1	19.3667	16.0374	17.6957	16.0668	28.5882	33.8049	31.5166	20.3779	24.3025	25.311	20.7811	112.294
LHSVCTLSTVLR	C5(Carbamidomethyl)	2	0	TRUE	TRUE	0.809853	A0A140T887	Uridine 5'-monophosphate synthase	A0A140T887	A0A140T887_BOVIN	UMPS	404.142	495.607	399.13	308.617	426.994	406.838	371.266	459.147	369.126	396.296	355.919	704.914
FPHLLWSGTVLK		2	0	FALSE	FALSE	0.868111	A0A140T888;A0A3Q1M2C3;O02811	1-phosphatidylinositol 4-kinase;1-phosphatidylinositol 4-kinase;Phosphatidylinositol 4-kinase alpha	A0A140T888;A0A3Q1M2C3;O02811	A0A140T888_BOVIN;A0A3Q1M2C3_BOVIN;PI4KA_BOVIN	PI4KA	1223.54	851.957	958.498	937.775	1115.96	1203.14	797.128	1057.64	1822.55	1331.08	1970.39	640.272
EFSIPLEMLR		2	0	TRUE	FALSE	0.868111	A0A140T888;A0A3Q1M2C3;O02811	1-phosphatidylinositol 4-kinase;1-phosphatidylinositol 4-kinase;Phosphatidylinositol 4-kinase alpha	A0A140T888;A0A3Q1M2C3;O02811	A0A140T888_BOVIN;A0A3Q1M2C3_BOVIN;PI4KA_BOVIN	PI4KA	874.368	948.751	439.599	1234.36	516.316	811.681	670.557	402.49	1782.94	2275.56	1852.4	964.744
FGLFSAEMK		2	0	FALSE	FALSE	0.868111	A0A140T888;A0A3Q1M2C3;O02811	1-phosphatidylinositol 4-kinase;1-phosphatidylinositol 4-kinase;Phosphatidylinositol 4-kinase alpha	A0A140T888;A0A3Q1M2C3;O02811	A0A140T888_BOVIN;A0A3Q1M2C3_BOVIN;PI4KA_BOVIN	PI4KA	378.049	266.288	369.112	409.338	298.224	314.778	389.788	284.657	599.714	629.812	625.934	675.539
VMEPILQILQQK		2	0	FALSE	FALSE	0.868111	A0A140T888;A0A3Q1M2C3;O02811	1-phosphatidylinositol 4-kinase;1-phosphatidylinositol 4-kinase;Phosphatidylinositol 4-kinase alpha	A0A140T888;A0A3Q1M2C3;O02811	A0A140T888_BOVIN;A0A3Q1M2C3_BOVIN;PI4KA_BOVIN	PI4KA	239.191	237.276	311.843	228.619	234.678	220.015	293.902	216.78	827.084	698.186	985.521	382.576
DAHLIPDHTIR		2	0	FALSE	FALSE	0.868111	A0A140T888;A0A3Q1M2C3;O02811	1-phosphatidylinositol 4-kinase;1-phosphatidylinositol 4-kinase;Phosphatidylinositol 4-kinase alpha	A0A140T888;A0A3Q1M2C3;O02811	A0A140T888_BOVIN;A0A3Q1M2C3_BOVIN;PI4KA_BOVIN	PI4KA	420.607	399.877	515.901	489.467	373.797	402.932	438.454	291.494	321.605	375.242	183.56	354.275
ISWQAAIFK		2	0	FALSE	FALSE	0.868111	A0A140T888;A0A3Q1M2C3;O02811	1-phosphatidylinositol 4-kinase;1-phosphatidylinositol 4-kinase;Phosphatidylinositol 4-kinase alpha	A0A140T888;A0A3Q1M2C3;O02811	A0A140T888_BOVIN;A0A3Q1M2C3_BOVIN;PI4KA_BOVIN	PI4KA	241.585	338.97	390.55	302.405	400.389	314.51	377.997	236.937	536.441	571.084	530.253	179.295
SPLLTFPSK		2	0	FALSE	FALSE	0.868111	A0A140T888;A0A3Q1M2C3;O02811	1-phosphatidylinositol 4-kinase;1-phosphatidylinositol 4-kinase;Phosphatidylinositol 4-kinase alpha	A0A140T888;A0A3Q1M2C3;O02811	A0A140T888_BOVIN;A0A3Q1M2C3_BOVIN;PI4KA_BOVIN	PI4KA	308.162	407.634	392.02	277.591	473.199	287.745	215.676	333.739	301.65	269.105	500.989	283.36
HAVPCLLGIVR	C5(Carbamidomethyl)	2	0	FALSE	FALSE	0.868111	A0A140T888;A0A3Q1M2C3;O02811	1-phosphatidylinositol 4-kinase;1-phosphatidylinositol 4-kinase;Phosphatidylinositol 4-kinase alpha	A0A140T888;A0A3Q1M2C3;O02811	A0A140T888_BOVIN;A0A3Q1M2C3_BOVIN;PI4KA_BOVIN	PI4KA	278.105	269.719	252.375	235.931	248.108	266.848	152.195	453.604	371.074	386.013	466.762	267.801
SHLQEYLSK		2	0	FALSE	FALSE	0.868111	A0A140T888;A0A3Q1M2C3;O02811	1-phosphatidylinositol 4-kinase;1-phosphatidylinositol 4-kinase;Phosphatidylinositol 4-kinase alpha	A0A140T888;A0A3Q1M2C3;O02811	A0A140T888_BOVIN;A0A3Q1M2C3_BOVIN;PI4KA_BOVIN	PI4KA	265.394	295.731	368.786	221.356	253.615	326.712	261.405	212.409	236.827	229.375	251.792	324.459
QTDFGMYDYFTR		2	0	FALSE	FALSE	0.868111	A0A140T888;A0A3Q1M2C3;O02811	1-phosphatidylinositol 4-kinase;1-phosphatidylinositol 4-kinase;Phosphatidylinositol 4-kinase alpha	A0A140T888;A0A3Q1M2C3;O02811	A0A140T888_BOVIN;A0A3Q1M2C3_BOVIN;PI4KA_BOVIN	PI4KA	147.283	156.846	129.21	135.899	118.269	176.385	136.645	175.89	224.447	232.202	183.955	199.056
EVHDFVLEQFNSSQGELQK		3	0	FALSE	FALSE	0.868111	A0A140T888;A0A3Q1M2C3;O02811	1-phosphatidylinositol 4-kinase;1-phosphatidylinositol 4-kinase;Phosphatidylinositol 4-kinase alpha	A0A140T888;A0A3Q1M2C3;O02811	A0A140T888_BOVIN;A0A3Q1M2C3_BOVIN;PI4KA_BOVIN	PI4KA	153.189	188.135	180.503	184.382	161.017	147.075	125.908	235.409	170.018	135.666	206.07	75.3982
VFDAFLNMMAEK		2	0	FALSE	FALSE	0.868111	A0A140T888;A0A3Q1M2C3;O02811	1-phosphatidylinositol 4-kinase;1-phosphatidylinositol 4-kinase;Phosphatidylinositol 4-kinase alpha	A0A140T888;A0A3Q1M2C3;O02811	A0A140T888_BOVIN;A0A3Q1M2C3_BOVIN;PI4KA_BOVIN	PI4KA	126.802	80.3919	152.307	97.9911	99.2954	131.152	63.8256	110.004	230.017	122.08	85.7238	208.399
ALGHIAVALR		2	0	FALSE	FALSE	0.868111	A0A140T888;A0A3Q1M2C3;O02811	1-phosphatidylinositol 4-kinase;1-phosphatidylinositol 4-kinase;Phosphatidylinositol 4-kinase alpha	A0A140T888;A0A3Q1M2C3;O02811	A0A140T888_BOVIN;A0A3Q1M2C3_BOVIN;PI4KA_BOVIN	PI4KA	484.916	391.324	34.9759	522.962	396.355	562.213	280.027	444.082	235.172	218.023	235.742	374.52
FWTAMFSDK		2	0	FALSE	FALSE	0.868111	A0A140T888;A0A3Q1M2C3;O02811	1-phosphatidylinositol 4-kinase;1-phosphatidylinositol 4-kinase;Phosphatidylinositol 4-kinase alpha	A0A140T888;A0A3Q1M2C3;O02811	A0A140T888_BOVIN;A0A3Q1M2C3_BOVIN;PI4KA_BOVIN	PI4KA	164.96	146.683	19.8298	182.129	189.774	132.978	205.565	182.686	452.917	507.641	392.762	355.673
DFLVVPSPVLVK		2	0	FALSE	FALSE	0.868111	A0A140T888;A0A3Q1M2C3;O02811	1-phosphatidylinositol 4-kinase;1-phosphatidylinositol 4-kinase;Phosphatidylinositol 4-kinase alpha	A0A140T888;A0A3Q1M2C3;O02811	A0A140T888_BOVIN;A0A3Q1M2C3_BOVIN;PI4KA_BOVIN	PI4KA	513.772	365.557	53.4332	397.906	33.0743	97.7112	162.867	244.779	2216.96	2390.37	2110.2	654.765
HAQFLLVSFNHVHK		3	0	FALSE	FALSE	0.868111	A0A140T888;A0A3Q1M2C3;O02811	1-phosphatidylinositol 4-kinase;1-phosphatidylinositol 4-kinase;Phosphatidylinositol 4-kinase alpha	A0A140T888;A0A3Q1M2C3;O02811	A0A140T888_BOVIN;A0A3Q1M2C3_BOVIN;PI4KA_BOVIN	PI4KA	598.452	20.1337	603.909	22.7781	21.4505	603.278	416.382	283.552	281.879	354.323	320.226	449.134
DNVNLAWSISPHLAVQLPAR		3	0	FALSE	FALSE	0.868111	A0A140T888;A0A3Q1M2C3;O02811	1-phosphatidylinositol 4-kinase;1-phosphatidylinositol 4-kinase;Phosphatidylinositol 4-kinase alpha	A0A140T888;A0A3Q1M2C3;O02811	A0A140T888_BOVIN;A0A3Q1M2C3_BOVIN;PI4KA_BOVIN	PI4KA	31.6943	17.8307	36.0169	17.8221	25.1603	42.7507	119.538	66.6254	55.1297	20.6552	18.196	59.6177
SLAVQRPASLEK		2	0	FALSE	FALSE	0.868111	A0A140T888;A0A3Q1M2C3;O02811	1-phosphatidylinositol 4-kinase;1-phosphatidylinositol 4-kinase;Phosphatidylinositol 4-kinase alpha	A0A140T888;A0A3Q1M2C3;O02811	A0A140T888_BOVIN;A0A3Q1M2C3_BOVIN;PI4KA_BOVIN	PI4KA	18.3046	35.6126	23.6073	42.6033	38.1387	38.3678	66.3965	37.1895	33.0419	45.3782	40.3576	53.2998
LLCMCPVDFHGIFQLDER	C3(Carbamidomethyl);C5(Carbamidomethyl)	3	0	FALSE	FALSE	0.868111	A0A140T888;A0A3Q1M2C3;O02811	1-phosphatidylinositol 4-kinase;1-phosphatidylinositol 4-kinase;Phosphatidylinositol 4-kinase alpha	A0A140T888;A0A3Q1M2C3;O02811	A0A140T888_BOVIN;A0A3Q1M2C3_BOVIN;PI4KA_BOVIN	PI4KA	7.86809	13.1027	23.9959	11.3823	15.178	12.9682	74.3324	79.4692	46.4311	36.3718	54.2116	88.5608
HSSSEDSILSR		2	0	FALSE	FALSE	0.868111	A0A140T888;A0A3Q1M2C3;O02811	1-phosphatidylinositol 4-kinase;1-phosphatidylinositol 4-kinase;Phosphatidylinositol 4-kinase alpha	A0A140T888;A0A3Q1M2C3;O02811	A0A140T888_BOVIN;A0A3Q1M2C3_BOVIN;PI4KA_BOVIN	PI4KA	44.1824	210.193	30.0154	169.636	178.965	39.0107	29.4894	229.758	179.657	209.515	164.961	147.745
VVATAPGCGVIECIPDCTSR	C8(Carbamidomethyl);C13(Carbamidomethyl);C17(Carbamidomethyl)	2	0	FALSE	FALSE	0.868111	A0A140T888;A0A3Q1M2C3;O02811	1-phosphatidylinositol 4-kinase;1-phosphatidylinositol 4-kinase;Phosphatidylinositol 4-kinase alpha	A0A140T888;A0A3Q1M2C3;O02811	A0A140T888_BOVIN;A0A3Q1M2C3_BOVIN;PI4KA_BOVIN	PI4KA	23.57	43.918	27.1954	36.9823	21.893	14.0081	35.3435	77.0641	78.9267	77.2072	41.5343	102.045
FSDATGHTSDLNK		2	0	FALSE	FALSE	0.868111	A0A140T888;A0A3Q1M2C3;O02811	1-phosphatidylinositol 4-kinase;1-phosphatidylinositol 4-kinase;Phosphatidylinositol 4-kinase alpha	A0A140T888;A0A3Q1M2C3;O02811	A0A140T888_BOVIN;A0A3Q1M2C3_BOVIN;PI4KA_BOVIN	PI4KA	27.6778	35.0995	47.9139	31.4935	34.0484	24.438	55.5034	46.2743	31.5126	29.9943	48.8892	37.3128
LLTLGLSLLHADVLPNATIR		3	0	FALSE	FALSE	0.868111	A0A140T888;A0A3Q1M2C3;O02811	1-phosphatidylinositol 4-kinase;1-phosphatidylinositol 4-kinase;Phosphatidylinositol 4-kinase alpha	A0A140T888;A0A3Q1M2C3;O02811	A0A140T888_BOVIN;A0A3Q1M2C3_BOVIN;PI4KA_BOVIN	PI4KA	29.8727	19.6511	41.2375	12.3403	25.5736	31.4734	51.3002	13.4403	50.0959	43.436	42.9061	26.0774
GGGGGGGGGSFGSGAGGGASR		2	0	FALSE	FALSE	0.868111	A0A140T888;A0A3Q1M2C3;O02811	1-phosphatidylinositol 4-kinase;1-phosphatidylinositol 4-kinase;Phosphatidylinositol 4-kinase alpha	A0A140T888;A0A3Q1M2C3;O02811	A0A140T888_BOVIN;A0A3Q1M2C3_BOVIN;PI4KA_BOVIN	PI4KA	48.946	26.2989	38.173	33.4578	17.4335	15.6708	231.212	214.373	275.888	214.334	199.38	31.2154
FPVVVHSVTPSLR		3	0	FALSE	FALSE	0.868111	A0A140T888;A0A3Q1M2C3;O02811	1-phosphatidylinositol 4-kinase;1-phosphatidylinositol 4-kinase;Phosphatidylinositol 4-kinase alpha	A0A140T888;A0A3Q1M2C3;O02811	A0A140T888_BOVIN;A0A3Q1M2C3_BOVIN;PI4KA_BOVIN	PI4KA	30.584	53.3862	43.361	19.5431	21.3259	33.4736	147.671	54.0432	82.9324	138.265	43.9278	187.437
GFYFNTVLSLAR		2	0	FALSE	FALSE	0.868111	A0A140T888;A0A3Q1M2C3;O02811	1-phosphatidylinositol 4-kinase;1-phosphatidylinositol 4-kinase;Phosphatidylinositol 4-kinase alpha	A0A140T888;A0A3Q1M2C3;O02811	A0A140T888_BOVIN;A0A3Q1M2C3_BOVIN;PI4KA_BOVIN	PI4KA	106.913	50.104	106.972	50.1958	119.367	141.7	89.9143	177.958	15.7192	20.4782	18.3533	235.639
QYGDESTLAFQQAR		2	0	FALSE	FALSE	0.868111	A0A140T888;A0A3Q1M2C3;O02811	1-phosphatidylinositol 4-kinase;1-phosphatidylinositol 4-kinase;Phosphatidylinositol 4-kinase alpha	A0A140T888;A0A3Q1M2C3;O02811	A0A140T888_BOVIN;A0A3Q1M2C3_BOVIN;PI4KA_BOVIN	PI4KA	18.6222	70.62	21.4865	162.255	44.0802	136.669	121.513	121.58	122.988	153.986	17.1148	15.6772
TNIYVDEEGHQK		2	0	FALSE	FALSE	0.868111	A0A140T888;A0A3Q1M2C3;O02811	1-phosphatidylinositol 4-kinase;1-phosphatidylinositol 4-kinase;Phosphatidylinositol 4-kinase alpha	A0A140T888;A0A3Q1M2C3;O02811	A0A140T888_BOVIN;A0A3Q1M2C3_BOVIN;PI4KA_BOVIN	PI4KA	26.0507	48.484	30.0576	33.4607	31.5105	23.0013	124.287	64.756	84.8408	80.2766	88.2402	132.882
AALGAGDAQQYTQAMFK		2	0	FALSE	FALSE	0.868111	A0A140T888;A0A3Q1M2C3;O02811	1-phosphatidylinositol 4-kinase;1-phosphatidylinositol 4-kinase;Phosphatidylinositol 4-kinase alpha	A0A140T888;A0A3Q1M2C3;O02811	A0A140T888_BOVIN;A0A3Q1M2C3_BOVIN;PI4KA_BOVIN	PI4KA	107.988	17.8326	28.7646	24.2118	76.6756	37.589	130.985	39.5443	70.4942	75.0256	74.5698	120.385
SDPEEEGSMQEADGQK		2	0	FALSE	FALSE	0.868111	A0A140T888;A0A3Q1M2C3;O02811	1-phosphatidylinositol 4-kinase;1-phosphatidylinositol 4-kinase;Phosphatidylinositol 4-kinase alpha	A0A140T888;A0A3Q1M2C3;O02811	A0A140T888_BOVIN;A0A3Q1M2C3_BOVIN;PI4KA_BOVIN	PI4KA	22.3707	42.52	19.3885	35.9204	38.1435	28.3755	40.4373	10.076	32.4253	23.5971	33.6027	14.9403
ASSASSVAQVSPER		2	0	FALSE	FALSE	0.868111	A0A140T888;A0A3Q1M2C3;O02811	1-phosphatidylinositol 4-kinase;1-phosphatidylinositol 4-kinase;Phosphatidylinositol 4-kinase alpha	A0A140T888;A0A3Q1M2C3;O02811	A0A140T888_BOVIN;A0A3Q1M2C3_BOVIN;PI4KA_BOVIN	PI4KA	18.3417	34.1364	21.1629	47.5242	44.7543	28.2665	161.082	141.827	52.6467	169.329	161.762	146.19
RTLLLSLLATEIER		3	1	FALSE	FALSE	0.868111	A0A140T888;A0A3Q1M2C3;O02811	1-phosphatidylinositol 4-kinase;1-phosphatidylinositol 4-kinase;Phosphatidylinositol 4-kinase alpha	A0A140T888;A0A3Q1M2C3;O02811	A0A140T888_BOVIN;A0A3Q1M2C3_BOVIN;PI4KA_BOVIN	PI4KA	41.1267	27.484	45.4307	19.5388	20.748	27.321	61.0156	49.7529	17.6376	34.8754	53.4379	19.0581
HQNWVSGLSQHTGLAMATESVLHYAGYNK		4	0	FALSE	FALSE	0.868111	A0A140T888;A0A3Q1M2C3;O02811	1-phosphatidylinositol 4-kinase;1-phosphatidylinositol 4-kinase;Phosphatidylinositol 4-kinase alpha	A0A140T888;A0A3Q1M2C3;O02811	A0A140T888_BOVIN;A0A3Q1M2C3_BOVIN;PI4KA_BOVIN	PI4KA	24.7066	46.9597	21.3781	47.0458	44.3038	27.982	1603.44	4784.95	7586.72	6896.07	8213.91	15.7567
GCDFDVFAHITNSTPEEHTGR	C2(Carbamidomethyl)	3	0	FALSE	FALSE	0.88342	A0A140T892	Protein-glutamine gamma-glutamyltransferase 2	A0A140T892	A0A140T892_BOVIN	TGM2	1201.98	1569.54	1766.15	1260.34	1651.66	1205.41	1610.42	1275.83	987.174	1067.22	774.526	1575.44
GLLIEPAANSYLLAER		2	0	FALSE	FALSE	0.88342	A0A140T892	Protein-glutamine gamma-glutamyltransferase 2	A0A140T892	A0A140T892_BOVIN	TGM2	1374.75	1299.09	710.814	1165.23	1169.37	1420	1153.3	769.332	1349.16	1017.96	1428.33	1522.33
VVTNYNSAHDQNSNLLIEYFR		3	0	FALSE	FALSE	0.88342	A0A140T892	Protein-glutamine gamma-glutamyltransferase 2	A0A140T892	A0A140T892_BOVIN	TGM2	1228.45	1569.51	383.717	1373.5	753.216	1161.15	1435.06	909.89	1217.42	1193.12	1264.65	679.205
LSDATEEGAWAAVAADQR		2	0	FALSE	FALSE	0.88342	A0A140T892	Protein-glutamine gamma-glutamyltransferase 2	A0A140T892	A0A140T892_BOVIN	TGM2	969.309	1379.28	1067.64	938.313	1134.94	1017.41	1150.16	557.282	487.885	452.66	380.247	735.926
TVDIPDPVEAGEEVK		2	0	TRUE	TRUE	0.88342	A0A140T892	Protein-glutamine gamma-glutamyltransferase 2	A0A140T892	A0A140T892_BOVIN	TGM2	642.245	442.423	373.952	339.168	330.194	365.47	945.821	803.84	967.386	1000.7	965.704	742.069
SINHSLVVGLK		2	0	FALSE	FALSE	0.88342	A0A140T892	Protein-glutamine gamma-glutamyltransferase 2	A0A140T892	A0A140T892_BOVIN	TGM2	936.178	912.147	890.732	817.926	786.964	767.504	467.01	483.43	366.709	411.382	409.838	741.934
SEGTYCCGPVPVR	C6(Carbamidomethyl);C7(Carbamidomethyl)	2	0	FALSE	FALSE	0.88342	A0A140T892	Protein-glutamine gamma-glutamyltransferase 2	A0A140T892	A0A140T892_BOVIN	TGM2	340.097	416.512	282.719	139.828	261.522	254.611	608.762	567.052	785.127	682.674	904.966	792.35
LVVNFESDR		2	0	FALSE	FALSE	0.88342	A0A140T892	Protein-glutamine gamma-glutamyltransferase 2	A0A140T892	A0A140T892_BOVIN	TGM2	1014.97	896.178	30.5865	977.411	625.227	1291.98	669.281	2010.36	1072.12	1037.11	1400.41	1381.52
TVSYNGILGPECGTK	C12(Carbamidomethyl)	2	0	FALSE	FALSE	0.88342	A0A140T892	Protein-glutamine gamma-glutamyltransferase 2	A0A140T892	A0A140T892_BOVIN	TGM2	697.779	850.09	692.603	46.7149	741.027	658.325	639.82	842.909	1079.74	981.84	1016.54	1521.38
RGQPFWLTLHFEGR		3	1	FALSE	FALSE	0.88342	A0A140T892	Protein-glutamine gamma-glutamyltransferase 2	A0A140T892	A0A140T892_BOVIN	TGM2	573.331	766.913	747.806	386.811	848.707	617.739	497.287	280.84	101.449	25.6138	135.281	22.4546
YCDCLTESNLIK	C2(Carbamidomethyl);C4(Carbamidomethyl)	2	0	FALSE	FALSE	0.88342	A0A140T892	Protein-glutamine gamma-glutamyltransferase 2	A0A140T892	A0A140T892_BOVIN	TGM2	165.676	276.589	199.192	117.451	196.399	46.9959	583.072	350.991	556.239	571.573	568.72	453.733
VRVDLLPLYVGR		2	1	FALSE	FALSE	0.88342	A0A140T892	Protein-glutamine gamma-glutamyltransferase 2	A0A140T892	A0A140T892_BOVIN	TGM2	322.091	282.247	356.763	287.483	236.555	242.811	140.335	98.72	16.9073	36.3818	69.9652	255.742
DSTLSLHLSTPANAPVGHYR		3	0	FALSE	FALSE	0.88342	A0A140T892	Protein-glutamine gamma-glutamyltransferase 2	A0A140T892	A0A140T892_BOVIN	TGM2	2317.47	2863.9	3069.34	2255.7	3013.95	2502.12	3906.38	2227.89	700.44	673.592	717.572	3578.86
YPEGSPEER		2	0	FALSE	FALSE	0.88342	A0A140T892	Protein-glutamine gamma-glutamyltransferase 2	A0A140T892	A0A140T892_BOVIN	TGM2	371.6	30.2218	23.0866	224.353	32.0335	50.7185	664.063	819.82	501.846	523.258	585.677	619.742
GLLIEPAANSYLLAERDIYLENPEIK		3	1	FALSE	FALSE	0.88342	A0A140T892	Protein-glutamine gamma-glutamyltransferase 2	A0A140T892	A0A140T892_BOVIN	TGM2	347.6	285.906	421.752	208.352	416.363	155.647	18.8046	17.4632	17.0478	18.8823	19.9045	3.14325
QEYVLTQQGFIYQGSAK		2	0	FALSE	FALSE	0.88342	A0A140T892	Protein-glutamine gamma-glutamyltransferase 2	A0A140T892	A0A140T892_BOVIN	TGM2	20.0153	16.9199	16.7727	16.9509	55.6646	35.6651	109.428	64.7149	83.8347	73.1052	80.1826	128.791
LVVNFESDRLK		2	1	FALSE	FALSE	0.88342	A0A140T892	Protein-glutamine gamma-glutamyltransferase 2	A0A140T892	A0A140T892_BOVIN	TGM2	1218.55	1356.28	1799.79	1153.17	1702.11	1271.92	27.946	40.4285	22.3447	27.5287	22.6019	20.7034
DLLSLSLEPYSEK		2	0	FALSE	FALSE	0.88342	A0A140T892	Protein-glutamine gamma-glutamyltransferase 2	A0A140T892	A0A140T892_BOVIN	TGM2	21.5747	41.007	24.4814	41.0821	39.5509	24.4349	44.6276	148.52	175.521	232.619	286.267	129.966
DDREDITHSYK		2	1	FALSE	FALSE	0.88342	A0A140T892	Protein-glutamine gamma-glutamyltransferase 2	A0A140T892	A0A140T892_BOVIN	TGM2	47.5369	25.5418	41.1998	16.904	17.9502	53.8389	95.8338	27.6088	74.4178	70.7679	89.5939	92.39
VVSGMVNCNDDQGVLLGR	C8(Carbamidomethyl)	2	0	FALSE	FALSE	0.88342	A0A140T892	Protein-glutamine gamma-glutamyltransferase 2	A0A140T892	A0A140T892_BOVIN	TGM2	425.487	647.929	321.65	346.076	400.343	410.424	291.098	355.56	305.107	153.546	406.575	456.033
CDLELEANGR	C1(Carbamidomethyl)	2	0	FALSE	FALSE	0.88342	A0A140T892	Protein-glutamine gamma-glutamyltransferase 2	A0A140T892	A0A140T892_BOVIN	TGM2	51.2081	27.5144	44.3817	15.6921	16.6633	26.383	164.96	608.556	314.695	313.355	585.516	755.822
DIYLENPEIK		2	0	FALSE	FALSE	0.88342	A0A140T892	Protein-glutamine gamma-glutamyltransferase 2	A0A140T892	A0A140T892_BOVIN	TGM2	20.5139	252.185	18.2748	42.4918	40.0153	18.1127	24.0914	874.405	216.842	177.167	1035.58	50.3433
DSTLIMQLLR		2	0	FALSE	FALSE	0.875863	A0A140T894	14-3-3 protein beta/alpha	A0A140T894	A0A140T894_BOVIN	YWHAB	99335.6	83106.8	86010.9	78519.8	77740.1	71245.4	38385.7	43545	194022	192618	200738	213009
EMQPTHPIR		2	0	FALSE	FALSE	0.875863	A0A140T894	14-3-3 protein beta/alpha	A0A140T894	A0A140T894_BOVIN	YWHAB	85179.4	82947	66096.7	75126.8	75856.7	75061	44465.5	62124	43327.7	43079.3	43670.5	77131.8
MKGDYFR		2	1	FALSE	FALSE	0.875863	A0A140T894	14-3-3 protein beta/alpha	A0A140T894	A0A140T894_BOVIN	YWHAB	39464.5	39254.4	38209.5	30469.8	38611.4	32500.5	5226.1	11461.8	5254.11	5981.15	6086.49	8561.37
YLIPNATQPESK		2	0	FALSE	FALSE	0.875863	A0A140T894	14-3-3 protein beta/alpha	A0A140T894	A0A140T894_BOVIN	YWHAB	8280.04	8579.25	8099.43	6476.26	7936.15	6958.07	3954.93	9899.94	8135.9	8666.68	10931.7	8633.2
YLSEVASGDNK		2	0	FALSE	FALSE	0.875863	A0A140T894	14-3-3 protein beta/alpha	A0A140T894	A0A140T894_BOVIN	YWHAB	6605.8	5972.81	5583.02	4626.23	6262.44	5668.36	2983.19	8250.76	4002.67	4591.13	4957.07	7700.6
YDDMAAAMK		2	0	FALSE	FALSE	0.875863	A0A140T894	14-3-3 protein beta/alpha	A0A140T894	A0A140T894_BOVIN	YWHAB	2437.6	2365.86	1302.54	2521.78	1587.25	3026.26	1619.85	5955.71	2636.36	1936.44	1982.31	3123.79
QTTVSNSQQAYQEAFEISKK		3	1	FALSE	FALSE	0.875863	A0A140T894	14-3-3 protein beta/alpha	A0A140T894	A0A140T894_BOVIN	YWHAB	4783.33	5069.31	5161.91	3686.24	5342.06	4019.66	602.513	757.752	579.892	588.484	595.293	452.76
AVTEQGHELSNEER		3	0	FALSE	FALSE	0.875863	A0A140T894	14-3-3 protein beta/alpha	A0A140T894	A0A140T894_BOVIN	YWHAB	375.768	471.492	398.244	223.975	271.787	252.663	886.615	349.551	357.849	530.398	344.545	6127.89
DNLTLWTSENQGDEGDAGEGEN		2	0	FALSE	FALSE	0.875863	A0A140T894	14-3-3 protein beta/alpha	A0A140T894	A0A140T894_BOVIN	YWHAB	727.583	670.003	560.625	470.016	565.041	640.191	106.758	1031.19	163.155	192.915	177.758	701.014
QTTVSNSQQAYQEAFEISK		2	0	FALSE	FALSE	0.875863	A0A140T894	14-3-3 protein beta/alpha	A0A140T894	A0A140T894_BOVIN	YWHAB	131.524	200.896	104.373	143.765	108.069	188.136	335.31	538.695	421.595	462.009	364.721	512.421
NLLSVAYK		1	0	FALSE	FALSE	0.875863	A0A140T894	14-3-3 protein beta/alpha	A0A140T894	A0A140T894_BOVIN	YWHAB	207.768	84.5483	139.504	125.453	201.851	150.144	15.9937	180.266	91.6676	78.8347	107.329	50.6897
TAFDEAIAELDTLNEESYK		2	0	FALSE	FALSE	0.875863	A0A140T894	14-3-3 protein beta/alpha	A0A140T894	A0A140T894_BOVIN	YWHAB	2572.94	2638.14	2642.66	1969.82	3464.38	3202.29	4091.02	4833.09	1092.97	960.597	950.039	6079.96
IEAELQDICNDVLELLDK	C9(Carbamidomethyl)	2	0	TRUE	TRUE	0.875863	A0A140T894	14-3-3 protein beta/alpha	A0A140T894	A0A140T894_BOVIN	YWHAB	27.8452	25.315	119.605	94.4889	15.0671	30.7892	22.1245	32.9164	37.73	30.1806	44.0524	49.9784
LAEQAERYDDMAAAMK		3	1	FALSE	FALSE	0.875863	A0A140T894	14-3-3 protein beta/alpha	A0A140T894	A0A140T894_BOVIN	YWHAB	11416.9	10820.3	12020.7	8938.14	12219.6	8674.8	48.6719	39.3173	31.5039	50.9821	38.4486	41.9744
EKIEAELQDICNDVLELLDK	C11(Carbamidomethyl)	3	1	TRUE	TRUE	0.875863	A0A140T894	14-3-3 protein beta/alpha	A0A140T894	A0A140T894_BOVIN	YWHAB	20.7176	39.378	39.4402	10.0871	37.1508	23.4642	55.1831	17.9079	43.7024	26.0561	51.0256	46.7396
EMQPTHPIRLGLALNFSVFYYEILNSPEK		4	1	FALSE	FALSE	0.875863	A0A140T894	14-3-3 protein beta/alpha	A0A140T894	A0A140T894_BOVIN	YWHAB	49.0647	25.8141	225.661	56.4819	42.3373	43.3215	16.2889	38.4786	19.6807	16.3562	22.9786	21.0485
ISATSIFFESMPYK		2	0	FALSE	FALSE	0.855632	A0A140T896;Q5E9P9	"Serine hydroxymethyltransferase;Serine hydroxymethyltransferase, cytosolic"	A0A140T896;Q5E9P9	A0A140T896_BOVIN;GLYC_BOVIN	SHMT1	9256.02	9109.97	9503.9	10010.1	8170.69	9124.51	6045.74	9976.4	30977.8	27375.5	31148.5	16362.6
DANLWSLHEK		2	0	FALSE	FALSE	0.855632	A0A140T896;Q5E9P9	"Serine hydroxymethyltransferase;Serine hydroxymethyltransferase, cytosolic"	A0A140T896;Q5E9P9	A0A140T896_BOVIN;GLYC_BOVIN	SHMT1	1478.52	1349.13	1520.36	1180.36	1598.67	1279.53	1115.11	1392.21	1310.8	1344.5	1461.66	1725.08
VVTGGSDNHLILVDLR		3	0	FALSE	FALSE	0.855632	A0A140T896;Q5E9P9	"Serine hydroxymethyltransferase;Serine hydroxymethyltransferase, cytosolic"	A0A140T896;Q5E9P9	A0A140T896_BOVIN;GLYC_BOVIN	SHMT1	883.388	817.987	735.995	826.63	760.544	762.796	208.077	619.82	400.434	293.43	406.287	719.279
VNPDTGYINYDQLEENAR		2	0	TRUE	FALSE	0.855632	A0A140T896;Q5E9P9	"Serine hydroxymethyltransferase;Serine hydroxymethyltransferase, cytosolic"	A0A140T896;Q5E9P9	A0A140T896_BOVIN;GLYC_BOVIN	SHMT1	71.6461	132.869	96.9556	84.1404	67.7676	100.808	112.779	69.5834	73.9316	81.1131	59.6968	55.0592
ALAEALMGLGYR		2	0	FALSE	FALSE	0.855632	A0A140T896;Q5E9P9	"Serine hydroxymethyltransferase;Serine hydroxymethyltransferase, cytosolic"	A0A140T896;Q5E9P9	A0A140T896_BOVIN;GLYC_BOVIN	SHMT1	811.408	404.878	428.537	510.076	339.076	345.939	20.5733	367.958	689.427	815.803	671.489	396.7
IMGLDLPDGGHLTHGFMTDK		3	0	TRUE	FALSE	0.855632	A0A140T896;Q5E9P9	"Serine hydroxymethyltransferase;Serine hydroxymethyltransferase, cytosolic"	A0A140T896;Q5E9P9	A0A140T896_BOVIN;GLYC_BOVIN	SHMT1	500.091	665.984	876.97	577.281	693.056	469.546	349.798	315.517	192.817	194.481	203.572	257.671
YNLESLINSAVFPGLQGGPHNHAIAGVAVALK		4	0	FALSE	FALSE	0.855632	A0A140T896;Q5E9P9	"Serine hydroxymethyltransferase;Serine hydroxymethyltransferase, cytosolic"	A0A140T896;Q5E9P9	A0A140T896_BOVIN;GLYC_BOVIN	SHMT1	37.1009	60.0167	27.9923	36.6963	69.8568	33.6026	152.3	89.6394	39.8022	28.6093	46.4719	210.655
AVLEALGSCLNNK	C9(Carbamidomethyl)	2	0	FALSE	FALSE	0.855632	A0A140T896;Q5E9P9	"Serine hydroxymethyltransferase;Serine hydroxymethyltransferase, cytosolic"	A0A140T896;Q5E9P9	A0A140T896_BOVIN;GLYC_BOVIN	SHMT1	336.166	24.209	92.2511	24.2534	22.8398	185.287	42.208	402.202	262.185	256.587	707.522	69.2545
VGLELIASENFASR		2	0	FALSE	FALSE	0.855632	A0A140T896;Q5E9P9	"Serine hydroxymethyltransferase;Serine hydroxymethyltransferase, cytosolic"	A0A140T896;Q5E9P9	A0A140T896_BOVIN;GLYC_BOVIN	SHMT1	17.798	178.856	340.363	174.101	47.9435	20.1575	238.883	440.199	40.7562	53.3898	34.9068	233.434
YYGGTEFIDELEVLCQK	C15(Carbamidomethyl)	2	0	FALSE	FALSE	0.855632	A0A140T896;Q5E9P9	"Serine hydroxymethyltransferase;Serine hydroxymethyltransferase, cytosolic"	A0A140T896;Q5E9P9	A0A140T896_BOVIN;GLYC_BOVIN	SHMT1	23.7358	33.9165	20.5717	33.8545	35.9498	16.0904	65.349	35.9852	30.5605	20.128	26.1744	49.3528
DLGEEHFK		2	0	FALSE	FALSE	0.874905	A0A140T897;P02769	Albumin	A0A140T897;P02769	A0A140T897_BOVIN;ALBU_BOVIN	ALB	33422.3	12890.6	13637.9	59121.4	33520	30529.9	8581.5	11767.3	8904.79	8907.94	9142.41	14068.6
KVPQVSTPTLVEVSR		3	1	FALSE	FALSE	0.874905	A0A140T897;P02769	Albumin	A0A140T897;P02769	A0A140T897_BOVIN;ALBU_BOVIN	ALB	10005.7	4132.6	4224.02	16658.7	9854.76	8674.06	4817.47	5536.16	4509.02	4584.98	5099.82	7323.73
LGEYGFQNALIVR		2	0	FALSE	FALSE	0.874905	A0A140T897;P02769	Albumin	A0A140T897;P02769	A0A140T897_BOVIN;ALBU_BOVIN	ALB	18590.5	7490.85	7681.5	28933.1	18237.5	16382.7	5868.81	5728.88	4788.56	4746.95	4970.52	5854.57
SHCIAEVEK	C3(Carbamidomethyl)	2	0	FALSE	FALSE	0.874905	A0A140T897;P02769	Albumin	A0A140T897;P02769	A0A140T897_BOVIN;ALBU_BOVIN	ALB	15622.7	7073.03	6805.09	27121.6	14721.2	13569.7	4971.94	6295.25	5031.89	4884.43	4931.19	9558.53
LCVLHEK	C2(Carbamidomethyl)	2	0	FALSE	FALSE	0.874905	A0A140T897;P02769	Albumin	A0A140T897;P02769	A0A140T897_BOVIN;ALBU_BOVIN	ALB	15346.5	7970.06	6480.32	25812.2	12640.6	11900.5	3345.31	2852.35	2946.34	3098.03	2994.41	7262.6
HLVDEPQNLIK		2	0	FALSE	FALSE	0.874905	A0A140T897;P02769	Albumin	A0A140T897;P02769	A0A140T897_BOVIN;ALBU_BOVIN	ALB	12162	5835.64	5937.12	22766.8	12944.6	11156.2	4280.52	4479.66	3974.04	3991.5	2825.96	6332.26
DDPHACYSTVFDK	C6(Carbamidomethyl)	2	0	FALSE	FALSE	0.874905	A0A140T897;P02769	Albumin	A0A140T897;P02769	A0A140T897_BOVIN;ALBU_BOVIN	ALB	8500.93	4361.36	3839.09	16865.5	9362.84	8299.64	5026.33	4461.44	4492.17	4302.53	4792.82	8790.6
SLHTLFGDELCK	C11(Carbamidomethyl)	2	0	FALSE	FALSE	0.874905	A0A140T897;P02769	Albumin	A0A140T897;P02769	A0A140T897_BOVIN;ALBU_BOVIN	ALB	12026.9	5846.65	5866.97	20296.6	11004.6	9064.52	3014.37	3399.93	3418.52	3765.97	4762.42	4788.42
RPCFSALTPDETYVPK	C3(Carbamidomethyl)	3	0	FALSE	FALSE	0.874905	A0A140T897;P02769	Albumin	A0A140T897;P02769	A0A140T897_BOVIN;ALBU_BOVIN	ALB	11653.4	2410.04	2561.85	11183.2	5394.46	6734.26	1927.06	6878.44	4213.02	2967.22	7300.25	3256.51
DAFLGSFLYEYSR		2	0	FALSE	FALSE	0.874905	A0A140T897;P02769	Albumin	A0A140T897;P02769	A0A140T897_BOVIN;ALBU_BOVIN	ALB	8949.03	3850.23	4675.41	15082.1	9647.83	8256.58	1951.14	2220.84	1705.73	1743.11	1871.85	6577.48
ECCHGDLLECADDRADLAK	C2(Carbamidomethyl);C3(Carbamidomethyl);C10(Carbamidomethyl)	4	1	FALSE	FALSE	0.874905	A0A140T897;P02769	Albumin	A0A140T897;P02769	A0A140T897_BOVIN;ALBU_BOVIN	ALB	6419.52	3366.12	3154.46	13184.7	7144.29	5016.37	2370.64	3404.07	2237	2202.29	3753.35	5020.18
KQTALVELLK		2	1	FALSE	FALSE	0.874905	A0A140T897;P02769	Albumin	A0A140T897;P02769	A0A140T897_BOVIN;ALBU_BOVIN	ALB	7334.64	3194.06	3410.04	13462.8	7816.46	6819.84	899.06	1802.74	1757	1769.74	2131.71	2120
DAIPENLPPLTADFAEDK		2	0	FALSE	FALSE	0.874905	A0A140T897;P02769	Albumin	A0A140T897;P02769	A0A140T897_BOVIN;ALBU_BOVIN	ALB	8937.81	2401.2	2115.7	8250.89	4203.72	3606.37	2848.85	2769.99	2802.45	2814.23	2377.06	5272.89
CCTESLVNR	C1(Carbamidomethyl);C2(Carbamidomethyl)	2	0	FALSE	FALSE	0.874905	A0A140T897;P02769	Albumin	A0A140T897;P02769	A0A140T897_BOVIN;ALBU_BOVIN	ALB	5489.39	2429.72	1158.61	9739.59	2627.63	5833.17	1367.17	2438.2	2047.06	1822.55	1777.4	3828.36
LKPDPNTLCDEFK	C9(Carbamidomethyl)	2	0	FALSE	FALSE	0.874905	A0A140T897;P02769	Albumin	A0A140T897;P02769	A0A140T897_BOVIN;ALBU_BOVIN	ALB	3531.37	1885.2	1686.31	6641.32	3703.87	3596.07	2178.36	1468.3	1506.41	1495.23	1576.09	4615.91
YICDNQDTISSK	C3(Carbamidomethyl)	2	0	FALSE	FALSE	0.874905	A0A140T897;P02769	Albumin	A0A140T897;P02769	A0A140T897_BOVIN;ALBU_BOVIN	ALB	3323.22	1599.81	1222.06	5228.81	3230.43	2767.91	2828.75	2241.41	2348.62	2246.98	2270.53	3312.61
QTALVELLK		2	0	FALSE	FALSE	0.874905	A0A140T897;P02769	Albumin	A0A140T897;P02769	A0A140T897_BOVIN;ALBU_BOVIN	ALB	2286.17	508.478	509.232	2671.64	800.338	1316.73	954.451	2225.04	3424.19	3191.94	2939.29	2531.15
HPYFYAPELLYYANK		3	0	FALSE	FALSE	0.874905	A0A140T897;P02769	Albumin	A0A140T897;P02769	A0A140T897_BOVIN;ALBU_BOVIN	ALB	2232.82	945.596	1063.46	3559.95	1925.15	1687.05	319.418	789.095	1275.25	1466.35	1195.49	1597.19
EYEATLEECCAK	C9(Carbamidomethyl);C10(Carbamidomethyl)	2	0	FALSE	FALSE	0.874905	A0A140T897;P02769	Albumin	A0A140T897;P02769	A0A140T897_BOVIN;ALBU_BOVIN	ALB	1194.96	694.751	396.368	2335.43	1180.23	1329.02	1878.8	1622.91	1548.4	1554.77	1619.51	2183.69
ECCDKPLLEK	C2(Carbamidomethyl);C3(Carbamidomethyl)	2	0	FALSE	FALSE	0.874905	A0A140T897;P02769	Albumin	A0A140T897;P02769	A0A140T897_BOVIN;ALBU_BOVIN	ALB	2162.36	1075.07	1036.22	4007.65	2017.19	1844.65	646.708	514.129	623.683	575.519	621.544	748.651
ETYGDMADCCEK	C9(Carbamidomethyl);C10(Carbamidomethyl)	2	0	FALSE	FALSE	0.874905	A0A140T897;P02769	Albumin	A0A140T897;P02769	A0A140T897_BOVIN;ALBU_BOVIN	ALB	1230.26	647.792	322.845	2728.34	857.896	1619.86	1093.15	848.886	838.818	785.15	844.864	1354.23
GLVLIAFSQYLQQCPFDEHVK	C14(Carbamidomethyl)	3	0	FALSE	FALSE	0.874905	A0A140T897;P02769	Albumin	A0A140T897;P02769	A0A140T897_BOVIN;ALBU_BOVIN	ALB	1831.62	872.305	857.546	3739.62	1732.47	1436.72	487.359	901.591	547.629	282.08	442.827	1621.4
QEPERNECFLSHK	C8(Carbamidomethyl)	3	1	FALSE	FALSE	0.874905	A0A140T897;P02769	Albumin	A0A140T897;P02769	A0A140T897_BOVIN;ALBU_BOVIN	ALB	1858.51	1619.64	1139.87	2956.1	1530.18	703.7	517.175	20.409	138.082	343.288	416.949	1682.89
YNGVFQECCQAEDK	C8(Carbamidomethyl);C9(Carbamidomethyl)	2	0	FALSE	FALSE	0.874905	A0A140T897;P02769	Albumin	A0A140T897;P02769	A0A140T897_BOVIN;ALBU_BOVIN	ALB	358.172	218.012	250.066	646.95	466.038	333.095	670.75	631.251	609.703	617.731	586.334	1062.82
HPEYAVSVLLR		2	0	FALSE	FALSE	0.874905	A0A140T897;P02769	Albumin	A0A140T897;P02769	A0A140T897_BOVIN;ALBU_BOVIN	ALB	548.556	198.98	223.599	928.623	436.972	494.865	669.142	729.713	313.975	310.676	242.746	980.011
VPQVSTPTLVEVSR		2	0	FALSE	FALSE	0.874905	A0A140T897;P02769	Albumin	A0A140T897;P02769	A0A140T897_BOVIN;ALBU_BOVIN	ALB	317.765	117.995	151.123	334.138	307.587	300.69	422.259	598.839	647.684	769.629	716.705	544.933
RHPEYAVSVLLR		2	1	FALSE	FALSE	0.874905	A0A140T897;P02769	Albumin	A0A140T897;P02769	A0A140T897_BOVIN;ALBU_BOVIN	ALB	725.749	285.072	409.938	1182.96	730.629	592.869	115.137	102.208	44.2459	53.0578	67.4598	258.094
TCVADESHAGCEK	C2(Carbamidomethyl);C11(Carbamidomethyl)	2	0	FALSE	FALSE	0.874905	A0A140T897;P02769	Albumin	A0A140T897;P02769	A0A140T897_BOVIN;ALBU_BOVIN	ALB	193.312	65.715	67.4445	371.704	179.764	152.071	303.726	390.942	362.791	306.531	294.933	547.54
RHPYFYAPELLYYANK		3	1	FALSE	FALSE	0.874905	A0A140T897;P02769	Albumin	A0A140T897;P02769	A0A140T897_BOVIN;ALBU_BOVIN	ALB	39203.8	21969	24156.4	63568.5	46547.9	40330	7635.4	7927.78	6992.59	6977.52	6962.05	12651.9
LFTFHADICTLPDTEK	C9(Carbamidomethyl)	3	0	FALSE	FALSE	0.874905	A0A140T897;P02769	Albumin	A0A140T897;P02769	A0A140T897_BOVIN;ALBU_BOVIN	ALB	4842.45	2774.54	2866.27	7107.77	7124.64	4767.62	2474	2874.37	84.2981	79.8576	63.7385	2906.69
QNCDQFEK	C3(Carbamidomethyl)	2	0	FALSE	FALSE	0.874905	A0A140T897;P02769	Albumin	A0A140T897;P02769	A0A140T897_BOVIN;ALBU_BOVIN	ALB	626.479	221.881	201.487	1008.35	609.45	696.936	166.898	770.914	637.02	672.336	720.135	704.89
ECCHGDLLECADDR	C2(Carbamidomethyl);C3(Carbamidomethyl);C10(Carbamidomethyl)	3	0	FALSE	FALSE	0.874905	A0A140T897;P02769	Albumin	A0A140T897;P02769	A0A140T897_BOVIN;ALBU_BOVIN	ALB	117.036	92.505	67.5893	521.677	61.4114	222.716	931.249	217.582	168.666	551.414	390.518	1894.33
MPCTEDYLSLILNR	M1(Oxidation);C3(Carbamidomethyl)	2	0	FALSE	FALSE	0.874905	A0A140T897;P02769	Albumin	A0A140T897;P02769	A0A140T897_BOVIN;ALBU_BOVIN	ALB	380.3	232.253	123.646	674.94	212.555	354.184	176.793	228.457	78.7539	41.2605	105.931	204.247
NECFLSHKDDSPDLPK	C3(Carbamidomethyl)	3	1	FALSE	FALSE	0.874905	A0A140T897;P02769	Albumin	A0A140T897;P02769	A0A140T897_BOVIN;ALBU_BOVIN	ALB	117.666	56.4213	65.3098	393.597	134.961	164.183	62.0533	26.3411	31.5255	67.8349	29.5331	32.2413
LVNELTEFAK		2	0	FALSE	FALSE	0.874905	A0A140T897;P02769	Albumin	A0A140T897;P02769	A0A140T897_BOVIN;ALBU_BOVIN	ALB	3543.78	986.608	1248.47	3794.08	2378.96	1417.21	27.2032	1533.67	590.87	678.48	4385.19	1083.08
LKPDPNTLCDEFKADEK	C9(Carbamidomethyl)	3	1	FALSE	FALSE	0.874905	A0A140T897;P02769	Albumin	A0A140T897;P02769	A0A140T897_BOVIN;ALBU_BOVIN	ALB	15094.6	7466.68	8343.13	29208.6	16540.9	13360.8	267.267	142.846	26.8649	200.13	18.799	17.2199
TVMENFVAFVDK		2	0	TRUE	FALSE	0.874905	A0A140T897;P02769	Albumin	A0A140T897;P02769	A0A140T897_BOVIN;ALBU_BOVIN	ALB	5511.38	2047.15	2024.5	8073.35	3753.19	3159.85	568.643	1203.97	1533.42	1667.44	1526.83	2726.72
NECFLSHK	C3(Carbamidomethyl)	2	0	FALSE	FALSE	0.874905	A0A140T897;P02769	Albumin	A0A140T897;P02769	A0A140T897_BOVIN;ALBU_BOVIN	ALB	32.4865	17.0919	40.8217	576.865	196.309	28.6838	1110.29	1085.63	878.595	917.462	904.904	2004.27
EACFAVEGPK	C3(Carbamidomethyl)	2	0	FALSE	FALSE	0.874905	A0A140T897;P02769	Albumin	A0A140T897;P02769	A0A140T897_BOVIN;ALBU_BOVIN	ALB	720.469	203.992	259.68	546.683	302.832	375.733	20.0349	771.716	30.8293	19.9524	1438.8	211.999
QEPERNECFLSHKDDSPDLPK	C8(Carbamidomethyl)	4	2	FALSE	FALSE	0.874905	A0A140T897;P02769	Albumin	A0A140T897;P02769	A0A140T897_BOVIN;ALBU_BOVIN	ALB	4239.99	1943.42	1745.27	8397.57	3422	3004.74	45.534	24.3648	42.9538	53.039	15.4494	44.5412
CCTKPESER	C1(Carbamidomethyl);C2(Carbamidomethyl)	2	0	FALSE	FALSE	0.874905	A0A140T897;P02769	Albumin	A0A140T897;P02769	A0A140T897_BOVIN;ALBU_BOVIN	ALB	22.5635	42.8864	19.5556	35.6134	32.9022	16.9264	18.4184	43.3555	32.1483	19.1338	27.5343	94.3664
CCTKPESERMPCTEDYLSLILNR	C1(Carbamidomethyl);C2(Carbamidomethyl);C12(Carbamidomethyl)	4	1	FALSE	FALSE	0.874905	A0A140T897;P02769	Albumin	A0A140T897;P02769	A0A140T897_BOVIN;ALBU_BOVIN	ALB	818.416	490.736	972.17	1393.54	2070.33	527.27	36.3395	30.7528	16.997	36.19	29.7131	27.2173
VASLRETYGDMADCCEK	C14(Carbamidomethyl);C15(Carbamidomethyl)	3	1	FALSE	FALSE	0.874905	A0A140T897;P02769	Albumin	A0A140T897;P02769	A0A140T897_BOVIN;ALBU_BOVIN	ALB	683.752	354.128	623.121	1057.73	1317.61	266.734	38.9108	26.8532	29.1443	39.0716	34.028	31.1698
SFENIQNWMK		2	0	FALSE	FALSE	0.871168	A0A140T898	Ras-related protein Rab-13	A0A140T898	A0A140T898_BOVIN	RAB13	2175.84	1831.58	1930.29	2000.68	2002.5	1858.32	926.544	2276.96	3791.66	3845.31	3615.69	1327.82
SSMNVDEAFSSLAR		2	0	FALSE	FALSE	0.871168	A0A140T898	Ras-related protein Rab-13	A0A140T898	A0A140T898_BOVIN	RAB13	1537.13	993.562	1013.35	1142.35	810.706	994.047	395.082	1639.35	1931.49	1841.55	1546.89	348.79
LQVWDTAGQER		2	0	FALSE	FALSE	0.871168	A0A140T898	Ras-related protein Rab-13	A0A140T898	A0A140T898_BOVIN	RAB13	962.824	818.516	754.298	791.037	647.314	774.935	320.02	623.758	483.832	483.845	731.698	330.755
AYDHLFK		2	0	FALSE	FALSE	0.871168	A0A140T898	Ras-related protein Rab-13	A0A140T898	A0A140T898_BOVIN	RAB13	123.625	519.745	284.044	148.556	28.052	64.8769	380.957	28.0119	25.3089	219.486	46.5089	899.392
GAMGIILVYDITDEK		2	0	FALSE	FALSE	0.871168	A0A140T898	Ras-related protein Rab-13	A0A140T898	A0A140T898_BOVIN	RAB13	219.734	231.433	197.803	178.701	216.74	241.127	803.201	412.171	26.1489	23.5237	8.86555	740.731
FAEDNFNNTYISTIGIDFK		2	0	TRUE	TRUE	0.871168	A0A140T898	Ras-related protein Rab-13	A0A140T898	A0A140T898_BOVIN	RAB13	138.501	158.104	150.081	145.079	122.149	185.554	234.54	263.13	57.4125	25.272	20.8467	379.541
MWQDNQVR		2	0	FALSE	FALSE	0.85738	A0A140T899;P30535	Translocator protein	A0A140T899;P30535	A0A140T899_BOVIN;TSPO_BOVIN	TSPO	4824.71	5503.49	3482.75	5485.61	5558.81	7053.8	5230.09	10487.8	5439.15	6242.02	6827.14	8767.7
WYASLQKPPWHPPR		3	0	FALSE	FALSE	0.85738	A0A140T899;P30535	Translocator protein	A0A140T899;P30535	A0A140T899_BOVIN;TSPO_BOVIN	TSPO	2155.54	2436.61	941.732	2231.36	1983.17	4057.83	9191.88	5211.59	6361.94	6869.61	6037.93	8711.36
GEGFRWYASLQKPPWHPPR		4	1	FALSE	FALSE	0.85738	A0A140T899;P30535	Translocator protein	A0A140T899;P30535	A0A140T899_BOVIN;TSPO_BOVIN	TSPO	568.407	821.975	3097.65	404.175	3280.16	393.43	159.183	112.977	101.611	137.801	30.4655	33.2592
APPWVPAVGFTLLPSLGGFLGAQYTR		3	0	TRUE	FALSE	0.85738	A0A140T899;P30535	Translocator protein	A0A140T899;P30535	A0A140T899_BOVIN;TSPO_BOVIN	TSPO	27.4044	83.2683	44.2506	62.4129	123.545	30.4362	15.7897	31.0831	25.1783	45.2261	29.3974	26.9281
HFSPEEIAVK		2	0	TRUE	FALSE	0.852188	A0A140T8A1;A0A1B3B5V9;Q148F8	Heat shock protein family B (small) member 6;Heat shock protein beta-6 (Fragment);Heat shock protein beta-6	A0A140T8A1;A0A1B3B5V9;Q148F8	A0A140T8A1_BOVIN;A0A1B3B5V9_BOVIN;HSPB6_BOVIN	HSPB6;HspB6;HSPB6	747.799	734.976	710.864	602.349	821.812	614.017	531.951	579.861	564.96	640.001	549.221	822.947
HEERPDEHGYIAR		3	0	TRUE	FALSE	0.852188	A0A140T8A1;A0A1B3B5V9;Q148F8	Heat shock protein family B (small) member 6;Heat shock protein beta-6 (Fragment);Heat shock protein beta-6	A0A140T8A1;A0A1B3B5V9;Q148F8	A0A140T8A1_BOVIN;A0A1B3B5V9_BOVIN;HSPB6_BOVIN	HSPB6;HspB6;HSPB6	424.484	416.394	344.093	332.889	370.023	333.519	229.967	299.918	188.812	281.035	233.973	302.504
APSVALPTAQVSTDPGHFSVLLDVK		3	0	TRUE	FALSE	0.852188	A0A140T8A1;A0A1B3B5V9;Q148F8	Heat shock protein family B (small) member 6;Heat shock protein beta-6 (Fragment);Heat shock protein beta-6	A0A140T8A1;A0A1B3B5V9;Q148F8	A0A140T8A1_BOVIN;A0A1B3B5V9_BOVIN;HSPB6_BOVIN	HSPB6;HspB6;HSPB6	35.569	95.5272	91.8928	62.6984	99.9676	89.0652	105.092	141.485	35.7524	15.2682	30.6211	130.914
LLLGWAPGRPFSSCCPDTGR	C14(Carbamidomethyl);C15(Carbamidomethyl)	3	0	TRUE	FALSE	0.849718	A0A140T8A2;Q08DM2	2-(3-amino-3-carboxypropyl)histidine synthase subunit 2	A0A140T8A2;Q08DM2	A0A140T8A2_BOVIN;DPH2_BOVIN	DPH2	303.416	411.839	327.396	358.734	386.611	363.885	156.93	171.999	302.384	352.389	287.808	490.202
NPLFQETLGLKPHLLVLNK		3	0	TRUE	FALSE	0.822428	A0A140T8A3;Q4PS77	Mitochondrial GTPase 1;Mitochondrial ribosome-associated GTPase 1	A0A140T8A3;Q4PS77	A0A140T8A3_BOVIN;MTG1_BOVIN	MTG1	91.3351	121.763	135.325	154.434	181.791	168.363	145.41	138.13	92.2786	56.5789	54.4402	116.353
SGLLGPVMLDRDLLQGR		3	1	FALSE	FALSE	0.822428	A0A140T8A3;Q4PS77	Mitochondrial GTPase 1;Mitochondrial ribosome-associated GTPase 1	A0A140T8A3;Q4PS77	A0A140T8A3_BOVIN;MTG1_BOVIN	MTG1	299.737	389.128	391.182	301.122	508.947	360.626	73.3365	70.7461	15.8869	20.262	61.1376	16.991
VGAQEPQDVSYENTLK		2	0	TRUE	FALSE	0.81588	A0A140T8A4;A0A3Q1M0V8	Thimet oligopeptidase	A0A140T8A4;A0A3Q1M0V8	A0A140T8A4_BOVIN;A0A3Q1M0V8_BOVIN	THOP1	181.07	153.329	109.069	126.307	153.998	169.62	261.613	151.708	164.137	209.068	218.433	261.849
NILGGTVFR		2	0	FALSE	FALSE	0.868703	A0A140T8A5	Isocitrate dehydrogenase [NADP]	A0A140T8A5	A0A140T8A5_BOVIN	IDH1	12119.3	7571.79	9450.46	8127.18	9051.36	6893.2	1077.84	8992.89	27.3248	1345.24	24643.3	10725.2
SEGGFIWACK	C9(Carbamidomethyl)	2	0	FALSE	FALSE	0.868703	A0A140T8A5	Isocitrate dehydrogenase [NADP]	A0A140T8A5	A0A140T8A5_BOVIN	IDH1	6324.26	7622.97	7408.51	5537.33	6600.35	5190.9	3073.67	7728.96	8571.77	7192.83	12651.2	9009.53
TVYLVHNFTESGGVAMGMYNQDK		3	0	FALSE	FALSE	0.868703	A0A140T8A5	Isocitrate dehydrogenase [NADP]	A0A140T8A5	A0A140T8A5_BOVIN	IDH1	3023.76	4494.41	5245.16	2746.31	6254.56	3406.46	7231.31	6078.6	1641.94	1455.7	1632.65	8106.27
HAYGDQYR		2	0	FALSE	FALSE	0.868703	A0A140T8A5	Isocitrate dehydrogenase [NADP]	A0A140T8A5	A0A140T8A5_BOVIN	IDH1	4065.02	3735.18	4555.93	3770.56	4346.06	3780.26	5088.45	5219.48	5189.89	4485	4549.05	6848.32
TVEAEAAHGTVTR		2	0	FALSE	FALSE	0.868703	A0A140T8A5	Isocitrate dehydrogenase [NADP]	A0A140T8A5	A0A140T8A5_BOVIN	IDH1	4252.11	4822.42	4493.71	3524.33	4259.96	3721.37	4766.56	5472.31	5550.59	4948.52	5291.94	6000.06
NWPLYLSTK		2	0	FALSE	FALSE	0.868703	A0A140T8A5	Isocitrate dehydrogenase [NADP]	A0A140T8A5	A0A140T8A5_BOVIN	IDH1	6338.02	2091.71	2517.83	3569.15	1651.42	2845.55	1449.08	7972.14	9857.49	9852.32	8400.03	4367.39
DIFQEIYDK		2	0	FALSE	FALSE	0.868703	A0A140T8A5	Isocitrate dehydrogenase [NADP]	A0A140T8A5	A0A140T8A5_BOVIN	IDH1	3352.92	2111.48	2258.78	1903.29	1846.5	1713.43	374.483	2198.36	3349.41	3839.9	2580.67	3119.61
LVSGWVKPIIIGR		3	0	FALSE	FALSE	0.868703	A0A140T8A5	Isocitrate dehydrogenase [NADP]	A0A140T8A5	A0A140T8A5_BOVIN	IDH1	2074.57	2112.15	2055.77	1769.93	2140.11	1860.03	901.089	867.977	1721	2085.75	1774.95	2144.04
IQGGSVVEMQGDEMTR		2	0	FALSE	FALSE	0.868703	A0A140T8A5	Isocitrate dehydrogenase [NADP]	A0A140T8A5	A0A140T8A5_BOVIN	IDH1	545.392	734.064	633.245	430.803	737.675	627.501	1733.74	1080.31	1262.37	1147.43	1204.06	2234.88
ATDFVVPGPGK		2	0	FALSE	FALSE	0.868703	A0A140T8A5	Isocitrate dehydrogenase [NADP]	A0A140T8A5	A0A140T8A5_BOVIN	IDH1	1192.62	400.601	512.92	629.043	655.847	595.562	527.219	3882.25	1792.3	1867.09	3831.45	2011.1
LIDDMVAQAMK		2	0	FALSE	FALSE	0.868703	A0A140T8A5	Isocitrate dehydrogenase [NADP]	A0A140T8A5	A0A140T8A5_BOVIN	IDH1	1090.13	322.347	377.904	379.581	282.068	201.193	445.178	3565.35	3259.45	3455.19	2342.7	1120.79
GQETSTNPIASIFAWTR		2	0	FALSE	FALSE	0.868703	A0A140T8A5	Isocitrate dehydrogenase [NADP]	A0A140T8A5	A0A140T8A5_BOVIN	IDH1	436.86	441.48	593.413	383.445	489.827	326.993	301.817	339.147	348.676	572.16	723.884	1148.39
SEFEAQNIWYEHR		2	0	FALSE	FALSE	0.868703	A0A140T8A5	Isocitrate dehydrogenase [NADP]	A0A140T8A5	A0A140T8A5_BOVIN	IDH1	2637.08	3430.34	3318.08	2692.04	3057.69	2470.1	2382.53	1420.55	2150.17	2326.88	1841.29	3613.69
SIEDFAHSSFQMALSK		3	0	FALSE	FALSE	0.868703	A0A140T8A5	Isocitrate dehydrogenase [NADP]	A0A140T8A5	A0A140T8A5_BOVIN	IDH1	3378.4	5165.56	4930.03	3148.29	5070.6	3740.45	6124.18	3700.07	1702.67	1639.46	1602.64	3988.99
SDYLNTFEFMDK		2	0	FALSE	FALSE	0.868703	A0A140T8A5	Isocitrate dehydrogenase [NADP]	A0A140T8A5	A0A140T8A5_BOVIN	IDH1	3670.58	1999.39	2177.21	2416.26	1271.59	1417.08	598.787	3145	4747.91	4702.2	3973.34	1679.24
LIFPYVELDLHSYDLGIENR		3	0	FALSE	FALSE	0.868703	A0A140T8A5	Isocitrate dehydrogenase [NADP]	A0A140T8A5	A0A140T8A5_BOVIN	IDH1	1316.98	1190.67	937.696	1111.5	847.864	899.397	872.008	1134.79	41.0039	225.717	141.07	1480.85
CATITPDEK	C1(Carbamidomethyl)	2	0	FALSE	FALSE	0.868703	A0A140T8A5	Isocitrate dehydrogenase [NADP]	A0A140T8A5	A0A140T8A5_BOVIN	IDH1	17.4761	826.615	1231.44	723.495	1248.06	29.6666	567.988	2091.85	716.616	739.408	654.633	2331.44
NYDGDVQSDSVAQGYGSLGMMTSVLVCPDGK	C27(Carbamidomethyl)	3	0	FALSE	FALSE	0.868703	A0A140T8A5	Isocitrate dehydrogenase [NADP]	A0A140T8A5	A0A140T8A5_BOVIN	IDH1	152.233	234.41	147.949	142.924	191.132	195.306	284.203	498.118	20.4096	30.1387	24.7448	584.095
IIWELIK		2	0	FALSE	FALSE	0.868703	A0A140T8A5	Isocitrate dehydrogenase [NADP]	A0A140T8A5	A0A140T8A5_BOVIN	IDH1	347.07	283.472	204.183	200.551	216.291	250.73	84.9723	55.4713	93.0175	198.265	113.559	48.398
VEISYTPSDGSPK		2	0	FALSE	FALSE	0.868703	A0A140T8A5	Isocitrate dehydrogenase [NADP]	A0A140T8A5	A0A140T8A5_BOVIN	IDH1	565.791	566.666	440.953	421.545	437.452	411.101	16.617	1679.28	19.292	472.267	1983.18	20.6328
ALEEVCIETIEAGFMTK	C6(Carbamidomethyl)	2	0	FALSE	FALSE	0.868703	A0A140T8A5	Isocitrate dehydrogenase [NADP]	A0A140T8A5	A0A140T8A5_BOVIN	IDH1	227.521	204.044	179.144	145.241	251.052	199.183	782.13	683.465	82.4758	86.3432	70.2594	926.21
IIWELIKEK		2	1	FALSE	FALSE	0.868703	A0A140T8A5	Isocitrate dehydrogenase [NADP]	A0A140T8A5	A0A140T8A5_BOVIN	IDH1	23.5513	80.9045	27.1738	37.0117	34.8545	22.0139	38.1659	369.963	311.819	318.606	285.055	93.7015
LGENLQLK		2	0	FALSE	FALSE	0.868703	A0A140T8A5	Isocitrate dehydrogenase [NADP]	A0A140T8A5	A0A140T8A5_BOVIN	IDH1	492.785	1029.07	734.226	233.436	248.22	358.671	184.439	45.3974	17.2393	24.5156	20.1281	638.771
ATDFVVPGPGKVEISYTPSDGSPK		3	1	FALSE	FALSE	0.868703	A0A140T8A5	Isocitrate dehydrogenase [NADP]	A0A140T8A5	A0A140T8A5_BOVIN	IDH1	1820.32	1263.79	1995.33	1050.97	1288.9	785.999	26.6993	23.4753	42.4741	42.7236	49.5916	45.426
VHMSFGLDCPILGDHK	C9(Carbamidomethyl)	3	0	TRUE	FALSE	0.84681	A0A140T8A7;Q5E9Z1	"Pseudouridylate synthase RPUSD4, mitochondrial;Pseudouridylate synthase RPUSD4, mitochondrial"	A0A140T8A7;Q5E9Z1	A0A140T8A7_BOVIN;RUSD4_BOVIN	RPUSD4	162.755	124.155	195.785	192.969	162.094	187.025	454.754	235.689	91.4602	62.5815	99.6198	240.753
ELVVINKPYGLPVHGGPGVK		3	0	TRUE	FALSE	0.84681	A0A140T8A7;Q5E9Z1	"Pseudouridylate synthase RPUSD4, mitochondrial;Pseudouridylate synthase RPUSD4, mitochondrial"	A0A140T8A7;Q5E9Z1	A0A140T8A7_BOVIN;RUSD4_BOVIN	RPUSD4	128.519	176.5	136.627	150.545	152.948	174.138	240.544	132.52	147.274	165.453	192.353	318.689
VHPNVLAK		2	0	TRUE	FALSE	0.84681	A0A140T8A7;Q5E9Z1	"Pseudouridylate synthase RPUSD4, mitochondrial;Pseudouridylate synthase RPUSD4, mitochondrial"	A0A140T8A7;Q5E9Z1	A0A140T8A7_BOVIN;RUSD4_BOVIN	RPUSD4	189.652	195.887	176.183	296.118	206.718	225.098	40.4914	251.992	49.8298	57.5534	91.3456	74.9387
AWIHTEDNK		2	0	TRUE	FALSE	0.863069	A0A140T8B0;A0A3Q1MJR8;Q2KJE2;Q5E9X1	Nuclear transcription factor Y subunit gamma	A0A140T8B0;A0A3Q1MJR8;Q2KJE2;Q5E9X1	A0A140T8B0_BOVIN;A0A3Q1MJR8_BOVIN;Q2KJE2_BOVIN;NFYC_BOVIN	NFYC	718.931	739.386	887.982	854.372	852.473	754.688	1299.76	1060.18	720.619	1174.12	1468.3	1548.66
AAQIFITELTLR		2	0	TRUE	FALSE	0.863069	A0A140T8B0;A0A3Q1MJR8;Q2KJE2;Q5E9X1	Nuclear transcription factor Y subunit gamma	A0A140T8B0;A0A3Q1MJR8;Q2KJE2;Q5E9X1	A0A140T8B0_BOVIN;A0A3Q1MJR8_BOVIN;Q2KJE2_BOVIN;NFYC_BOVIN	NFYC	500.662	366.511	442.838	381.766	239.559	288.498	147.824	416.657	221.849	302.675	255.369	584.446
VQELPLAR		2	0	FALSE	FALSE	0.863069	A0A140T8B0;A0A3Q1MJR8;Q2KJE2;Q5E9X1	Nuclear transcription factor Y subunit gamma	A0A140T8B0;A0A3Q1MJR8;Q2KJE2;Q5E9X1	A0A140T8B0_BOVIN;A0A3Q1MJR8_BOVIN;Q2KJE2_BOVIN;NFYC_BOVIN	NFYC	400.909	479.173	305.2	229.385	280.61	354.398	145.934	465.192	264.967	298.42	349.441	437.05
MISAEAPVLFAK		2	0	TRUE	FALSE	0.863069	A0A140T8B0;A0A3Q1MJR8;Q2KJE2;Q5E9X1	Nuclear transcription factor Y subunit gamma	A0A140T8B0;A0A3Q1MJR8;Q2KJE2;Q5E9X1	A0A140T8B0_BOVIN;A0A3Q1MJR8_BOVIN;Q2KJE2_BOVIN;NFYC_BOVIN	NFYC	391.574	100.257	17.3335	16.4025	54.6414	34.5112	17.6427	518.231	1307.39	1373.26	958.448	19.4333
GWGLYCAGK	C6(Carbamidomethyl)	2	0	FALSE	FALSE	0.860112	A0A140T8B1;Q17QK8	Sepiapterin reductase	A0A140T8B1;Q17QK8	A0A140T8B1_BOVIN;SPRE_BOVIN	SPR	1277.23	1164.04	1115.27	1078.46	1222.18	948.013	563.229	873.761	953.726	853.114	1147.5	1180.77
TLCVLTGASR	C3(Carbamidomethyl)	2	0	TRUE	FALSE	0.860112	A0A140T8B1;Q17QK8	Sepiapterin reductase	A0A140T8B1;Q17QK8	A0A140T8B1_BOVIN;SPRE_BOVIN	SPR	1265.05	1326.05	1331.83	1013.16	1467.55	1134.22	278.066	1015.35	566.456	772.336	1270.48	1247.24
ETSVDPDLRK		2	1	FALSE	FALSE	0.860112	A0A140T8B1;Q17QK8	Sepiapterin reductase	A0A140T8B1;Q17QK8	A0A140T8B1_BOVIN;SPRE_BOVIN	SPR	955.768	995.884	1068.34	948.598	1077.71	906.015	483.903	558.072	493.572	443.267	548.115	711.726
VLLINNAGTLGDVSK		2	0	FALSE	FALSE	0.860112	A0A140T8B1;Q17QK8	Sepiapterin reductase	A0A140T8B1;Q17QK8	A0A140T8B1_BOVIN;SPRE_BOVIN	SPR	574.257	606.108	596.566	485.603	581.971	572.75	445.818	837.973	988.116	1143.94	1161.07	558.346
TLAQVLAPLMSPR		2	0	TRUE	FALSE	0.860112	A0A140T8B1;Q17QK8	Sepiapterin reductase	A0A140T8B1;Q17QK8	A0A140T8B1_BOVIN;SPRE_BOVIN	SPR	622.55	707.255	710.841	714.965	720.102	787.418	348.216	217.107	670.909	497.817	662.674	856.138
VLSYGPGPLDTDMQQLAR		2	0	FALSE	FALSE	0.860112	A0A140T8B1;Q17QK8	Sepiapterin reductase	A0A140T8B1;Q17QK8	A0A140T8B1_BOVIN;SPRE_BOVIN	SPR	541.876	608.24	555.6	477.353	548.112	509.721	275.647	313.011	327.13	346.745	397.82	479.195
NMMFQVLAAEEPSVR		2	0	FALSE	FALSE	0.860112	A0A140T8B1;Q17QK8	Sepiapterin reductase	A0A140T8B1;Q17QK8	A0A140T8B1_BOVIN;SPRE_BOVIN	SPR	103.085	94.4457	107.993	78.2977	119.696	81.5524	104.175	197.146	212.347	193.756	318.589	279.084
FESGAHIDFYDE		2	0	FALSE	FALSE	0.860112	A0A140T8B1;Q17QK8	Sepiapterin reductase	A0A140T8B1;Q17QK8	A0A140T8B1_BOVIN;SPRE_BOVIN	SPR	169.335	146.261	178.278	91.7565	184.332	162.013	112.709	277.582	53.7139	62.5773	15.8989	253.997
VLLINNAGTLGDVSKR		3	1	FALSE	FALSE	0.860112	A0A140T8B1;Q17QK8	Sepiapterin reductase	A0A140T8B1;Q17QK8	A0A140T8B1_BOVIN;SPRE_BOVIN	SPR	968.284	841.898	935.01	720.9	898.768	790.272	18.6387	256.897	33.1386	258.534	331.132	204.86
LLSLLQNDK		2	0	FALSE	FALSE	0.860112	A0A140T8B1;Q17QK8	Sepiapterin reductase	A0A140T8B1;Q17QK8	A0A140T8B1_BOVIN;SPRE_BOVIN	SPR	1434.4	21.0637	47.6606	802.082	21.7664	881.777	914.076	1781	2119.87	2048.02	1978.81	1365.56
TVVNISSICALQPFK	C9(Carbamidomethyl)	2	0	FALSE	FALSE	0.860112	A0A140T8B1;Q17QK8	Sepiapterin reductase	A0A140T8B1;Q17QK8	A0A140T8B1_BOVIN;SPRE_BOVIN	SPR	149.435	39.9909	24.7923	40.567	38.2026	24.1285	151.99	102.708	98.3857	36.2971	111.451	289.759
LLSLLQNDKFESGAHIDFYDE		3	1	FALSE	FALSE	0.860112	A0A140T8B1;Q17QK8	Sepiapterin reductase	A0A140T8B1;Q17QK8	A0A140T8B1_BOVIN;SPRE_BOVIN	SPR	15.76	39.6939	33.3877	26.1659	36.0812	15.521	19.8315	31.6049	16.165	46.8808	18.8738	17.2884
NDEALRQLETELGAEWPGLR		3	1	FALSE	FALSE	0.860112	A0A140T8B1;Q17QK8	Sepiapterin reductase	A0A140T8B1;Q17QK8	A0A140T8B1_BOVIN;SPRE_BOVIN	SPR	59.7864	85.4652	158.945	19.3565	140.027	60.0967	35.3493	51.2217	17.4731	43.465	52.9394	16.3377
SWAIHTGR		2	0	TRUE	FALSE	0.81606	A0A140T8C0;Q3SZP0;Q8MII3	Interferon regulatory factor;Interferon regulatory factor 1;Interferon responsive factor 1 (Fragment)	A0A140T8C0;Q3SZP0;Q8MII3	A0A140T8C0_BOVIN;IRF1_BOVIN;Q8MII3_BOVIN	IRF1;IRF1;irf1	842.605	716.728	708.35	802.983	807.393	873.06	562.941	435.932	322.435	474.301	391.612	1049.01
EEMIFQIPWK		2	0	TRUE	FALSE	0.81606	A0A140T8C0;Q3SZP0;Q8MII3	Interferon regulatory factor;Interferon regulatory factor 1;Interferon responsive factor 1 (Fragment)	A0A140T8C0;Q3SZP0;Q8MII3	A0A140T8C0_BOVIN;IRF1_BOVIN;Q8MII3_BOVIN	IRF1;IRF1;irf1	260.709	272.147	291.686	313.342	288.934	313.11	251.035	224.185	750.786	1015.43	729.139	555.377
VYISNGQVLDSR		2	0	TRUE	FALSE	0.665078	A0A140T8C3;A0A4D6BGZ0;Q32PE3	Selenoprotein K;Selenoprotein K (Fragment);Selenoprotein K	A0A140T8C3;A0A4D6BGZ0;Q32PE3	A0A140T8C3_BOVIN;A0A4D6BGZ0_BOVIN;SELK_BOVIN	SELENOK	323.837	16.7409	356.06	205.452	322.463	274.115	26.5304	42.1231	23.2813	26.4212	19.9399	21.7684
ADFREPNTEVPRPIPHIGADYIPTEEER		4	1	FALSE	FALSE	0.868942	A0A140T8C4	OCIA domain-containing protein 1	A0A140T8C4	A0A140T8C4_BOVIN	OCIAD1	1025.06	1422.93	1488.95	1482.94	1703.87	1534.88	562.052	476.773	278.647	319.852	151.982	436.904
ESYEVTLTHK		2	0	FALSE	FALSE	0.868942	A0A140T8C4	OCIA domain-containing protein 1	A0A140T8C4	A0A140T8C4_BOVIN	OCIAD1	383.104	425.212	288.158	438.703	244.479	493.121	821.676	1079.64	1174.5	1081.17	1045.82	1211.44
YDSNVSGHSSFGTSPAADNLEK		3	0	FALSE	FALSE	0.868942	A0A140T8C4	OCIA domain-containing protein 1	A0A140T8C4	A0A140T8C4_BOVIN	OCIAD1	112.163	129.973	172.019	133.973	153.085	205.814	818.211	644.887	703.55	745.631	762.051	1518.77
VFAECNDESFWFR	C5(Carbamidomethyl)	2	0	FALSE	FALSE	0.868942	A0A140T8C4	OCIA domain-containing protein 1	A0A140T8C4	A0A140T8C4_BOVIN	OCIAD1	202.29	219.449	177.641	289.53	180.887	358.399	495.106	512.452	386.926	361.607	353.3	714.718
SKYDSNVSGHSSFGTSPAADNLEK		3	1	FALSE	FALSE	0.868942	A0A140T8C4	OCIA domain-containing protein 1	A0A140T8C4	A0A140T8C4_BOVIN	OCIAD1	137.177	140.012	118.644	186.146	188.821	136.823	156.311	95.7696	108.067	121.046	112.385	118.192
SVPLAATSMLITQGLISK		2	0	FALSE	FALSE	0.868942	A0A140T8C4	OCIA domain-containing protein 1	A0A140T8C4	A0A140T8C4_BOVIN	OCIAD1	180.842	214.644	174.689	209.404	228.559	233.218	225.782	241.092	650.322	641.175	784.678	1236.04
EMLPHYEPIPFSASLNESTPTGITDHIAQGPDPNTEESPK		4	0	FALSE	FALSE	0.868942	A0A140T8C4	OCIA domain-containing protein 1	A0A140T8C4	A0A140T8C4_BOVIN	OCIAD1	66.0033	85.1178	96.534	127.156	186	104.503	198.512	171.843	27.4699	22.3925	32.1697	121.999
NITYEELR		2	0	FALSE	FALSE	0.868942	A0A140T8C4	OCIA domain-containing protein 1	A0A140T8C4	A0A140T8C4_BOVIN	OCIAD1	1153.99	795.201	1001.3	1077.59	1122	1137.57	31.5449	1239.78	312.86	479.668	1527.34	588.509
SSPTGHYSQR		2	0	FALSE	FALSE	0.868942	A0A140T8C4	OCIA domain-containing protein 1	A0A140T8C4	A0A140T8C4_BOVIN	OCIAD1	39.1251	20.5846	90.9482	50.6772	21.8186	34.5453	112.786	213.452	53.6996	133.729	101.411	310.018
EPNTEVPRPIPHIGADYIPTEEER		4	0	FALSE	FALSE	0.868942	A0A140T8C4	OCIA domain-containing protein 1	A0A140T8C4	A0A140T8C4_BOVIN	OCIAD1	121.194	44.0842	15.8269	44.0036	46.727	623.685	117.583	997.908	532.247	413.178	754.766	511.409
NLENSPLGEALR		2	0	FALSE	FALSE	0.868942	A0A140T8C4	OCIA domain-containing protein 1	A0A140T8C4	A0A140T8C4_BOVIN	OCIAD1	1675.27	1014.04	1377.26	1253.24	1112.39	1031.65	17.6937	593.224	34.9085	17.6209	1129.14	267.018
RVFAECNDESFWFR	C6(Carbamidomethyl)	3	1	FALSE	FALSE	0.868942	A0A140T8C4	OCIA domain-containing protein 1	A0A140T8C4	A0A140T8C4_BOVIN	OCIAD1	450.857	578.222	527.873	488.798	432.166	388.757	17.6184	43.0116	18.1955	17.6912	21.2445	19.46
SSVVPSVILKPEYIK		2	0	TRUE	FALSE	0.863268	A0A140T8C7;Q58DC8	Origin recognition complex subunit 1	A0A140T8C7;Q58DC8	A0A140T8C7_BOVIN;ORC1_BOVIN	ORC1	182.877	199.356	162.068	192.767	194.625	182.794	275.746	116.782	211.808	253.978	313.836	205.814
ATANHAAALLAK		2	0	TRUE	FALSE	0.863268	A0A140T8C7;Q58DC8	Origin recognition complex subunit 1	A0A140T8C7;Q58DC8	A0A140T8C7_BOVIN;ORC1_BOVIN	ORC1	55.5122	53.7143	44.9459	71.4027	40.2247	26.1667	142.068	68.3647	124.393	165.883	177.387	54.2009
VVALAPDEVMPIDLKNK		3	1	TRUE	FALSE	0.863268	A0A140T8C7;Q58DC8	Origin recognition complex subunit 1	A0A140T8C7;Q58DC8	A0A140T8C7_BOVIN;ORC1_BOVIN	ORC1	3414.25	4065.8	4125.1	3653.01	4237.28	3348.76	2039.32	1428.12	5513.29	6855.21	7661.75	45.0328
SAESPSWTTTEHAVK		2	0	TRUE	FALSE	0.863268	A0A140T8C7;Q58DC8	Origin recognition complex subunit 1	A0A140T8C7;Q58DC8	A0A140T8C7_BOVIN;ORC1_BOVIN	ORC1	23.2482	23.0339	22.7192	29.0992	15.5175	33.9026	64.3878	24.5546	62.3127	36.7877	64.3743	55.2018
LVVLTIANTMDLPER		2	0	TRUE	FALSE	0.863268	A0A140T8C7;Q58DC8	Origin recognition complex subunit 1	A0A140T8C7;Q58DC8	A0A140T8C7_BOVIN;ORC1_BOVIN	ORC1	38.0372	51.9815	37.5257	51.6173	61.0056	66.595	114.721	63.2646	41.901	27.1763	48.9224	83.1564
NLTAQGPTNMLEEAR	M10(Oxidation)	3	0	TRUE	FALSE	0.863268	A0A140T8C7;Q58DC8	Origin recognition complex subunit 1	A0A140T8C7;Q58DC8	A0A140T8C7_BOVIN;ORC1_BOVIN	ORC1	510.454	503.214	520.574	443.984	491.766	579.151	31.7997	177.325	35.6616	31.9311	41.6375	733.305
QDVMYNLFDWPTHK		3	0	TRUE	FALSE	0.863268	A0A140T8C7;Q58DC8	Origin recognition complex subunit 1	A0A140T8C7;Q58DC8	A0A140T8C7_BOVIN;ORC1_BOVIN	ORC1	84.623	72.3101	18.6976	82.1077	57.1264	80.7	112.828	42.6087	98.7844	149.561	114.842	68.3035
MCFQPYTHSQLR	C2(Carbamidomethyl)	2	0	TRUE	FALSE	0.863268	A0A140T8C7;Q58DC8	Origin recognition complex subunit 1	A0A140T8C7;Q58DC8	A0A140T8C7_BOVIN;ORC1_BOVIN	ORC1	31.1514	16.3895	35.9429	27.9818	14.6483	27.505	36.5841	17.1324	30.9979	33.9035	36.1922	33.1522
LLLYHLHPFLQR		3	0	TRUE	FALSE	0.808893	A0A140T8C9;A0A3Q1LIN1;A0A3Q1MBQ6;Q5EA87	"Beta-1,4-galactosyltransferase;Beta-1,4-galactosyltransferase;Beta-1,4-galactosyltransferase;Beta-1,4-galactosyltransferase 3"	A0A140T8C9;A0A3Q1LIN1;A0A3Q1MBQ6;Q5EA87	A0A140T8C9_BOVIN;A0A3Q1LIN1_BOVIN;A0A3Q1MBQ6_BOVIN;B4GT3_BOVIN	B4GALT3	250.53	395.228	447.846	368.453	344.572	410.134	258.125	276.457	290.316	314.001	352.186	412.219
LMQFQGLK		2	0	TRUE	FALSE	0.873868	A0A140T8D4;Q95M12	Legumain	A0A140T8D4;Q95M12	A0A140T8D4_BOVIN;LGMN_BOVIN	LGMN	438.752	418.386	477.066	387.678	407.792	463.486	1228.9	1477.32	1665.02	1656.65	1926.72	2217.84
APLTEHACYQTAVSHFR	C8(Carbamidomethyl)	3	0	TRUE	FALSE	0.873868	A0A140T8D4;Q95M12	Legumain	A0A140T8D4;Q95M12	A0A140T8D4_BOVIN;LGMN_BOVIN	LGMN	485.584	525.635	466.267	517.989	556.722	583.64	190.146	154.014	140.394	149.929	127.287	293.998
ESSYACYYDEQR	C6(Carbamidomethyl)	2	0	TRUE	FALSE	0.873868	A0A140T8D4;Q95M12	Legumain	A0A140T8D4;Q95M12	A0A140T8D4_BOVIN;LGMN_BOVIN	LGMN	38.1643	43.8976	42.5598	30.1075	33.5923	17.9074	746.923	521.304	600.463	618.948	463.514	829.853
DHVFVYFTDHGATGILVFPNEDLHVK		4	0	TRUE	FALSE	0.873868	A0A140T8D4;Q95M12	Legumain	A0A140T8D4;Q95M12	A0A140T8D4_BOVIN;LGMN_BOVIN	LGMN	914.488	646.717	40.7048	862.639	745.206	774.466	1784.08	1732.29	267.107	218.535	271.128	1808.11
HQADACHAYQIVHR	C6(Carbamidomethyl)	3	0	TRUE	FALSE	0.873868	A0A140T8D4;Q95M12	Legumain	A0A140T8D4;Q95M12	A0A140T8D4_BOVIN;LGMN_BOVIN	LGMN	169.49	137.387	183.967	150.939	119.134	170.706	634.239	507.595	644.245	660.892	611.375	956.431
HWVVIVAGSNGWYNYR		3	0	TRUE	FALSE	0.873868	A0A140T8D4;Q95M12	Legumain	A0A140T8D4;Q95M12	A0A140T8D4_BOVIN;LGMN_BOVIN	LGMN	24.0364	44.7351	55.1728	44.6533	34.1511	63.1882	54.2058	201.09	46.6224	97.0273	34.5234	71.7924
YTYHINNISPSFTR		3	0	FALSE	FALSE	0.853039	A0A172W434;A0A7R7J2W7;A0A8E6GNZ8;A0A8E6GPQ7;A0A8E6LQ43;A0A8E6LSW0;B1NZ38;B1P078;C5IX62;C5IX88;I3PDZ1;I3PE56;P03910;Q45LS1;Q45LU7;Q45MC9;Q45MX4;Q6JTD6;Q6JTG2;Q7JAS7;U3GR08	NADH-ubiquinone oxidoreductase chain 4	A0A172W434;A0A7R7J2W7;A0A8E6GNZ8;A0A8E6GPQ7;A0A8E6LQ43;A0A8E6LSW0;B1NZ38;B1P078;C5IX62;C5IX88;I3PDZ1;I3PE56;P03910;Q45LS1;Q45LU7;Q45MC9;Q45MX4;Q6JTD6;Q6JTG2;Q7JAS7;U3GR08	A0A172W434_BOVIN;A0A7R7J2W7_BOVIN;A0A8E6GNZ8_BOVIN;A0A8E6GPQ7_BOVIN;A0A8E6LQ43_BOVIN;A0A8E6LSW0_BOVIN;B1NZ38_BOVIN;B1P078_BOVIN;C5IX62_BOVIN;C5IX88_BOVIN;I3PDZ1_BOVIN;I3PE56_BOVIN;NU4M_BOVIN;Q45LS1_BOVIN;Q45LU7_BOVIN;Q45MC9_BOVIN;Q45MX4_BOVIN;Q6JTD6_BOVIN;Q6JTG2_BOVIN;Q7JAS7_BOVIN;U3GR08_BOVIN	ND4;ND4;ND4;ND4;ND4;ND4;ND4;ND4;ND4;ND4;ND4;ND4;MT-ND4;ND4;ND4;ND4;ND4;ND4;ND4;ND4;ND4	2038.81	1715.56	1938.11	1746.63	2286.18	2358.48	2317.35	3726.58	3461.57	3296.8	4069.14	2437.53
GKYTYHINNISPSFTR		3	1	FALSE	FALSE	0.853039	A0A172W434;A0A7R7J2W7;A0A8E6GNZ8;A0A8E6GPQ7;A0A8E6LQ43;A0A8E6LSW0;B1NZ38;B1P078;C5IX62;C5IX88;I3PDZ1;I3PE56;P03910;Q45LS1;Q45LU7;Q45MC9;Q45MX4;Q6JTD6;Q6JTG2;Q7JAS7;U3GR08	NADH-ubiquinone oxidoreductase chain 4	A0A172W434;A0A7R7J2W7;A0A8E6GNZ8;A0A8E6GPQ7;A0A8E6LQ43;A0A8E6LSW0;B1NZ38;B1P078;C5IX62;C5IX88;I3PDZ1;I3PE56;P03910;Q45LS1;Q45LU7;Q45MC9;Q45MX4;Q6JTD6;Q6JTG2;Q7JAS7;U3GR08	A0A172W434_BOVIN;A0A7R7J2W7_BOVIN;A0A8E6GNZ8_BOVIN;A0A8E6GPQ7_BOVIN;A0A8E6LQ43_BOVIN;A0A8E6LSW0_BOVIN;B1NZ38_BOVIN;B1P078_BOVIN;C5IX62_BOVIN;C5IX88_BOVIN;I3PDZ1_BOVIN;I3PE56_BOVIN;NU4M_BOVIN;Q45LS1_BOVIN;Q45LU7_BOVIN;Q45MC9_BOVIN;Q45MX4_BOVIN;Q6JTD6_BOVIN;Q6JTG2_BOVIN;Q7JAS7_BOVIN;U3GR08_BOVIN	ND4;ND4;ND4;ND4;ND4;ND4;ND4;ND4;ND4;ND4;ND4;ND4;MT-ND4;ND4;ND4;ND4;ND4;ND4;ND4;ND4;ND4	608.649	750.792	736.804	813.851	695.415	735.025	456.711	335.669	328.198	341.737	269.286	291.722
MPLYGLHLWLPK		3	0	FALSE	FALSE	0.853039	A0A172W434;A0A7R7J2W7;A0A8E6GNZ8;A0A8E6GPQ7;A0A8E6LQ43;A0A8E6LSW0;B1NZ38;B1P078;C5IX62;C5IX88;I3PDZ1;I3PE56;P03910;Q45LS1;Q45LU7;Q45MC9;Q45MX4;Q6JTD6;Q6JTG2;Q7JAS7;U3GR08	NADH-ubiquinone oxidoreductase chain 4	A0A172W434;A0A7R7J2W7;A0A8E6GNZ8;A0A8E6GPQ7;A0A8E6LQ43;A0A8E6LSW0;B1NZ38;B1P078;C5IX62;C5IX88;I3PDZ1;I3PE56;P03910;Q45LS1;Q45LU7;Q45MC9;Q45MX4;Q6JTD6;Q6JTG2;Q7JAS7;U3GR08	A0A172W434_BOVIN;A0A7R7J2W7_BOVIN;A0A8E6GNZ8_BOVIN;A0A8E6GPQ7_BOVIN;A0A8E6LQ43_BOVIN;A0A8E6LSW0_BOVIN;B1NZ38_BOVIN;B1P078_BOVIN;C5IX62_BOVIN;C5IX88_BOVIN;I3PDZ1_BOVIN;I3PE56_BOVIN;NU4M_BOVIN;Q45LS1_BOVIN;Q45LU7_BOVIN;Q45MC9_BOVIN;Q45MX4_BOVIN;Q6JTD6_BOVIN;Q6JTG2_BOVIN;Q7JAS7_BOVIN;U3GR08_BOVIN	ND4;ND4;ND4;ND4;ND4;ND4;ND4;ND4;ND4;ND4;ND4;ND4;MT-ND4;ND4;ND4;ND4;ND4;ND4;ND4;ND4;ND4	68.6553	43.4942	65.297	47.2965	77.2818	84.0639	209.159	43.1822	169.181	205.155	177.188	88.0641
ENALMSLHILPLLLLTLNPK		3	0	FALSE	FALSE	0.853039	A0A172W434;A0A7R7J2W7;A0A8E6GNZ8;A0A8E6GPQ7;A0A8E6LQ43;A0A8E6LSW0;B1NZ38;B1P078;C5IX62;C5IX88;I3PDZ1;I3PE56;P03910;Q45LS1;Q45LU7;Q45MC9;Q45MX4;Q6JTD6;Q6JTG2;Q7JAS7;U3GR08	NADH-ubiquinone oxidoreductase chain 4	A0A172W434;A0A7R7J2W7;A0A8E6GNZ8;A0A8E6GPQ7;A0A8E6LQ43;A0A8E6LSW0;B1NZ38;B1P078;C5IX62;C5IX88;I3PDZ1;I3PE56;P03910;Q45LS1;Q45LU7;Q45MC9;Q45MX4;Q6JTD6;Q6JTG2;Q7JAS7;U3GR08	A0A172W434_BOVIN;A0A7R7J2W7_BOVIN;A0A8E6GNZ8_BOVIN;A0A8E6GPQ7_BOVIN;A0A8E6LQ43_BOVIN;A0A8E6LSW0_BOVIN;B1NZ38_BOVIN;B1P078_BOVIN;C5IX62_BOVIN;C5IX88_BOVIN;I3PDZ1_BOVIN;I3PE56_BOVIN;NU4M_BOVIN;Q45LS1_BOVIN;Q45LU7_BOVIN;Q45MC9_BOVIN;Q45MX4_BOVIN;Q6JTD6_BOVIN;Q6JTG2_BOVIN;Q7JAS7_BOVIN;U3GR08_BOVIN	ND4;ND4;ND4;ND4;ND4;ND4;ND4;ND4;ND4;ND4;ND4;ND4;MT-ND4;ND4;ND4;ND4;ND4;ND4;ND4;ND4;ND4	20.0588	24.7745	177.488	313.29	25.3949	20.9023	9.67969	83.2099	50.7782	12.4183	43.4904	35.3634
AHVEAPIAGSMVLAAVLLK		3	0	FALSE	FALSE	0.853039	A0A172W434;A0A7R7J2W7;A0A8E6GNZ8;A0A8E6GPQ7;A0A8E6LQ43;A0A8E6LSW0;B1NZ38;B1P078;C5IX62;C5IX88;I3PDZ1;I3PE56;P03910;Q45LS1;Q45LU7;Q45MC9;Q45MX4;Q6JTD6;Q6JTG2;Q7JAS7;U3GR08	NADH-ubiquinone oxidoreductase chain 4	A0A172W434;A0A7R7J2W7;A0A8E6GNZ8;A0A8E6GPQ7;A0A8E6LQ43;A0A8E6LSW0;B1NZ38;B1P078;C5IX62;C5IX88;I3PDZ1;I3PE56;P03910;Q45LS1;Q45LU7;Q45MC9;Q45MX4;Q6JTD6;Q6JTG2;Q7JAS7;U3GR08	A0A172W434_BOVIN;A0A7R7J2W7_BOVIN;A0A8E6GNZ8_BOVIN;A0A8E6GPQ7_BOVIN;A0A8E6LQ43_BOVIN;A0A8E6LSW0_BOVIN;B1NZ38_BOVIN;B1P078_BOVIN;C5IX62_BOVIN;C5IX88_BOVIN;I3PDZ1_BOVIN;I3PE56_BOVIN;NU4M_BOVIN;Q45LS1_BOVIN;Q45LU7_BOVIN;Q45MC9_BOVIN;Q45MX4_BOVIN;Q6JTD6_BOVIN;Q6JTG2_BOVIN;Q7JAS7_BOVIN;U3GR08_BOVIN	ND4;ND4;ND4;ND4;ND4;ND4;ND4;ND4;ND4;ND4;ND4;ND4;MT-ND4;ND4;ND4;ND4;ND4;ND4;ND4;ND4;ND4	11.3998	20.9881	33.8546	11.4777	9.77668	14.2622	52.8907	28.3679	18.57	33.1244	15.9048	65.3591
YFYTAVSRPGLGEPR		3	0	FALSE	FALSE	0.859281	A0A173FDE6;Q30290;Q3YFG0;Q3YFG5;Q5E9C9	"Non-MHC class I antigen;MHC class 1;Non-classical MHC class I antigen (Fragment);Non-classical MHC class I antigen (Fragment);Major histocompatibility complex, class I, A"	A0A173FDE6;Q30290;Q3YFG0;Q3YFG5;Q5E9C9	A0A173FDE6_BOVIN;Q30290_BOVIN;Q3YFG0_BOVIN;Q3YFG5_BOVIN;Q5E9C9_BOVIN	BoLA;HD15;BoLa;BoLa;HLA-A	3748.31	2882.81	3998.94	3350.52	4565.9	4015.2	1144.2	3624.08	2457.29	2490.13	3174.08	3781.45
THVAHHPISDHEVTLR		4	0	FALSE	FALSE	0.859281	A0A173FDE6;Q30290;Q3YFG0;Q3YFG5;Q5E9C9	"Non-MHC class I antigen;MHC class 1;Non-classical MHC class I antigen (Fragment);Non-classical MHC class I antigen (Fragment);Major histocompatibility complex, class I, A"	A0A173FDE6;Q30290;Q3YFG0;Q3YFG5;Q5E9C9	A0A173FDE6_BOVIN;Q30290_BOVIN;Q3YFG0_BOVIN;Q3YFG5_BOVIN;Q5E9C9_BOVIN	BoLA;HD15;BoLa;BoLa;HLA-A	1100.9	939.735	1075.56	1267.39	1360.45	1258.81	1315.31	1182.57	1340.27	1261.72	1250.68	1750.16
FISVGYVDDTQFVR		2	0	FALSE	FALSE	0.859281	A0A173FDE6;Q30290;Q3YFG0;Q3YFG5;Q5E9C9	"Non-MHC class I antigen;MHC class 1;Non-classical MHC class I antigen (Fragment);Non-classical MHC class I antigen (Fragment);Major histocompatibility complex, class I, A"	A0A173FDE6;Q30290;Q3YFG0;Q3YFG5;Q5E9C9	A0A173FDE6_BOVIN;Q30290_BOVIN;Q3YFG0_BOVIN;Q3YFG5_BOVIN;Q5E9C9_BOVIN	BoLA;HD15;BoLa;BoLa;HLA-A	1278.3	1472.76	1318.09	1510.66	1520.13	1848.31	1803.49	1502.95	507.939	490.721	462.016	2175.49
YTCHVQHEGLQEPLTLR	C3(Carbamidomethyl)	4	0	FALSE	FALSE	0.859281	A0A173FDE6;Q30290;Q3YFG0;Q3YFG5;Q5E9C9	"Non-MHC class I antigen;MHC class 1;Non-classical MHC class I antigen (Fragment);Non-classical MHC class I antigen (Fragment);Major histocompatibility complex, class I, A"	A0A173FDE6;Q30290;Q3YFG0;Q3YFG5;Q5E9C9	A0A173FDE6_BOVIN;Q30290_BOVIN;Q3YFG0_BOVIN;Q3YFG5_BOVIN;Q5E9C9_BOVIN	BoLA;HD15;BoLa;BoLa;HLA-A	564.427	375.97	457.904	736.306	656.953	757.483	409.079	812.581	639.209	617.239	765.187	976.678
DGEDQTQDMELVETRPSGDGTFQK		3	0	FALSE	FALSE	0.859281	A0A173FDE6;Q30290;Q3YFG0;Q3YFG5;Q5E9C9	"Non-MHC class I antigen;MHC class 1;Non-classical MHC class I antigen (Fragment);Non-classical MHC class I antigen (Fragment);Major histocompatibility complex, class I, A"	A0A173FDE6;Q30290;Q3YFG0;Q3YFG5;Q5E9C9	A0A173FDE6_BOVIN;Q30290_BOVIN;Q3YFG0_BOVIN;Q3YFG5_BOVIN;Q5E9C9_BOVIN	BoLA;HD15;BoLa;BoLa;HLA-A	59.484	106.36	34.6385	89.4707	117.006	33.804	294.242	271.882	220.944	222.299	200.893	517.368
WVEQEGPEYWHQETQR		3	0	FALSE	FALSE	0.859281	A0A173FDE6;Q30290;Q3YFG0;Q3YFG5;Q5E9C9	"Non-MHC class I antigen;MHC class 1;Non-classical MHC class I antigen (Fragment);Non-classical MHC class I antigen (Fragment);Major histocompatibility complex, class I, A"	A0A173FDE6;Q30290;Q3YFG0;Q3YFG5;Q5E9C9	A0A173FDE6_BOVIN;Q30290_BOVIN;Q3YFG0_BOVIN;Q3YFG5_BOVIN;Q5E9C9_BOVIN	BoLA;HD15;BoLa;BoLa;HLA-A	241.21	293.001	361.38	353.955	387.148	391.928	1029.09	653.426	862.221	719.286	653.115	1436.13
GYTQTASSYSDQGSDVSLMVPK		2	0	FALSE	FALSE	0.859281	A0A173FDE6;Q30290;Q3YFG0;Q3YFG5;Q5E9C9	"Non-MHC class I antigen;MHC class 1;Non-classical MHC class I antigen (Fragment);Non-classical MHC class I antigen (Fragment);Major histocompatibility complex, class I, A"	A0A173FDE6;Q30290;Q3YFG0;Q3YFG5;Q5E9C9	A0A173FDE6_BOVIN;Q30290_BOVIN;Q3YFG0_BOVIN;Q3YFG5_BOVIN;Q5E9C9_BOVIN	BoLA;HD15;BoLa;BoLa;HLA-A	22.7004	43.1465	23.2674	35.3988	37.5896	25.7098	7.56432	14.579	31.9545	8.69616	27.3683	23.0539
YFYTAVSR		2	0	FALSE	FALSE	0.859281	A0A173FDE6;Q30290;Q3YFG0;Q3YFG5;Q5E9C9	"Non-MHC class I antigen;MHC class 1;Non-classical MHC class I antigen (Fragment);Non-classical MHC class I antigen (Fragment);Major histocompatibility complex, class I, A"	A0A173FDE6;Q30290;Q3YFG0;Q3YFG5;Q5E9C9	A0A173FDE6_BOVIN;Q30290_BOVIN;Q3YFG0_BOVIN;Q3YFG5_BOVIN;Q5E9C9_BOVIN	BoLA;HD15;BoLa;BoLa;HLA-A	31.2288	16.7794	16.9132	16.8101	15.8304	35.3689	17.2149	648.991	670.616	659.43	767.933	630.94
TKDTAQFFR		2	1	FALSE	FALSE	0.859281	A0A173FDE6;Q30290;Q3YFG0;Q3YFG5;Q5E9C9	"Non-MHC class I antigen;MHC class 1;Non-classical MHC class I antigen (Fragment);Non-classical MHC class I antigen (Fragment);Major histocompatibility complex, class I, A"	A0A173FDE6;Q30290;Q3YFG0;Q3YFG5;Q5E9C9	A0A173FDE6_BOVIN;Q30290_BOVIN;Q3YFG0_BOVIN;Q3YFG5_BOVIN;Q5E9C9_BOVIN	BoLA;HD15;BoLa;BoLa;HLA-A	292.366	308.886	20.3604	237.989	32.8932	29.3806	22.0892	50.5922	27.9621	21.9983	23.949	26.1451
YTCHVQHEGLQEPLSLR	C3(Carbamidomethyl)	4	0	FALSE	FALSE	0.837362	A0A173FDF4;H6V5G9	Non-MHC class I antigen (Fragment);MHC class I antigen (Fragment)	A0A173FDF4;H6V5G9	A0A173FDF4_BOVIN;H6V5G9_BOVIN	BoLA;BoLA-NC	396.469	441.784	506.071	524.293	402.781	396.419	366.191	592.129	500.598	527.436	691.227	623.451
GYTQAASSDSAQGSDVSLMVPK		2	0	FALSE	FALSE	0.837362	A0A173FDF4;H6V5G9	Non-MHC class I antigen (Fragment);MHC class I antigen (Fragment)	A0A173FDF4;H6V5G9	A0A173FDF4_BOVIN;H6V5G9_BOVIN	BoLA;BoLA-NC	23.526	28.7753	7.2717	53.0779	15.9331	24.5924	15.4746	34.6522	31.8514	23.8673	40.8182	37.8457
SWTAANTVAQITK		2	0	FALSE	FALSE	0.837362	A0A173FDF4;H6V5G9	Non-MHC class I antigen (Fragment);MHC class I antigen (Fragment)	A0A173FDF4;H6V5G9	A0A173FDF4_BOVIN;H6V5G9_BOVIN	BoLA;BoLA-NC	229.43	26.4606	37.9398	103.967	17.327	15.7671	131.982	200.576	413.067	326.531	447.059	146.714
GIWQNAYDGADYLALNEDLR		2	0	FALSE	FALSE	0.837362	A0A173FDF4;H6V5G9	Non-MHC class I antigen (Fragment);MHC class I antigen (Fragment)	A0A173FDF4;H6V5G9	A0A173FDF4_BOVIN;H6V5G9_BOVIN	BoLA;BoLA-NC	46.9911	25.2485	40.7268	67.146	18.1587	28.7506	66.3055	69.3994	54.6062	7.54643	46.769	51.0578
LCLYNLR	C2(Carbamidomethyl)	2	0	FALSE	FALSE	0.861001	A0A173FDG1;Q3YFF9;Q3YFG4	Non-MHC class I antigen (Fragment);Non-classical MHC class I antigen (Fragment);Non-classical MHC class I antigen (Fragment)	A0A173FDG1;Q3YFF9;Q3YFG4	A0A173FDG1_BOVIN;Q3YFF9_BOVIN;Q3YFG4_BOVIN	BoLA;BoLa;BoLa	2140.71	1367.82	1834.71	1809.83	2053.08	1871.91	1944.33	3555.35	4298.99	3997.68	5898.6	2276.56
FFAVGYVDDTQFAR		2	0	FALSE	FALSE	0.861001	A0A173FDG1;Q3YFF9;Q3YFG4	Non-MHC class I antigen (Fragment);Non-classical MHC class I antigen (Fragment);Non-classical MHC class I antigen (Fragment)	A0A173FDG1;Q3YFF9;Q3YFG4	A0A173FDG1_BOVIN;Q3YFF9_BOVIN;Q3YFG4_BOVIN	BoLA;BoLa;BoLa	886.709	1030.54	1330.24	943.646	1167.21	1009.11	1862.79	2351.42	1413.01	1481.07	1453.16	3370.42
CWALGFYPK	C1(Carbamidomethyl)	2	0	FALSE	FALSE	0.861001	A0A173FDG1;Q3YFF9;Q3YFG4	Non-MHC class I antigen (Fragment);Non-classical MHC class I antigen (Fragment);Non-classical MHC class I antigen (Fragment)	A0A173FDG1;Q3YFF9;Q3YFG4	A0A173FDG1_BOVIN;Q3YFF9_BOVIN;Q3YFG4_BOVIN	BoLA;BoLa;BoLa	468.195	572.848	535.604	538.749	581.281	425.919	392.417	528.281	1606.69	1560.72	1378.92	1266.76
SWTAADTVAQITK		2	0	FALSE	FALSE	0.861001	A0A173FDG1;Q3YFF9;Q3YFG4	Non-MHC class I antigen (Fragment);Non-classical MHC class I antigen (Fragment);Non-classical MHC class I antigen (Fragment)	A0A173FDG1;Q3YFF9;Q3YFG4	A0A173FDG1_BOVIN;Q3YFF9_BOVIN;Q3YFG4_BOVIN	BoLA;BoLa;BoLa	334.979	160.72	104.947	235.295	125.557	179.38	73.6367	426.174	97.55	61.6912	1430.67	103.015
APWMEQEGPEYWEEMTR		2	0	FALSE	FALSE	0.861001	A0A173FDG1;Q3YFF9;Q3YFG4	Non-MHC class I antigen (Fragment);Non-classical MHC class I antigen (Fragment);Non-classical MHC class I antigen (Fragment)	A0A173FDG1;Q3YFF9;Q3YFG4	A0A173FDG1_BOVIN;Q3YFF9_BOVIN;Q3YFG4_BOVIN	BoLA;BoLa;BoLa	54.392	52.1208	69.9093	55.5819	62.8001	33.1663	16.6921	11.9496	64.4696	121.887	52.1024	66.3252
GRGYTQTASSDSA		2	1	TRUE	FALSE	0.861001	A0A173FDG1;Q3YFF9;Q3YFG4	Non-MHC class I antigen (Fragment);Non-classical MHC class I antigen (Fragment);Non-classical MHC class I antigen (Fragment)	A0A173FDG1;Q3YFF9;Q3YFG4	A0A173FDG1_BOVIN;Q3YFF9_BOVIN;Q3YFG4_BOVIN	BoLA;BoLa;BoLa	22.6755	60.0057	82.8938	54.8172	27.819	26.0535	106.133	54.7344	119.251	85.0678	118.722	97.7503
AYDGRDYIALNEDLR		3	1	FALSE	FALSE	0.861001	A0A173FDG1;Q3YFF9;Q3YFG4	Non-MHC class I antigen (Fragment);Non-classical MHC class I antigen (Fragment);Non-classical MHC class I antigen (Fragment)	A0A173FDG1;Q3YFF9;Q3YFG4	A0A173FDG1_BOVIN;Q3YFF9_BOVIN;Q3YFG4_BOVIN	BoLA;BoLa;BoLa	1684.64	1836.26	2215.08	1619.76	2333.52	1801.1	49.9785	106.747	43.718	49.7728	37.4435	78.5883
CVQWLLR	C1(Carbamidomethyl)	2	0	FALSE	FALSE	0.861001	A0A173FDG1;Q3YFF9;Q3YFG4	Non-MHC class I antigen (Fragment);Non-classical MHC class I antigen (Fragment);Non-classical MHC class I antigen (Fragment)	A0A173FDG1;Q3YFF9;Q3YFG4	A0A173FDG1_BOVIN;Q3YFF9_BOVIN;Q3YFG4_BOVIN	BoLA;BoLa;BoLa	51.1888	26.9316	25.9071	26.8823	28.5461	45.1969	323.514	434.275	601.044	474.982	320.936	978.471
HLETGKDTLLR		3	1	FALSE	FALSE	0.861001	A0A173FDG1;Q3YFF9;Q3YFG4	Non-MHC class I antigen (Fragment);Non-classical MHC class I antigen (Fragment);Non-classical MHC class I antigen (Fragment)	A0A173FDG1;Q3YFF9;Q3YFG4	A0A173FDG1_BOVIN;Q3YFF9_BOVIN;Q3YFG4_BOVIN	BoLA;BoLa;BoLa	1418.72	1377.6	1467.86	1373.11	1046.23	1001.41	26.5346	42.1164	66.9648	26.4254	19.9367	21.7649
WAALVVPSGEEQRYTCR	C16(Carbamidomethyl)	3	1	FALSE	FALSE	0.861001	A0A173FDG1;Q3YFF9;Q3YFG4	Non-MHC class I antigen (Fragment);Non-classical MHC class I antigen (Fragment);Non-classical MHC class I antigen (Fragment)	A0A173FDG1;Q3YFF9;Q3YFG4	A0A173FDG1_BOVIN;Q3YFF9_BOVIN;Q3YFG4_BOVIN	BoLA;BoLa;BoLa	570.725	369.691	784.833	354.447	609.32	422.903	32.5351	47.144	18.9844	32.4012	16.2598	17.7508
NGEDQTQDMELVETRPSGDGTFQK	M9(Oxidation)	3	0	FALSE	FALSE	0.85613	A0A173FDG2;Q3YFG6	Non-MHC class I antigen (Fragment);Non-classical MHC class I antigen (Fragment)	A0A173FDG2;Q3YFG6	A0A173FDG2_BOVIN;Q3YFG6_BOVIN	BoLA;BoLa	636.27	727.422	709.661	747.767	820.83	946.986	1408.78	1234.84	1122.18	906.177	971.313	2507.3
IYTQASSSDSAQGSDVSLTVPK		2	0	TRUE	FALSE	0.85613	A0A173FDG2;Q3YFG6	Non-MHC class I antigen (Fragment);Non-classical MHC class I antigen (Fragment)	A0A173FDG2;Q3YFG6	A0A173FDG2_BOVIN;Q3YFG6_BOVIN	BoLA;BoLa	39.5874	135.033	27.7638	86.1432	28.1796	97.3001	446.881	458.587	260.019	209.85	171.766	742.354
WAALAVPSGEEQR		2	0	FALSE	FALSE	0.85613	A0A173FDG2;Q3YFG6	Non-MHC class I antigen (Fragment);Non-classical MHC class I antigen (Fragment)	A0A173FDG2;Q3YFG6	A0A173FDG2_BOVIN;Q3YFG6_BOVIN	BoLA;BoLa	451.95	229.722	336.724	390.543	263.28	302.006	22.1556	577.857	437.659	372.112	726.661	54.742
NGEDLTQDMELVETRPSGDGNFQK	M9(Oxidation)	3	0	FALSE	FALSE	0.829893	A0A173FDM8	MHC class I antigen (Fragment)	A0A173FDM8	A0A173FDM8_BOVIN	BoLA	253.218	315.065	276.764	273.122	434.735	307.208	748.761	562.616	612.644	488.544	529.546	562.132
GFMQDAYDGR		2	0	FALSE	FALSE	0.857504	A0A173FDM9	MHC class I antigen (Fragment)	A0A173FDM9	A0A173FDM9_BOVIN	BoLA	593.61	454.33	268.669	647.128	431.905	847.96	390.8	3140.52	1944.03	1802.87	4929.06	2100.49
FDSDSANPR		2	0	FALSE	FALSE	0.857504	A0A173FDM9	MHC class I antigen (Fragment)	A0A173FDM9	A0A173FDM9_BOVIN	BoLA	971.255	769.89	369.212	990.047	462.518	1318.18	863.881	1932.59	959.022	1018.87	1053.09	1911.97
EEPRAPWMEQEGPEYWDEQTR		3	1	FALSE	FALSE	0.857504	A0A173FDM9	MHC class I antigen (Fragment)	A0A173FDM9	A0A173FDM9_BOVIN	BoLA	352.463	420.452	455.036	368.835	563	510.12	65.0135	103.555	60.3526	26.637	43.0849	23.925
APWMEQEGPEYWDEQTR		2	0	FALSE	FALSE	0.857504	A0A173FDM9	MHC class I antigen (Fragment)	A0A173FDM9	A0A173FDM9_BOVIN	BoLA	131.124	208.601	201.052	205.711	159.019	299.677	81.7686	173.676	118.77	126.064	137.376	318.191
TFLHTVQR		2	0	FALSE	FALSE	0.862671	A0A1D8QLT6	Inner centromere protein isoform	A0A1D8QLT6	A0A1D8QLT6_BOVIN		1208.93	983.068	1043.84	1021.64	1140.72	797.115	545.215	1015.28	637.05	711.508	745.228	1383.92
VLAPLQPDNFSTPVGAR		2	0	FALSE	FALSE	0.862671	A0A1D8QLT6	Inner centromere protein isoform	A0A1D8QLT6	A0A1D8QLT6_BOVIN		562.492	342.95	345.024	410.53	379.233	341.035	329.94	557.553	1015.44	1049.28	949.61	683.802
IICHSYLER	C3(Carbamidomethyl)	2	0	TRUE	TRUE	0.862671	A0A1D8QLT6	Inner centromere protein isoform	A0A1D8QLT6	A0A1D8QLT6_BOVIN		343.828	197.973	214.057	354.582	289.262	271.241	360.566	327.05	296.597	325.18	360.987	402.97
LLEFVCNVDNK	C6(Carbamidomethyl)	2	0	FALSE	FALSE	0.862671	A0A1D8QLT6	Inner centromere protein isoform	A0A1D8QLT6	A0A1D8QLT6_BOVIN		1881.06	725.747	236.717	1341.3	285.711	801.541	631.726	2580.82	2539.81	2541.69	3096.52	779.825
IAAAAPGPQDSPSSPASPWR		2	0	FALSE	FALSE	0.862671	A0A1D8QLT6	Inner centromere protein isoform	A0A1D8QLT6	A0A1D8QLT6_BOVIN		35.3932	30.3288	58.2937	85.4719	50.373	104.173	308.616	198.311	317.263	266.94	195.1	294.337
WLQQEEEER		2	0	FALSE	FALSE	0.862671	A0A1D8QLT6	Inner centromere protein isoform	A0A1D8QLT6	A0A1D8QLT6_BOVIN		47.0879	65.7879	34.371	92.0899	15.6971	129.731	154.453	247.573	275.395	234.451	254.97	452.206
GTQLSQAVIR		2	0	FALSE	FALSE	0.862671	A0A1D8QLT6	Inner centromere protein isoform	A0A1D8QLT6	A0A1D8QLT6_BOVIN		520.636	325.876	333.42	359.021	325.042	323.218	30.8061	470.357	79.8176	92.0698	683.98	203.394
TSSAVWNSPPLQGPR		2	0	TRUE	TRUE	0.862671	A0A1D8QLT6	Inner centromere protein isoform	A0A1D8QLT6	A0A1D8QLT6_BOVIN		44.787	82.3124	41.7178	24.1084	22.7032	46.2302	140.495	422.048	416.341	454.906	451.545	576.337
NQMLMTPTSTPHGNIMK		2	0	FALSE	FALSE	0.862671	A0A1D8QLT6	Inner centromere protein isoform	A0A1D8QLT6	A0A1D8QLT6_BOVIN		29.6341	27.9405	12.3935	29.6763	25.5948	16.6559	32.655	23.2466	35.3933	33.4788	25.6353	152.587
DMVWLEEIEEEAQR		2	0	TRUE	TRUE	0.862671	A0A1D8QLT6	Inner centromere protein isoform	A0A1D8QLT6	A0A1D8QLT6_BOVIN		49.3079	33.5523	20.795	56.7336	42.2365	48.6267	44.061	33.9473	30.2322	20.3465	25.8933	134.181
GTTAQGPIHLLELCDQK	Acetyl (Protein N-term);C14(Carbamidomethyl)	2	0	FALSE	FALSE	0.862671	A0A1D8QLT6	Inner centromere protein isoform	A0A1D8QLT6	A0A1D8QLT6_BOVIN		18.3297	45.9177	15.8862	34.1061	46.5527	43.6524	55.2121	22.616	39.5832	65.4708	26.7057	32.2335
AAAAAAAASVATAPPSPTCR	C19(Carbamidomethyl)	2	0	FALSE	FALSE	0.862671	A0A1D8QLT6	Inner centromere protein isoform	A0A1D8QLT6	A0A1D8QLT6_BOVIN		25.3358	7.98256	52.3431	47.0672	32.3996	22.3701	52.7205	30.0656	113.067	87.8274	36.3897	154.552
KMEEVEAR		2	1	FALSE	FALSE	0.862671	A0A1D8QLT6	Inner centromere protein isoform	A0A1D8QLT6	A0A1D8QLT6_BOVIN		33.1865	17.4602	39.9606	17.4282	18.5069	29.3019	136.775	16.0818	15.7325	39.0987	221.094	820.882
AVEHLDDLPGALSELSDLHAHK		4	0	FALSE	FALSE	0.873505	A0A1K0FUD3;P01966	Globin C1;Hemoglobin subunit alpha	A0A1K0FUD3;P01966	A0A1K0FUD3_BOVIN;HBA_BOVIN	GLNC1;HBA	8270.46	10292.4	10255.8	9607.89	9776.49	7358.53	5837.71	6292.33	5005.79	4653.36	4716.3	7220.82
LLSHSLLVTLASHLPSDFTPAVHASLDK		4	0	TRUE	FALSE	0.873505	A0A1K0FUD3;P01966	Globin C1;Hemoglobin subunit alpha	A0A1K0FUD3;P01966	A0A1K0FUD3_BOVIN;HBA_BOVIN	GLNC1;HBA	5458.27	6334.85	5907.52	5204.22	5680.84	4505.66	3361.08	4576.92	2467.32	2254.41	2545.76	5135.02
LRVDPVNFK		2	1	FALSE	FALSE	0.873505	A0A1K0FUD3;P01966	Globin C1;Hemoglobin subunit alpha	A0A1K0FUD3;P01966	A0A1K0FUD3_BOVIN;HBA_BOVIN	GLNC1;HBA	7038.2	7463	6737.73	6931.02	6053.51	4957.74	3487.54	3635.05	4031.17	3908.34	2929.41	3954.74
MFLSFPTTK		2	0	FALSE	FALSE	0.873505	A0A1K0FUD3;P01966	Globin C1;Hemoglobin subunit alpha	A0A1K0FUD3;P01966	A0A1K0FUD3_BOVIN;HBA_BOVIN	GLNC1;HBA	2221.6	2142.23	1887.2	2143.95	2024.67	1771.47	1129.02	1592.8	4468.07	4483.58	4249.18	4593.83
TYFPHFDLSHGSAQVK		3	0	FALSE	FALSE	0.873505	A0A1K0FUD3;P01966	Globin C1;Hemoglobin subunit alpha	A0A1K0FUD3;P01966	A0A1K0FUD3_BOVIN;HBA_BOVIN	GLNC1;HBA	2633.04	2671.49	2622.03	2840.34	2429.18	2132.12	2680.04	2223.8	2834.12	2903.09	3035.01	3038.85
VGGHAAEYGAEALER		3	0	FALSE	FALSE	0.873505	A0A1K0FUD3;P01966	Globin C1;Hemoglobin subunit alpha	A0A1K0FUD3;P01966	A0A1K0FUD3_BOVIN;HBA_BOVIN	GLNC1;HBA	1275.08	949.881	1003.44	1359.69	1101.44	846.22	1177.1	1051.49	865.304	974.566	941.167	492.544
FLANVSTVLTSK		2	0	TRUE	FALSE	0.873505	A0A1K0FUD3;P01966	Globin C1;Hemoglobin subunit alpha	A0A1K0FUD3;P01966	A0A1K0FUD3_BOVIN;HBA_BOVIN	GLNC1;HBA	849.499	299.849	196.392	446.285	188.426	365.259	317.272	3479.59	1609.27	1551.78	1352.74	2376.26
HIFWEPDATK		2	0	TRUE	FALSE	0.858109	A0A1L3G6L5;A0A3Q1LSS6;F1MZD6;Q76BS1	Hepatocyte growth factor	A0A1L3G6L5;A0A3Q1LSS6;F1MZD6;Q76BS1	A0A1L3G6L5_BOVIN;A0A3Q1LSS6_BOVIN;F1MZD6_BOVIN;HGF_BOVIN	hgf;HGF;HGF;HGF	606.417	621.187	755.606	779.592	765.646	673.068	284.356	448.377	580.895	554.4	666.938	733.106
WDSQYPHQHDITPENFK		3	0	TRUE	FALSE	0.858109	A0A1L3G6L5;A0A3Q1LSS6;F1MZD6;Q76BS1	Hepatocyte growth factor	A0A1L3G6L5;A0A3Q1LSS6;F1MZD6;Q76BS1	A0A1L3G6L5_BOVIN;A0A3Q1LSS6_BOVIN;F1MZD6_BOVIN;HGF_BOVIN	hgf;HGF;HGF;HGF	154.535	205.468	147.141	200.8	268.547	191.516	106.945	115.86	137.56	92.8334	95.9806	150.841
DYEAWLGIHDVHGR		3	0	TRUE	FALSE	0.858109	A0A1L3G6L5;A0A3Q1LSS6;F1MZD6;Q76BS1	Hepatocyte growth factor	A0A1L3G6L5;A0A3Q1LSS6;F1MZD6;Q76BS1	A0A1L3G6L5_BOVIN;A0A3Q1LSS6_BOVIN;F1MZD6_BOVIN;HGF_BOVIN	hgf;HGF;HGF;HGF	1611.28	1965.91	1484.65	1923.53	1534.86	1744.68	1749.32	1078.49	1541.65	1468.49	1655.83	1426.96
EFGHEFDLYENK		2	0	TRUE	FALSE	0.858109	A0A1L3G6L5;A0A3Q1LSS6;F1MZD6;Q76BS1	Hepatocyte growth factor	A0A1L3G6L5;A0A3Q1LSS6;F1MZD6;Q76BS1	A0A1L3G6L5_BOVIN;A0A3Q1LSS6_BOVIN;F1MZD6_BOVIN;HGF_BOVIN	hgf;HGF;HGF;HGF	143.305	88.2474	76.9638	145.671	76.7296	87.0366	71.363	68.6157	135.581	89.7897	81.0205	20.6674
GEEGGPWCFTSNPEVR	C8(Carbamidomethyl)	2	0	FALSE	FALSE	0.858109	A0A1L3G6L5;A0A3Q1LSS6;F1MZD6;Q76BS1	Hepatocyte growth factor	A0A1L3G6L5;A0A3Q1LSS6;F1MZD6;Q76BS1	A0A1L3G6L5_BOVIN;A0A3Q1LSS6_BOVIN;F1MZD6_BOVIN;HGF_BOVIN	hgf;HGF;HGF;HGF	52.3881	38.3076	100.384	102.752	39.8812	18.1735	17.8944	42.8313	41.222	72.2215	62.4527	29.3095
NPDGAESPWCFTTDPNIR	C10(Carbamidomethyl)	2	0	TRUE	FALSE	0.858109	A0A1L3G6L5;A0A3Q1LSS6;F1MZD6;Q76BS1	Hepatocyte growth factor	A0A1L3G6L5;A0A3Q1LSS6;F1MZD6;Q76BS1	A0A1L3G6L5_BOVIN;A0A3Q1LSS6_BOVIN;F1MZD6_BOVIN;HGF_BOVIN	hgf;HGF;HGF;HGF	41.5324	44.8816	19.3232	78.7864	49.0151	37.5779	19.6679	48.0149	71.164	46.3027	37.1599	17.4323
CDVSSGQDCYR	C1(Carbamidomethyl);C9(Carbamidomethyl)	2	0	TRUE	FALSE	0.858109	A0A1L3G6L5;A0A3Q1LSS6;F1MZD6;Q76BS1	Hepatocyte growth factor	A0A1L3G6L5;A0A3Q1LSS6;F1MZD6;Q76BS1	A0A1L3G6L5_BOVIN;A0A3Q1LSS6_BOVIN;F1MZD6_BOVIN;HGF_BOVIN	hgf;HGF;HGF;HGF	49.2518	25.9125	26.926	25.8651	27.4659	43.4867	36.3627	50.441	54.4297	55.9399	44.5488	93.7292
RPPSLGDVFHGINK		3	0	FALSE	FALSE	0.797765	A0A1P8LK45;A0A3Q1MAM6;A0A3Q1MLD8;E1B8T0	Family with sequence similarity 193 member A (Fragment);Family with sequence similarity 193 member A;Family with sequence similarity 193 member A;Family with sequence similarity 193 member A	A0A1P8LK45;A0A3Q1MAM6;A0A3Q1MLD8;E1B8T0	A0A1P8LK45_BOVIN;A0A3Q1MAM6_BOVIN;A0A3Q1MLD8_BOVIN;E1B8T0_BOVIN	FAM193A	204.752	196.054	187.113	192.318	188.336	179.213	212.182	153.562	143.499	168.924	138.03	234.67
TISSFLGTLENEHLK		2	0	TRUE	FALSE	0.797765	A0A1P8LK45;A0A3Q1MAM6;A0A3Q1MLD8;E1B8T0	Family with sequence similarity 193 member A (Fragment);Family with sequence similarity 193 member A;Family with sequence similarity 193 member A;Family with sequence similarity 193 member A	A0A1P8LK45;A0A3Q1MAM6;A0A3Q1MLD8;E1B8T0	A0A1P8LK45_BOVIN;A0A3Q1MAM6_BOVIN;A0A3Q1MLD8_BOVIN;E1B8T0_BOVIN	FAM193A	31.2291	16.7796	16.913	25.7312	27.3238	35.3693	78.7857	42.026	23.2276	26.4823	19.8939	85.0591
SFSAPAAQAYGHETPLR		2	0	TRUE	TRUE	0.820408	A0A1P8NW33	Tensin 1	A0A1P8NW33	A0A1P8NW33_BOVIN	TNS1	70.0464	93.8978	84.4047	84.3728	89.0437	86.0536	23.3109	51.3924	117.527	88.5228	84.4843	174.943
HVSPLIGR		2	0	FALSE	FALSE	0.863425	A0A1P8NW48;A0A3Q1NB55;Q5E9M8	Sidoreflexin;Sidoreflexin;Sideroflexin-1	A0A1P8NW48;A0A3Q1NB55;Q5E9M8	A0A1P8NW48_BOVIN;A0A3Q1NB55_BOVIN;SFXN1_BOVIN	SFXN1	12113.5	10552	12389.6	12829.4	12718.7	13114.9	4270.98	8691.95	4647.23	5175.65	5228.81	8448.04
WDQSTFIGR		2	0	FALSE	FALSE	0.863425	A0A1P8NW48;A0A3Q1NB55;Q5E9M8	Sidoreflexin;Sidoreflexin;Sideroflexin-1	A0A1P8NW48;A0A3Q1NB55;Q5E9M8	A0A1P8NW48_BOVIN;A0A3Q1NB55_BOVIN;SFXN1_BOVIN	SFXN1	4655.19	4292.47	5088.28	5278.04	5257.5	4567.96	873.491	2899.78	2595.35	2658.52	3584.37	2093.62
YIYDSAFHPDTGEK		2	0	FALSE	FALSE	0.863425	A0A1P8NW48;A0A3Q1NB55;Q5E9M8	Sidoreflexin;Sidoreflexin;Sideroflexin-1	A0A1P8NW48;A0A3Q1NB55;Q5E9M8	A0A1P8NW48_BOVIN;A0A3Q1NB55_BOVIN;SFXN1_BOVIN	SFXN1	745.2	963.252	945.376	1067.6	890.245	971.307	1922.94	696.448	1482.79	1182.75	826.1	2211.12
QGIIPSGLTENELWR		2	0	FALSE	FALSE	0.863425	A0A1P8NW48;A0A3Q1NB55;Q5E9M8	Sidoreflexin;Sidoreflexin;Sideroflexin-1	A0A1P8NW48;A0A3Q1NB55;Q5E9M8	A0A1P8NW48_BOVIN;A0A3Q1NB55_BOVIN;SFXN1_BOVIN	SFXN1	1007.45	733.005	460.148	715.136	837.246	928.187	1449.1	1054.7	1210.65	1302.46	1291.08	1708.14
IRETYPELR		2	1	FALSE	FALSE	0.863425	A0A1P8NW48;A0A3Q1NB55;Q5E9M8	Sidoreflexin;Sidoreflexin;Sideroflexin-1	A0A1P8NW48;A0A3Q1NB55;Q5E9M8	A0A1P8NW48_BOVIN;A0A3Q1NB55_BOVIN;SFXN1_BOVIN	SFXN1	840.636	841.297	741.194	936.514	764.198	867.959	1144.38	829.976	909.812	992.42	937.841	903.836
SSMSVTSLEAELQAR		2	0	TRUE	FALSE	0.863425	A0A1P8NW48;A0A3Q1NB55;Q5E9M8	Sidoreflexin;Sidoreflexin;Sideroflexin-1	A0A1P8NW48;A0A3Q1NB55;Q5E9M8	A0A1P8NW48_BOVIN;A0A3Q1NB55_BOVIN;SFXN1_BOVIN	SFXN1	950.85	887.246	814.583	682.697	748.958	746.25	906.957	1103.81	1014.92	1040.02	956.431	1071.87
NILLTNEQLEAAR		2	0	FALSE	FALSE	0.863425	A0A1P8NW48;A0A3Q1NB55;Q5E9M8	Sidoreflexin;Sidoreflexin;Sideroflexin-1	A0A1P8NW48;A0A3Q1NB55;Q5E9M8	A0A1P8NW48_BOVIN;A0A3Q1NB55_BOVIN;SFXN1_BOVIN	SFXN1	643.963	513.237	478.45	636.714	474.181	677.932	83.6183	868.988	850.368	648.208	1070.49	816.586
QAITQVVVSR		2	0	FALSE	FALSE	0.863425	A0A1P8NW48;A0A3Q1NB55;Q5E9M8	Sidoreflexin;Sidoreflexin;Sideroflexin-1	A0A1P8NW48;A0A3Q1NB55;Q5E9M8	A0A1P8NW48_BOVIN;A0A3Q1NB55_BOVIN;SFXN1_BOVIN	SFXN1	861.628	530.657	449.643	540.325	548.959	603.216	94.4227	899.136	445.104	470.065	1611.01	261.194
NILLTNEQLEAARK		3	1	FALSE	FALSE	0.863425	A0A1P8NW48;A0A3Q1NB55;Q5E9M8	Sidoreflexin;Sidoreflexin;Sideroflexin-1	A0A1P8NW48;A0A3Q1NB55;Q5E9M8	A0A1P8NW48_BOVIN;A0A3Q1NB55_BOVIN;SFXN1_BOVIN	SFXN1	1376.96	929.552	1523.09	1082.07	1619.04	1515.74	72.9253	82.2381	64.2348	44.3446	46.3364	16.6683
ILMAAPGMAIPPFIMNTLEK		2	0	TRUE	FALSE	0.863425	A0A1P8NW48;A0A3Q1NB55;Q5E9M8	Sidoreflexin;Sidoreflexin;Sideroflexin-1	A0A1P8NW48;A0A3Q1NB55;Q5E9M8	A0A1P8NW48_BOVIN;A0A3Q1NB55_BOVIN;SFXN1_BOVIN	SFXN1	17.4453	33.1583	95.137	218.736	48.9127	28.0085	80.4235	21.5248	95.2559	52.3319	35.6125	424.948
IITTLLEAHHK		2	0	TRUE	FALSE	0.734101	A0A1W6BQF4;G5E5J5;Q28037	Vitamin D receptor protein (Fragment);Vitamin D3 receptor;Vitamin D3 receptor	A0A1W6BQF4;G5E5J5;Q28037	A0A1W6BQF4_BOVIN;G5E5J5_BOVIN;VDR_BOVIN	VDR	35.2563	18.9434	52.9952	18.9781	17.872	39.9303	53.9405	63.0058	43.2213	46.2726	86.9878	110.533
GCQVFQQTVFCPGGLR	C2(Carbamidomethyl);C11(Carbamidomethyl)	2	0	TRUE	FALSE	0.83918	A0A2H4GTF0;Q4JF28	Interferon regulatory factor 3	A0A2H4GTF0;Q4JF28	A0A2H4GTF0_BOVIN;IRF3_BOVIN	;IRF3	274.557	392.492	298.193	270.281	307.297	342.172	426.491	409.123	540.259	633.571	564.187	593.526
VLSCLGGGLALWR	C4(Carbamidomethyl)	2	0	TRUE	FALSE	0.83918	A0A2H4GTF0;Q4JF28	Interferon regulatory factor 3	A0A2H4GTF0;Q4JF28	A0A2H4GTF0_BOVIN;IRF3_BOVIN	;IRF3	203.479	189.099	226.024	180.403	214.037	137.919	136.732	201.638	210.576	276.677	211.784	371.128
LGHCHVYWAIGEELLPSCGHKPDGEVPK	C4(Carbamidomethyl);C18(Carbamidomethyl)	5	0	TRUE	FALSE	0.83918	A0A2H4GTF0;Q4JF28	Interferon regulatory factor 3	A0A2H4GTF0;Q4JF28	A0A2H4GTF0_BOVIN;IRF3_BOVIN	;IRF3	849.366	1081.93	1206.99	581.918	820.511	540.741	1058.01	698.02	550.164	642.125	548.268	870.002
IYEFVNSGVR		2	0	TRUE	FALSE	0.83918	A0A2H4GTF0;Q4JF28	Interferon regulatory factor 3	A0A2H4GTF0;Q4JF28	A0A2H4GTF0_BOVIN;IRF3_BOVIN	;IRF3	1407.8	955.502	1068.49	1092.11	1114.58	968.124	37.3068	995.099	523.403	517.91	911.322	539.275
ILPWLISQLDR		2	0	TRUE	FALSE	0.83918	A0A2H4GTF0;Q4JF28	Interferon regulatory factor 3	A0A2H4GTF0;Q4JF28	A0A2H4GTF0_BOVIN;IRF3_BOVIN	;IRF3	33.6092	100.166	109.76	101.625	145.37	156.045	200.207	134.75	15.9329	38.607	48.2728	968.84
GELEGVAWLGESR		2	0	TRUE	FALSE	0.83918	A0A2H4GTF0;Q4JF28	Interferon regulatory factor 3	A0A2H4GTF0;Q4JF28	A0A2H4GTF0_BOVIN;IRF3_BOVIN	;IRF3	162.556	30.9033	32.4855	167.591	52.4819	18.4144	33.065	288.831	370.355	365.483	345.018	149.221
FSTLLGYFPTIMHR		2	0	FALSE	FALSE	0.86506	A0A343QZ23;A0A809VYH0;A0A8E6GP09;A0A8E6GP75;A0A8E6GQP1;A0A8E6GS62;A0A8E6LQ48;A0A8E6LQY8;A0A8E6LR57;B1NZ26;B1NZB7;B1NZY8;B1P027;B1P092;B1P0J6;C5IX37;E5E758;I3PEG1;I3PEU1;P03920;Q3L5H4;Q45LG6;Q45LK5;Q45LV9;Q45M50;Q45MC8;Q45MI0;Q45MP5;Q45MW0;Q6JTD5;Q7JAL5;Q85BD6;Q85BS9;U3GRT3;U3GTF8;U5HT63	NADH-ubiquinone oxidoreductase chain 5	A0A343QZ23;A0A809VYH0;A0A8E6GP09;A0A8E6GP75;A0A8E6GQP1;A0A8E6GS62;A0A8E6LQ48;A0A8E6LQY8;A0A8E6LR57;B1NZ26;B1NZB7;B1NZY8;B1P027;B1P092;B1P0J6;C5IX37;E5E758;I3PEG1;I3PEU1;P03920;Q3L5H4;Q45LG6;Q45LK5;Q45LV9;Q45M50;Q45MC8;Q45MI0;Q45MP5;Q45MW0;Q6JTD5;Q7JAL5;Q85BD6;Q85BS9;U3GRT3;U3GTF8;U5HT63	A0A343QZ23_BOVIN;A0A809VYH0_BOVIN;A0A8E6GP09_BOVIN;A0A8E6GP75_BOVIN;A0A8E6GQP1_BOVIN;A0A8E6GS62_BOVIN;A0A8E6LQ48_BOVIN;A0A8E6LQY8_BOVIN;A0A8E6LR57_BOVIN;B1NZ26_BOVIN;B1NZB7_BOVIN;B1NZY8_BOVIN;B1P027_BOVIN;B1P092_BOVIN;B1P0J6_BOVIN;C5IX37_BOVIN;E5E758_BOVIN;I3PEG1_BOVIN;I3PEU1_BOVIN;NU5M_BOVIN;Q3L5H4_BOVIN;Q45LG6_BOVIN;Q45LK5_BOVIN;Q45LV9_BOVIN;Q45M50_BOVIN;Q45MC8_BOVIN;Q45MI0_BOVIN;Q45MP5_BOVIN;Q…	ND5;ND5;ND5;ND5;ND5;ND5;ND5;ND5;ND5;ND5;ND5;ND5;ND5;ND5;ND5;ND5;ND5;ND5;ND5;MT-ND5;ND5;ND5;ND5;ND5;ND5;ND5;ND5;ND5;ND5;ND5;ND5;ND5;ND5;ND5;ND5;ND5	3663.2	4188.53	5308.32	4597.74	5070.04	4502.92	3110.66	2208.75	6374.09	6454.41	7272.25	4827.74
YHYPSNAFK		2	0	FALSE	FALSE	0.86506	A0A343QZ23;A0A809VYH0;A0A8E6GP09;A0A8E6GP75;A0A8E6GQP1;A0A8E6GS62;A0A8E6LQ48;A0A8E6LQY8;A0A8E6LR57;B1NZ26;B1NZB7;B1NZY8;B1P027;B1P092;B1P0J6;C5IX37;E5E758;I3PEG1;I3PEU1;P03920;Q3L5H4;Q45LG6;Q45LK5;Q45LV9;Q45M50;Q45MC8;Q45MI0;Q45MP5;Q45MW0;Q6JTD5;Q7JAL5;Q85BD6;Q85BS9;U3GRT3;U3GTF8;U5HT63	NADH-ubiquinone oxidoreductase chain 5	A0A343QZ23;A0A809VYH0;A0A8E6GP09;A0A8E6GP75;A0A8E6GQP1;A0A8E6GS62;A0A8E6LQ48;A0A8E6LQY8;A0A8E6LR57;B1NZ26;B1NZB7;B1NZY8;B1P027;B1P092;B1P0J6;C5IX37;E5E758;I3PEG1;I3PEU1;P03920;Q3L5H4;Q45LG6;Q45LK5;Q45LV9;Q45M50;Q45MC8;Q45MI0;Q45MP5;Q45MW0;Q6JTD5;Q7JAL5;Q85BD6;Q85BS9;U3GRT3;U3GTF8;U5HT63	A0A343QZ23_BOVIN;A0A809VYH0_BOVIN;A0A8E6GP09_BOVIN;A0A8E6GP75_BOVIN;A0A8E6GQP1_BOVIN;A0A8E6GS62_BOVIN;A0A8E6LQ48_BOVIN;A0A8E6LQY8_BOVIN;A0A8E6LR57_BOVIN;B1NZ26_BOVIN;B1NZB7_BOVIN;B1NZY8_BOVIN;B1P027_BOVIN;B1P092_BOVIN;B1P0J6_BOVIN;C5IX37_BOVIN;E5E758_BOVIN;I3PEG1_BOVIN;I3PEU1_BOVIN;NU5M_BOVIN;Q3L5H4_BOVIN;Q45LG6_BOVIN;Q45LK5_BOVIN;Q45LV9_BOVIN;Q45M50_BOVIN;Q45MC8_BOVIN;Q45MI0_BOVIN;Q45MP5_BOVIN;Q…	ND5;ND5;ND5;ND5;ND5;ND5;ND5;ND5;ND5;ND5;ND5;ND5;ND5;ND5;ND5;ND5;ND5;ND5;ND5;MT-ND5;ND5;ND5;ND5;ND5;ND5;ND5;ND5;ND5;ND5;ND5;ND5;ND5;ND5;ND5;ND5;ND5	3989.58	4280.01	4905.21	4735.52	5456.02	5254.44	3070.76	4178.79	3208.34	3467.93	3704.97	3864.42
FPTLVNINENNPLLINSIKR		3	1	FALSE	FALSE	0.86506	A0A343QZ23;A0A809VYH0;A0A8E6GP09;A0A8E6GP75;A0A8E6GQP1;A0A8E6GS62;A0A8E6LQ48;A0A8E6LQY8;A0A8E6LR57;B1NZ26;B1NZB7;B1NZY8;B1P027;B1P092;B1P0J6;C5IX37;E5E758;I3PEG1;I3PEU1;P03920;Q3L5H4;Q45LG6;Q45LK5;Q45LV9;Q45M50;Q45MC8;Q45MI0;Q45MP5;Q45MW0;Q6JTD5;Q7JAL5;Q85BD6;Q85BS9;U3GRT3;U3GTF8;U5HT63	NADH-ubiquinone oxidoreductase chain 5	A0A343QZ23;A0A809VYH0;A0A8E6GP09;A0A8E6GP75;A0A8E6GQP1;A0A8E6GS62;A0A8E6LQ48;A0A8E6LQY8;A0A8E6LR57;B1NZ26;B1NZB7;B1NZY8;B1P027;B1P092;B1P0J6;C5IX37;E5E758;I3PEG1;I3PEU1;P03920;Q3L5H4;Q45LG6;Q45LK5;Q45LV9;Q45M50;Q45MC8;Q45MI0;Q45MP5;Q45MW0;Q6JTD5;Q7JAL5;Q85BD6;Q85BS9;U3GRT3;U3GTF8;U5HT63	A0A343QZ23_BOVIN;A0A809VYH0_BOVIN;A0A8E6GP09_BOVIN;A0A8E6GP75_BOVIN;A0A8E6GQP1_BOVIN;A0A8E6GS62_BOVIN;A0A8E6LQ48_BOVIN;A0A8E6LQY8_BOVIN;A0A8E6LR57_BOVIN;B1NZ26_BOVIN;B1NZB7_BOVIN;B1NZY8_BOVIN;B1P027_BOVIN;B1P092_BOVIN;B1P0J6_BOVIN;C5IX37_BOVIN;E5E758_BOVIN;I3PEG1_BOVIN;I3PEU1_BOVIN;NU5M_BOVIN;Q3L5H4_BOVIN;Q45LG6_BOVIN;Q45LK5_BOVIN;Q45LV9_BOVIN;Q45M50_BOVIN;Q45MC8_BOVIN;Q45MI0_BOVIN;Q45MP5_BOVIN;Q…	ND5;ND5;ND5;ND5;ND5;ND5;ND5;ND5;ND5;ND5;ND5;ND5;ND5;ND5;ND5;ND5;ND5;ND5;ND5;MT-ND5;ND5;ND5;ND5;ND5;ND5;ND5;ND5;ND5;ND5;ND5;ND5;ND5;ND5;ND5;ND5;ND5	33.7619	24.215	9.9172	14.4261	28.0909	16.1386	49.8203	12.8823	63.7052	92.9301	48.4922	62.9195
IIFFALLGQPR		2	0	FALSE	FALSE	0.86506	A0A343QZ23;A0A809VYH0;A0A8E6GP09;A0A8E6GP75;A0A8E6GQP1;A0A8E6GS62;A0A8E6LQ48;A0A8E6LQY8;A0A8E6LR57;B1NZ26;B1NZB7;B1NZY8;B1P027;B1P092;B1P0J6;C5IX37;E5E758;I3PEG1;I3PEU1;P03920;Q3L5H4;Q45LG6;Q45LK5;Q45LV9;Q45M50;Q45MC8;Q45MI0;Q45MP5;Q45MW0;Q6JTD5;Q7JAL5;Q85BD6;Q85BS9;U3GRT3;U3GTF8;U5HT63	NADH-ubiquinone oxidoreductase chain 5	A0A343QZ23;A0A809VYH0;A0A8E6GP09;A0A8E6GP75;A0A8E6GQP1;A0A8E6GS62;A0A8E6LQ48;A0A8E6LQY8;A0A8E6LR57;B1NZ26;B1NZB7;B1NZY8;B1P027;B1P092;B1P0J6;C5IX37;E5E758;I3PEG1;I3PEU1;P03920;Q3L5H4;Q45LG6;Q45LK5;Q45LV9;Q45M50;Q45MC8;Q45MI0;Q45MP5;Q45MW0;Q6JTD5;Q7JAL5;Q85BD6;Q85BS9;U3GRT3;U3GTF8;U5HT63	A0A343QZ23_BOVIN;A0A809VYH0_BOVIN;A0A8E6GP09_BOVIN;A0A8E6GP75_BOVIN;A0A8E6GQP1_BOVIN;A0A8E6GS62_BOVIN;A0A8E6LQ48_BOVIN;A0A8E6LQY8_BOVIN;A0A8E6LR57_BOVIN;B1NZ26_BOVIN;B1NZB7_BOVIN;B1NZY8_BOVIN;B1P027_BOVIN;B1P092_BOVIN;B1P0J6_BOVIN;C5IX37_BOVIN;E5E758_BOVIN;I3PEG1_BOVIN;I3PEU1_BOVIN;NU5M_BOVIN;Q3L5H4_BOVIN;Q45LG6_BOVIN;Q45LK5_BOVIN;Q45LV9_BOVIN;Q45M50_BOVIN;Q45MC8_BOVIN;Q45MI0_BOVIN;Q45MP5_BOVIN;Q…	ND5;ND5;ND5;ND5;ND5;ND5;ND5;ND5;ND5;ND5;ND5;ND5;ND5;ND5;ND5;ND5;ND5;ND5;ND5;MT-ND5;ND5;ND5;ND5;ND5;ND5;ND5;ND5;ND5;ND5;ND5;ND5;ND5;ND5;ND5;ND5;ND5	22.4088	12.2179	11.1467	27.2945	18.408	13.4507	19.3184	5.98457	36.3045	31.3657	42.3881	105.276
LAPYMNLSMSQK		2	0	FALSE	FALSE	0.86506	A0A343QZ23;A0A809VYH0;A0A8E6GP09;A0A8E6GP75;A0A8E6GQP1;A0A8E6GS62;A0A8E6LQ48;A0A8E6LQY8;A0A8E6LR57;B1NZ26;B1NZB7;B1NZY8;B1P027;B1P092;B1P0J6;C5IX37;E5E758;I3PEG1;I3PEU1;P03920;Q3L5H4;Q45LG6;Q45LK5;Q45LV9;Q45M50;Q45MC8;Q45MI0;Q45MP5;Q45MW0;Q6JTD5;Q7JAL5;Q85BD6;Q85BS9;U3GRT3;U3GTF8;U5HT63	NADH-ubiquinone oxidoreductase chain 5	A0A343QZ23;A0A809VYH0;A0A8E6GP09;A0A8E6GP75;A0A8E6GQP1;A0A8E6GS62;A0A8E6LQ48;A0A8E6LQY8;A0A8E6LR57;B1NZ26;B1NZB7;B1NZY8;B1P027;B1P092;B1P0J6;C5IX37;E5E758;I3PEG1;I3PEU1;P03920;Q3L5H4;Q45LG6;Q45LK5;Q45LV9;Q45M50;Q45MC8;Q45MI0;Q45MP5;Q45MW0;Q6JTD5;Q7JAL5;Q85BD6;Q85BS9;U3GRT3;U3GTF8;U5HT63	A0A343QZ23_BOVIN;A0A809VYH0_BOVIN;A0A8E6GP09_BOVIN;A0A8E6GP75_BOVIN;A0A8E6GQP1_BOVIN;A0A8E6GS62_BOVIN;A0A8E6LQ48_BOVIN;A0A8E6LQY8_BOVIN;A0A8E6LR57_BOVIN;B1NZ26_BOVIN;B1NZB7_BOVIN;B1NZY8_BOVIN;B1P027_BOVIN;B1P092_BOVIN;B1P0J6_BOVIN;C5IX37_BOVIN;E5E758_BOVIN;I3PEG1_BOVIN;I3PEU1_BOVIN;NU5M_BOVIN;Q3L5H4_BOVIN;Q45LG6_BOVIN;Q45LK5_BOVIN;Q45LV9_BOVIN;Q45M50_BOVIN;Q45MC8_BOVIN;Q45MI0_BOVIN;Q45MP5_BOVIN;Q…	ND5;ND5;ND5;ND5;ND5;ND5;ND5;ND5;ND5;ND5;ND5;ND5;ND5;ND5;ND5;ND5;ND5;ND5;ND5;MT-ND5;ND5;ND5;ND5;ND5;ND5;ND5;ND5;ND5;ND5;ND5;ND5;ND5;ND5;ND5;ND5;ND5	2213.11	758.692	1212.91	1162.99	38.8757	1009.36	24.4927	3484.98	3127.35	2951.22	4788.73	49.5185
AMLFMCSGSIIHSLNDEQDIR	C6(Carbamidomethyl)	3	0	FALSE	FALSE	0.86506	A0A343QZ23;A0A809VYH0;A0A8E6GP09;A0A8E6GP75;A0A8E6GQP1;A0A8E6GS62;A0A8E6LQ48;A0A8E6LQY8;A0A8E6LR57;B1NZ26;B1NZB7;B1NZY8;B1P027;B1P092;B1P0J6;C5IX37;E5E758;I3PEG1;I3PEU1;P03920;Q3L5H4;Q45LG6;Q45LK5;Q45LV9;Q45M50;Q45MC8;Q45MI0;Q45MP5;Q45MW0;Q6JTD5;Q7JAL5;Q85BD6;Q85BS9;U3GRT3;U3GTF8;U5HT63	NADH-ubiquinone oxidoreductase chain 5	A0A343QZ23;A0A809VYH0;A0A8E6GP09;A0A8E6GP75;A0A8E6GQP1;A0A8E6GS62;A0A8E6LQ48;A0A8E6LQY8;A0A8E6LR57;B1NZ26;B1NZB7;B1NZY8;B1P027;B1P092;B1P0J6;C5IX37;E5E758;I3PEG1;I3PEU1;P03920;Q3L5H4;Q45LG6;Q45LK5;Q45LV9;Q45M50;Q45MC8;Q45MI0;Q45MP5;Q45MW0;Q6JTD5;Q7JAL5;Q85BD6;Q85BS9;U3GRT3;U3GTF8;U5HT63	A0A343QZ23_BOVIN;A0A809VYH0_BOVIN;A0A8E6GP09_BOVIN;A0A8E6GP75_BOVIN;A0A8E6GQP1_BOVIN;A0A8E6GS62_BOVIN;A0A8E6LQ48_BOVIN;A0A8E6LQY8_BOVIN;A0A8E6LR57_BOVIN;B1NZ26_BOVIN;B1NZB7_BOVIN;B1NZY8_BOVIN;B1P027_BOVIN;B1P092_BOVIN;B1P0J6_BOVIN;C5IX37_BOVIN;E5E758_BOVIN;I3PEG1_BOVIN;I3PEU1_BOVIN;NU5M_BOVIN;Q3L5H4_BOVIN;Q45LG6_BOVIN;Q45LK5_BOVIN;Q45LV9_BOVIN;Q45M50_BOVIN;Q45MC8_BOVIN;Q45MI0_BOVIN;Q45MP5_BOVIN;Q…	ND5;ND5;ND5;ND5;ND5;ND5;ND5;ND5;ND5;ND5;ND5;ND5;ND5;ND5;ND5;ND5;ND5;ND5;ND5;MT-ND5;ND5;ND5;ND5;ND5;ND5;ND5;ND5;ND5;ND5;ND5;ND5;ND5;ND5;ND5;ND5;ND5	41.9196	21.3766	38.6347	22.5648	55.946	47.4769	186.945	79.1832	57.1205	45.554	25.5829	134.303
TEHLEHYFIPDVNLFSR		3	0	TRUE	FALSE	0.874879	A0A385KL35;A0A452DHU2;A0A6B9IU92	cGMP-AMP synthase;Cyclic GMP-AMP synthase;Cyclic GMP-AMP synthase	A0A385KL35;A0A452DHU2;A0A6B9IU92	A0A385KL35_BOVIN;A0A452DHU2_BOVIN;A0A6B9IU92_BOVIN	;CGAS;cGAS	355.934	425.718	441.281	421.595	470.867	541.065	560.994	246.065	217.953	277.731	208.474	313.825
AEDQAEGPAAPTADAEPPAAPGHSLPR		3	0	FALSE	FALSE	0.874879	A0A385KL35;A0A452DHU2;A0A6B9IU92	cGMP-AMP synthase;Cyclic GMP-AMP synthase;Cyclic GMP-AMP synthase	A0A385KL35;A0A452DHU2;A0A6B9IU92	A0A385KL35_BOVIN;A0A452DHU2_BOVIN;A0A6B9IU92_BOVIN	;CGAS;cGAS	19.8562	35.9028	31.6964	56.8914	51.7893	38.0979	107.481	24.3303	75.9951	48.5469	44.1705	83.4629
LSFSHIEK		2	0	FALSE	FALSE	0.874879	A0A385KL35;A0A452DHU2;A0A6B9IU92	cGMP-AMP synthase;Cyclic GMP-AMP synthase;Cyclic GMP-AMP synthase	A0A385KL35;A0A452DHU2;A0A6B9IU92	A0A385KL35_BOVIN;A0A452DHU2_BOVIN;A0A6B9IU92_BOVIN	;CGAS;cGAS	312.742	283	309.124	346.507	17.6347	402.393	131.022	27.1235	127.371	155.002	165.08	49.5843
LGDHLLR		2	0	FALSE	FALSE	0.874879	A0A385KL35;A0A452DHU2;A0A6B9IU92	cGMP-AMP synthase;Cyclic GMP-AMP synthase;Cyclic GMP-AMP synthase	A0A385KL35;A0A452DHU2;A0A6B9IU92	A0A385KL35_BOVIN;A0A452DHU2_BOVIN;A0A6B9IU92_BOVIN	;CGAS;cGAS	34.6351	76.4069	37.8413	16.1958	24.6368	31.7965	94.7608	37.8932	23.8154	45.3768	30.4072	133.63
VMDVTGDEEEEIK		2	0	TRUE	TRUE	0.823617	A0A3Q1LF57	non-specific serine/threonine protein kinase	A0A3Q1LF57	A0A3Q1LF57_BOVIN		33.3257	17.5334	39.7937	26.1562	24.6317	25.1498	210.633	144.337	141.49	99.6317	157.737	207.13
DVGADGKEELK		2	1	TRUE	FALSE	0.827098	A0A3Q1LF69;A0A3Q1M4G6;A0A3Q1MKW2;E1BIR1	Claspin	A0A3Q1LF69;A0A3Q1M4G6;A0A3Q1MKW2;E1BIR1	A0A3Q1LF69_BOVIN;A0A3Q1M4G6_BOVIN;A0A3Q1MKW2_BOVIN;E1BIR1_BOVIN	CLSPN	27.5086	55.305	48.2087	49.2971	54.2666	39.2106	112.35	44.542	71.7335	75.5217	78.1925	106.85
PLSSDSTFLLFK		2	0	TRUE	FALSE	0.827098	A0A3Q1LF69;A0A3Q1M4G6;A0A3Q1MKW2;E1BIR1	Claspin	A0A3Q1LF69;A0A3Q1M4G6;A0A3Q1MKW2;E1BIR1	A0A3Q1LF69_BOVIN;A0A3Q1M4G6_BOVIN;A0A3Q1MKW2_BOVIN;E1BIR1_BOVIN	CLSPN	23.2224	44.1387	22.7444	34.603	36.7446	26.301	91.2784	15.9764	31.2362	19.6925	26.7531	29.2064
LLHDNMVEIPNR		2	0	FALSE	FALSE	0.867422	A0A3Q1LF81	DNA ligase	A0A3Q1LF81	A0A3Q1LF81_BOVIN	LIG3	2125.02	2054.87	2105.73	1992.3	1802.9	1922.12	2632.11	3445.85	2262.97	2814.22	2481.69	4461.05
VLLDIFTGVR		2	0	TRUE	TRUE	0.867422	A0A3Q1LF81	DNA ligase	A0A3Q1LF81	A0A3Q1LF81_BOVIN	LIG3	1092.23	1015.39	1154.44	992.752	1266.95	1132.83	1792.73	1106.76	982.089	1060.2	1105.99	1720.42
ASDLVDMINR		2	0	FALSE	FALSE	0.867422	A0A3Q1LF81	DNA ligase	A0A3Q1LF81	A0A3Q1LF81_BOVIN	LIG3	1026.53	901.637	828.69	1214.88	940.309	1118.99	719.142	1068.45	1366.28	1375.57	2093.91	1543.67
TQIIQDFLQK		2	0	FALSE	FALSE	0.867422	A0A3Q1LF81	DNA ligase	A0A3Q1LF81	A0A3Q1LF81_BOVIN	LIG3	829.547	739.186	677.307	736.457	658.525	692.149	435.211	1111.05	1783.65	1958.22	1706.39	1121.32
AFPGGHSMILDSEVLLIDNR		3	0	FALSE	FALSE	0.867422	A0A3Q1LF81	DNA ligase	A0A3Q1LF81	A0A3Q1LF81_BOVIN	LIG3	776.781	765.407	919.112	885.36	933.553	973.915	443.856	1369.65	332.131	140.436	230.182	1392.39
TGKPLPFGTLGVHK		3	0	FALSE	FALSE	0.867422	A0A3Q1LF81	DNA ligase	A0A3Q1LF81	A0A3Q1LF81_BOVIN	LIG3	428.066	490.118	298.412	375.041	296.077	484.338	978.241	828.712	985.802	951.135	420.737	1092.45
SLKPVLPHK		2	0	FALSE	FALSE	0.867422	A0A3Q1LF81	DNA ligase	A0A3Q1LF81	A0A3Q1LF81_BOVIN	LIG3	863.47	851.168	892.971	885.695	789.975	878.693	167.745	589.594	209.139	341.923	339.404	186.59
SEAHTADGISIRFPR		3	1	FALSE	FALSE	0.867422	A0A3Q1LF81	DNA ligase	A0A3Q1LF81	A0A3Q1LF81_BOVIN	LIG3	535.437	702.37	830.979	655.233	789.477	522.066	60.3015	45.3491	65.6118	66.8455	72.6773	104.665
EDEQQQALQDIASR		2	0	FALSE	FALSE	0.867422	A0A3Q1LF81	DNA ligase	A0A3Q1LF81	A0A3Q1LF81_BOVIN	LIG3	150.842	165.899	104.627	130.38	115.506	177.556	425.256	251.017	418.651	397.693	365.812	452.705
SEAHTADGISIR		2	0	FALSE	FALSE	0.867422	A0A3Q1LF81	DNA ligase	A0A3Q1LF81	A0A3Q1LF81_BOVIN	LIG3	113.245	107.487	61.4417	97.1308	40.0726	117.936	423.492	279.213	371.384	359.139	399.798	362.319
KIEDLTELEGWEELEENEK		3	1	FALSE	FALSE	0.867422	A0A3Q1LF81	DNA ligase	A0A3Q1LF81	A0A3Q1LF81_BOVIN	LIG3	145.526	150.531	156.827	115.61	198.607	163.675	320.295	456.814	117.368	121.393	87.9169	358.897
AAFAITAGDEGSSATGGSSGENEGTSGPAVPHK		3	0	FALSE	FALSE	0.867422	A0A3Q1LF81	DNA ligase	A0A3Q1LF81	A0A3Q1LF81_BOVIN	LIG3	98.6409	102.936	70.726	74.8328	124.861	104.632	392.159	263.724	201.387	172.115	166.782	376.599
IFNCNSDDMTR	C4(Carbamidomethyl)	2	0	FALSE	FALSE	0.867422	A0A3Q1LF81	DNA ligase	A0A3Q1LF81	A0A3Q1LF81_BOVIN	LIG3	82.7276	67.8313	47.5836	89.4811	53.2604	93.5836	218.769	285.518	306.625	274.349	328.431	285.201
KGDHFSYFSR		2	1	FALSE	FALSE	0.867422	A0A3Q1LF81	DNA ligase	A0A3Q1LF81	A0A3Q1LF81_BOVIN	LIG3	280.915	243.792	273.681	206.216	237.555	18.7904	213.116	150.037	170.513	166.274	140.868	256.031
LCAMVAENPSYNTK	C2(Carbamidomethyl)	2	0	FALSE	FALSE	0.867422	A0A3Q1LF81	DNA ligase	A0A3Q1LF81	A0A3Q1LF81_BOVIN	LIG3	26.4535	88.7768	30.5224	60.231	39.2251	28.8327	344.401	123.321	152.188	156.87	102.839	180.76
HVLDALDPNAYEAFK		2	0	FALSE	FALSE	0.867422	A0A3Q1LF81	DNA ligase	A0A3Q1LF81	A0A3Q1LF81_BOVIN	LIG3	265.619	328.004	381.776	358.586	457.091	347.93	541.961	194.281	220.781	195.671	280.178	534.784
EQISQHIADLSSK		2	0	FALSE	FALSE	0.867422	A0A3Q1LF81	DNA ligase	A0A3Q1LF81	A0A3Q1LF81_BOVIN	LIG3	93.4991	101.509	23.3644	119.638	107.561	137.474	238.954	179.084	187.008	183.622	148.469	256.183
IYYPDFIVPDPK		2	0	FALSE	FALSE	0.867422	A0A3Q1LF81	DNA ligase	A0A3Q1LF81	A0A3Q1LF81_BOVIN	LIG3	245.907	137.801	16.5833	221.521	44.5958	138.458	16.2927	415.786	1193.36	1326.25	1057.78	711.223
GGNLPAAEPSPVR		2	0	FALSE	FALSE	0.867422	A0A3Q1LF81	DNA ligase	A0A3Q1LF81	A0A3Q1LF81_BOVIN	LIG3	219.027	27.3536	138.144	96.8867	215.587	167.756	17.2603	583.144	156.947	152.419	550.314	743.637
GSAGDGFHGDVYLTVK		3	0	FALSE	FALSE	0.867422	A0A3Q1LF81	DNA ligase	A0A3Q1LF81	A0A3Q1LF81_BOVIN	LIG3	231.748	460.177	457.019	289.416	230.77	328.292	462.732	206.967	24.0794	89.5039	28.1144	717.513
VIQEGLEGLVLK		2	0	FALSE	FALSE	0.867422	A0A3Q1LF81	DNA ligase	A0A3Q1LF81	A0A3Q1LF81_BOVIN	LIG3	127.957	34.5916	33.8358	71.1593	21.8569	47.3592	33.2428	298.685	745.258	891.546	698.636	17.3729
FCVDYAK	C2(Carbamidomethyl)	2	0	FALSE	FALSE	0.867422	A0A3Q1LF81	DNA ligase	A0A3Q1LF81	A0A3Q1LF81_BOVIN	LIG3	297.881	316.867	243.56	217.182	251.724	215.776	33.5269	173.263	45.2375	36.22	172.526	130.867
DLEQGDVSETIR		2	0	FALSE	FALSE	0.867422	A0A3Q1LF81	DNA ligase	A0A3Q1LF81	A0A3Q1LF81_BOVIN	LIG3	347.386	301.883	18.6942	37.2544	39.5601	17.7063	18.3666	393.847	200.93	214.193	470.692	269.747
CAGGHDDATLAR	C1(Carbamidomethyl)	2	0	FALSE	FALSE	0.867422	A0A3Q1LF81	DNA ligase	A0A3Q1LF81	A0A3Q1LF81_BOVIN	LIG3	31.0213	16.6679	17.0263	16.6984	27.5068	35.1339	138.272	112.149	45.9736	169.413	135.311	147.978
GGMMSIFLMGCYDPSSQK	C11(Carbamidomethyl)	2	0	FALSE	FALSE	0.867422	A0A3Q1LF81	DNA ligase	A0A3Q1LF81	A0A3Q1LF81_BOVIN	LIG3	39.7713	33.4171	45.8887	21.9171	20.6397	29.0986	72.565	110.219	24.2795	46.9002	28.3481	161.677
IYYPDFIVPDPKK		3	1	FALSE	FALSE	0.867422	A0A3Q1LF81	DNA ligase	A0A3Q1LF81	A0A3Q1LF81_BOVIN	LIG3	766.242	784.591	981.122	751.722	1000.93	692.032	53.8755	22.0685	40.5557	28.5186	34.7351	37.9203
AAVWEITGAEFSK		2	0	FALSE	FALSE	0.867422	A0A3Q1LF81	DNA ligase	A0A3Q1LF81	A0A3Q1LF81_BOVIN	LIG3	160.725	51.439	23.4555	29.6921	31.5298	30.651	23.0444	227.119	816.645	809.189	461.707	138.522
SLLTIQEVDEFLLR		2	0	FALSE	FALSE	0.867422	A0A3Q1LF81	DNA ligase	A0A3Q1LF81	A0A3Q1LF81_BOVIN	LIG3	35.4541	18.6532	74.1959	24.586	23.153	31.304	52.1342	33.0536	27.236	41.8091	31.8	87.0956
GASFVTNSNPR		2	0	FALSE	FALSE	0.867422	A0A3Q1LF81	DNA ligase	A0A3Q1LF81	A0A3Q1LF81_BOVIN	LIG3	17.3144	32.2245	21.6518	32.1655	47.4097	54.0795	21.2724	402.277	15.7656	112.782	24.8686	269.116
SDILKDPPSEVNSIQSANATTK		3	1	TRUE	FALSE	0.829308	A0A3Q1LF83;A0A3Q1LQ23;F1MZM2	RING1 and YY1 binding protein	A0A3Q1LF83;A0A3Q1LQ23;F1MZM2	A0A3Q1LF83_BOVIN;A0A3Q1LQ23_BOVIN;F1MZM2_BOVIN	RYBP	246.044	277.934	327.544	246.416	278.531	260.416	226.935	134.748	169.212	132.518	75.2074	205.873
PAADEGFWDCSVCTFR	C10(Carbamidomethyl);C13(Carbamidomethyl)	2	0	TRUE	FALSE	0.829308	A0A3Q1LF83;A0A3Q1LQ23;F1MZM2	RING1 and YY1 binding protein	A0A3Q1LF83;A0A3Q1LQ23;F1MZM2	A0A3Q1LF83_BOVIN;A0A3Q1LQ23_BOVIN;F1MZM2_BOVIN	RYBP	17.3821	7.45007	20.0556	25.8292	47.2251	14.1502	36.1655	67.626	42.4268	93.2833	89.9896	98.35
SSSTSSSTVTSSAGSEQQNQSSSGSESTDK		3	0	TRUE	FALSE	0.829308	A0A3Q1LF83;A0A3Q1LQ23;F1MZM2	RING1 and YY1 binding protein	A0A3Q1LF83;A0A3Q1LQ23;F1MZM2	A0A3Q1LF83_BOVIN;A0A3Q1LQ23_BOVIN;F1MZM2_BOVIN	RYBP	21.8917	40.7435	17.1247	40.669	37.4969	19.3292	12.3541	24.3791	19.5323	6.01076	14.2546	10.2564
DFAGWTALHEACNR	C12(Carbamidomethyl)	2	0	TRUE	FALSE	0.806605	A0A3Q1LF99;A0A3Q1MQ46;E1BAT5	Ankyrin repeat domain containing 11	A0A3Q1LF99;A0A3Q1MQ46;E1BAT5	A0A3Q1LF99_BOVIN;A0A3Q1MQ46_BOVIN;E1BAT5_BOVIN	ANKRD11	67.2608	62.9307	62.6821	79.3079	81.0713	67.5508	69.1969	40.2086	49.84	70.9178	81.2804	120.391
GETPLKVASSPTMVNLLLGK	M13(Oxidation)	4	1	TRUE	FALSE	0.806605	A0A3Q1LF99;A0A3Q1MQ46;E1BAT5	Ankyrin repeat domain containing 11	A0A3Q1LF99;A0A3Q1MQ46;E1BAT5	A0A3Q1LF99_BOVIN;A0A3Q1MQ46_BOVIN;E1BAT5_BOVIN	ANKRD11	1918.1	2489.97	2628.18	2212.64	2735.97	2211.42	2411.02	1522.97	1224.04	1170.57	1322.24	1811.5
SSQQLAQQMHTSTR		2	0	TRUE	FALSE	0.806605	A0A3Q1LF99;A0A3Q1MQ46;E1BAT5	Ankyrin repeat domain containing 11	A0A3Q1LF99;A0A3Q1MQ46;E1BAT5	A0A3Q1LF99_BOVIN;A0A3Q1MQ46_BOVIN;E1BAT5_BOVIN	ANKRD11	39.9252	21.452	5.11783	21.4913	21.3724	45.2181	18.3964	32.8724	12.2028	9.85938	10.1179	10.8857
IGFGAEQLAK		2	0	TRUE	FALSE	0.792647	A0A3Q1LFB7;F1MFE0;Q32L57	Tumor suppressor candidate 3	A0A3Q1LFB7;F1MFE0;Q32L57	A0A3Q1LFB7_BOVIN;F1MFE0_BOVIN;TUSC3_BOVIN	TUSC3	1167.37	1053.53	1232.43	1014.49	1041.33	1093.55	443.514	1361.73	821.958	945.9	1181.02	872.802
RADTFDLQR		2	1	TRUE	FALSE	0.792647	A0A3Q1LFB7;F1MFE0;Q32L57	Tumor suppressor candidate 3	A0A3Q1LFB7;F1MFE0;Q32L57	A0A3Q1LFB7_BOVIN;F1MFE0_BOVIN;TUSC3_BOVIN	TUSC3	904.551	714.332	833.016	971.057	1019.2	1054.65	624.056	399.998	374.75	940.903	339.178	332.143
YHGYPYSFLIK		2	0	TRUE	FALSE	0.792647	A0A3Q1LFB7;F1MFE0;Q32L57	Tumor suppressor candidate 3	A0A3Q1LFB7;F1MFE0;Q32L57	A0A3Q1LFB7_BOVIN;F1MFE0_BOVIN;TUSC3_BOVIN	TUSC3	497.995	517.24	558.884	685.824	586.84	539.763	360.29	428.824	851.026	911.642	996.304	395.741
LANEEYQILANSWR		2	0	TRUE	FALSE	0.792647	A0A3Q1LFB7;F1MFE0;Q32L57	Tumor suppressor candidate 3	A0A3Q1LFB7;F1MFE0;Q32L57	A0A3Q1LFB7_BOVIN;F1MFE0_BOVIN;TUSC3_BOVIN	TUSC3	462.618	32.3268	52.1443	416.472	264.272	402.857	356.055	206.548	296.506	298.319	297.014	168.104
VEQLMEWSSR		2	0	TRUE	FALSE	0.792647	A0A3Q1LFB7;F1MFE0;Q32L57	Tumor suppressor candidate 3	A0A3Q1LFB7;F1MFE0;Q32L57	A0A3Q1LFB7_BOVIN;F1MFE0_BOVIN;TUSC3_BOVIN	TUSC3	1013.35	410.286	362.659	763.796	441.585	771.752	55.254	651.705	523.882	307.728	1312.61	290.333
TLLASTHVNHNIYITEVK		3	0	FALSE	FALSE	0.810095	A0A3Q1LFF1;A0A3Q1M1N0;A0A3Q1MH70;F1MPW0	Autophagy and beclin 1 regulator 1	A0A3Q1LFF1;A0A3Q1M1N0;A0A3Q1MH70;F1MPW0	A0A3Q1LFF1_BOVIN;A0A3Q1M1N0_BOVIN;A0A3Q1MH70_BOVIN;F1MPW0_BOVIN	AMBRA1	116.22	159.827	111.366	135.679	121.612	118.086	221.681	119.73	61.2423	57.9809	68.4826	194.168
LQWWDFTK		2	0	TRUE	FALSE	0.810095	A0A3Q1LFF1;A0A3Q1M1N0;A0A3Q1MH70;F1MPW0	Autophagy and beclin 1 regulator 1	A0A3Q1LFF1;A0A3Q1M1N0;A0A3Q1MH70;F1MPW0	A0A3Q1LFF1_BOVIN;A0A3Q1M1N0_BOVIN;A0A3Q1MH70_BOVIN;F1MPW0_BOVIN	AMBRA1	19.1831	150.329	174.926	179.035	161.691	131.044	206.041	110.388	290.51	97.3609	330.106	238.031
GQPGLATHSSVNR		2	0	TRUE	FALSE	0.810095	A0A3Q1LFF1;A0A3Q1M1N0;A0A3Q1MH70;F1MPW0	Autophagy and beclin 1 regulator 1	A0A3Q1LFF1;A0A3Q1M1N0;A0A3Q1MH70;F1MPW0	A0A3Q1LFF1_BOVIN;A0A3Q1M1N0_BOVIN;A0A3Q1MH70_BOVIN;F1MPW0_BOVIN	AMBRA1	79.0922	90.8011	86.3464	88.1889	44.686	16.2195	196.384	167.253	183.286	193.513	137.913	196.366
ILLHPSTEHMVAQVFR		3	0	TRUE	FALSE	0.810095	A0A3Q1LFF1;A0A3Q1M1N0;A0A3Q1MH70;F1MPW0	Autophagy and beclin 1 regulator 1	A0A3Q1LFF1;A0A3Q1M1N0;A0A3Q1MH70;F1MPW0	A0A3Q1LFF1_BOVIN;A0A3Q1M1N0_BOVIN;A0A3Q1MH70_BOVIN;F1MPW0_BOVIN	AMBRA1	253.877	232.924	337.589	19.9288	315.812	212.334	303.368	237.85	17.9897	190.299	54.5047	230.892
FLLPEYLPYAGIFHER		3	0	TRUE	FALSE	0.810095	A0A3Q1LFF1;A0A3Q1M1N0;A0A3Q1MH70;F1MPW0	Autophagy and beclin 1 regulator 1	A0A3Q1LFF1;A0A3Q1M1N0;A0A3Q1MH70;F1MPW0	A0A3Q1LFF1_BOVIN;A0A3Q1M1N0_BOVIN;A0A3Q1MH70_BOVIN;F1MPW0_BOVIN	AMBRA1	48.1441	38.2881	27.1695	38.8081	19.9601	17.6055	40.728	48.2984	53.0857	21.4505	17.5214	116.296
LLGELHTLR		2	0	FALSE	FALSE	0.867687	A0A3Q1LFH6;A0A3Q1LX22;A0A3Q1MQN0;E1BC93	Pericentriolar material 1	A0A3Q1LFH6;A0A3Q1LX22;A0A3Q1MQN0;E1BC93	A0A3Q1LFH6_BOVIN;A0A3Q1LX22_BOVIN;A0A3Q1MQN0_BOVIN;E1BC93_BOVIN	PCM1	696.332	736.354	621.781	669.207	849.45	774.001	812.481	1007.05	992.181	991.233	986.7	1407.17
SGFEPHDSSVVDNEVWSDMR		3	0	FALSE	FALSE	0.867687	A0A3Q1LFH6;A0A3Q1LX22;A0A3Q1MQN0;E1BC93	Pericentriolar material 1	A0A3Q1LFH6;A0A3Q1LX22;A0A3Q1MQN0;E1BC93	A0A3Q1LFH6_BOVIN;A0A3Q1LX22_BOVIN;A0A3Q1MQN0_BOVIN;E1BC93_BOVIN	PCM1	172.382	255.493	295.988	257.181	281.94	316.409	1575.21	857.522	635.143	565.386	468.895	1736.85
LTHLIDHLK		2	0	FALSE	FALSE	0.867687	A0A3Q1LFH6;A0A3Q1LX22;A0A3Q1MQN0;E1BC93	Pericentriolar material 1	A0A3Q1LFH6;A0A3Q1LX22;A0A3Q1MQN0;E1BC93	A0A3Q1LFH6_BOVIN;A0A3Q1LX22_BOVIN;A0A3Q1MQN0_BOVIN;E1BC93_BOVIN	PCM1	598.32	693.276	673.825	614.757	630.454	633.843	407.946	575.871	560.673	558.613	474.033	537.656
QAALLALQHK		2	0	FALSE	FALSE	0.867687	A0A3Q1LFH6;A0A3Q1LX22;A0A3Q1MQN0;E1BC93	Pericentriolar material 1	A0A3Q1LFH6;A0A3Q1LX22;A0A3Q1MQN0;E1BC93	A0A3Q1LFH6_BOVIN;A0A3Q1LX22_BOVIN;A0A3Q1MQN0_BOVIN;E1BC93_BOVIN	PCM1	285.996	306.855	300.239	243.237	300.473	290.481	371.575	537.096	377.695	428.315	480.633	955.533
TSLTFPHSR		2	0	FALSE	FALSE	0.867687	A0A3Q1LFH6;A0A3Q1LX22;A0A3Q1MQN0;E1BC93	Pericentriolar material 1	A0A3Q1LFH6;A0A3Q1LX22;A0A3Q1MQN0;E1BC93	A0A3Q1LFH6_BOVIN;A0A3Q1LX22_BOVIN;A0A3Q1MQN0_BOVIN;E1BC93_BOVIN	PCM1	430.04	17.6162	472.249	525.841	500.514	462.797	476.036	693.108	510.081	471.867	514.587	912.503
QMLSELMHQQNQHPEK		3	0	FALSE	FALSE	0.867687	A0A3Q1LFH6;A0A3Q1LX22;A0A3Q1MQN0;E1BC93	Pericentriolar material 1	A0A3Q1LFH6;A0A3Q1LX22;A0A3Q1MQN0;E1BC93	A0A3Q1LFH6_BOVIN;A0A3Q1LX22_BOVIN;A0A3Q1MQN0_BOVIN;E1BC93_BOVIN	PCM1	107.401	26.1071	136.784	116.92	111.977	159.94	511.604	452.934	450.071	520.865	204.646	723.215
EQWQEQINQLK		2	0	FALSE	FALSE	0.867687	A0A3Q1LFH6;A0A3Q1LX22;A0A3Q1MQN0;E1BC93	Pericentriolar material 1	A0A3Q1LFH6;A0A3Q1LX22;A0A3Q1MQN0;E1BC93	A0A3Q1LFH6_BOVIN;A0A3Q1LX22_BOVIN;A0A3Q1MQN0_BOVIN;E1BC93_BOVIN	PCM1	84.0436	115.678	106.493	51.0197	103.556	95.1282	95.1455	296.056	382.777	301.375	403.391	283.329
HLQNLVAMVQDDDAANQGVTSVEDFFPAEDTK		3	0	FALSE	FALSE	0.867687	A0A3Q1LFH6;A0A3Q1LX22;A0A3Q1MQN0;E1BC93	Pericentriolar material 1	A0A3Q1LFH6;A0A3Q1LX22;A0A3Q1MQN0;E1BC93	A0A3Q1LFH6_BOVIN;A0A3Q1LX22_BOVIN;A0A3Q1MQN0_BOVIN;E1BC93_BOVIN	PCM1	65.823	28.1161	24.2081	60.2006	3.94413	34.4531	19.1492	300.971	44.5089	40.4518	79.9567	192.827
ALYALQDIVSR		2	0	FALSE	FALSE	0.867687	A0A3Q1LFH6;A0A3Q1LX22;A0A3Q1MQN0;E1BC93	Pericentriolar material 1	A0A3Q1LFH6;A0A3Q1LX22;A0A3Q1MQN0;E1BC93	A0A3Q1LFH6_BOVIN;A0A3Q1LX22_BOVIN;A0A3Q1MQN0_BOVIN;E1BC93_BOVIN	PCM1	378.194	160.629	219.846	240.185	177.095	210.813	72.293	405.168	1188.42	1302.99	1088.81	863.476
NPSVSEHLPDEK		2	0	FALSE	FALSE	0.867687	A0A3Q1LFH6;A0A3Q1LX22;A0A3Q1MQN0;E1BC93	Pericentriolar material 1	A0A3Q1LFH6;A0A3Q1LX22;A0A3Q1MQN0;E1BC93	A0A3Q1LFH6_BOVIN;A0A3Q1LX22_BOVIN;A0A3Q1MQN0_BOVIN;E1BC93_BOVIN	PCM1	149.352	132.57	82.3793	42.9559	40.4523	25.5494	214.031	183.713	222.817	229.331	249.988	340.615
VAETTPGHHTVPGR		3	0	FALSE	FALSE	0.867687	A0A3Q1LFH6;A0A3Q1LX22;A0A3Q1MQN0;E1BC93	Pericentriolar material 1	A0A3Q1LFH6;A0A3Q1LX22;A0A3Q1MQN0;E1BC93	A0A3Q1LFH6_BOVIN;A0A3Q1LX22_BOVIN;A0A3Q1MQN0_BOVIN;E1BC93_BOVIN	PCM1	169.925	131.803	122.861	225.314	214.965	189.299	622.162	766.007	733.768	622.161	731.987	937.622
INFSDLDQR		2	0	FALSE	FALSE	0.867687	A0A3Q1LFH6;A0A3Q1LX22;A0A3Q1MQN0;E1BC93	Pericentriolar material 1	A0A3Q1LFH6;A0A3Q1LX22;A0A3Q1MQN0;E1BC93	A0A3Q1LFH6_BOVIN;A0A3Q1LX22_BOVIN;A0A3Q1MQN0_BOVIN;E1BC93_BOVIN	PCM1	354.184	16.0295	35.1535	307.115	26.9427	372.053	442.582	594.149	710.958	756.935	837.516	837.649
EHMDEVCSSQLLTSVR	C7(Carbamidomethyl)	3	0	FALSE	FALSE	0.867687	A0A3Q1LFH6;A0A3Q1LX22;A0A3Q1MQN0;E1BC93	Pericentriolar material 1	A0A3Q1LFH6;A0A3Q1LX22;A0A3Q1MQN0;E1BC93	A0A3Q1LFH6_BOVIN;A0A3Q1LX22_BOVIN;A0A3Q1MQN0_BOVIN;E1BC93_BOVIN	PCM1	120.503	69.9466	96.9532	92.361	83.7026	110.234	151.943	265.045	257.659	300.713	307.022	459.828
QLEALMAEHQR		2	0	FALSE	FALSE	0.867687	A0A3Q1LFH6;A0A3Q1LX22;A0A3Q1MQN0;E1BC93	Pericentriolar material 1	A0A3Q1LFH6;A0A3Q1LX22;A0A3Q1MQN0;E1BC93	A0A3Q1LFH6_BOVIN;A0A3Q1LX22_BOVIN;A0A3Q1MQN0_BOVIN;E1BC93_BOVIN	PCM1	54.5935	17.9252	55.6689	17.8924	18.9998	30.0823	252.497	211.884	249.126	230.079	219.927	253.187
WVSELSYVEEK		2	0	FALSE	FALSE	0.867687	A0A3Q1LFH6;A0A3Q1LX22;A0A3Q1MQN0;E1BC93	Pericentriolar material 1	A0A3Q1LFH6;A0A3Q1LX22;A0A3Q1MQN0;E1BC93	A0A3Q1LFH6_BOVIN;A0A3Q1LX22_BOVIN;A0A3Q1MQN0_BOVIN;E1BC93_BOVIN	PCM1	164.96	65.5197	39.7824	99.8637	18.5898	29.4331	39.0852	356.726	479.076	418.284	515.245	284.311
MLQQQEQLR	M1(Oxidation)	2	0	FALSE	FALSE	0.867687	A0A3Q1LFH6;A0A3Q1LX22;A0A3Q1MQN0;E1BC93	Pericentriolar material 1	A0A3Q1LFH6;A0A3Q1LX22;A0A3Q1MQN0;E1BC93	A0A3Q1LFH6_BOVIN;A0A3Q1LX22_BOVIN;A0A3Q1MQN0_BOVIN;E1BC93_BOVIN	PCM1	52.3434	19.3257	51.9469	39.866	46.4665	41.4507	37.2693	183.116	71.7477	30.5006	17.273	16.7617
QTQTSEVYDGDGPK		2	0	FALSE	FALSE	0.867687	A0A3Q1LFH6;A0A3Q1LX22;A0A3Q1MQN0;E1BC93	Pericentriolar material 1	A0A3Q1LFH6;A0A3Q1LX22;A0A3Q1MQN0;E1BC93	A0A3Q1LFH6_BOVIN;A0A3Q1LX22_BOVIN;A0A3Q1MQN0_BOVIN;E1BC93_BOVIN	PCM1	17.8825	33.9893	29.536	34.0516	32.1173	20.2533	46.2745	58.4368	71.9255	71.9449	72.9685	101.748
KPFNFLPMQINTNK		3	0	FALSE	FALSE	0.867687	A0A3Q1LFH6;A0A3Q1LX22;A0A3Q1MQN0;E1BC93	Pericentriolar material 1	A0A3Q1LFH6;A0A3Q1LX22;A0A3Q1MQN0;E1BC93	A0A3Q1LFH6_BOVIN;A0A3Q1LX22_BOVIN;A0A3Q1MQN0_BOVIN;E1BC93_BOVIN	PCM1	46.0987	24.2536	28.7677	18.9088	17.8068	40.7027	203.447	195.637	531.586	483.831	522.011	496.112
QLGSILQDSLAK		2	0	FALSE	FALSE	0.867687	A0A3Q1LFH6;A0A3Q1LX22;A0A3Q1MQN0;E1BC93	Pericentriolar material 1	A0A3Q1LFH6;A0A3Q1LX22;A0A3Q1MQN0;E1BC93	A0A3Q1LFH6_BOVIN;A0A3Q1LX22_BOVIN;A0A3Q1MQN0_BOVIN;E1BC93_BOVIN	PCM1	47.6485	42.0053	16.6103	41.9284	44.5234	19.9278	154.068	489.077	383.625	396.99	310.43	160.483
SDGSENLCTPQQSR	C8(Carbamidomethyl)	2	0	FALSE	FALSE	0.867687	A0A3Q1LFH6;A0A3Q1LX22;A0A3Q1MQN0;E1BC93	Pericentriolar material 1	A0A3Q1LFH6;A0A3Q1LX22;A0A3Q1MQN0;E1BC93	A0A3Q1LFH6_BOVIN;A0A3Q1LX22_BOVIN;A0A3Q1MQN0_BOVIN;E1BC93_BOVIN	PCM1	47.8493	25.7097	39.0479	25.7568	17.833	54.1928	51.1631	20.8063	52.3357	6.04758	41.0379	66.4331
NIGYESASVSSTCEPCK	C13(Carbamidomethyl);C16(Carbamidomethyl)	2	0	FALSE	FALSE	0.867687	A0A3Q1LFH6;A0A3Q1LX22;A0A3Q1MQN0;E1BC93	Pericentriolar material 1	A0A3Q1LFH6;A0A3Q1LX22;A0A3Q1MQN0;E1BC93	A0A3Q1LFH6_BOVIN;A0A3Q1LX22_BOVIN;A0A3Q1MQN0_BOVIN;E1BC93_BOVIN	PCM1	49.0464	25.8044	27.0387	17.7724	16.7366	43.3053	42.9926	14.5399	34.7542	43.0993	60.1552	42.4359
YMTQMSVPEQAELEK		2	0	FALSE	FALSE	0.867687	A0A3Q1LFH6;A0A3Q1LX22;A0A3Q1MQN0;E1BC93	Pericentriolar material 1	A0A3Q1LFH6;A0A3Q1LX22;A0A3Q1MQN0;E1BC93	A0A3Q1LFH6_BOVIN;A0A3Q1LX22_BOVIN;A0A3Q1MQN0_BOVIN;E1BC93_BOVIN	PCM1	19.0485	35.452	39.5911	35.3872	68.9569	16.8188	147.148	84.3952	128.589	144.318	136.561	164.75
ACPNLQLSAASVGNCPTK	C2(Carbamidomethyl);C15(Carbamidomethyl)	2	0	FALSE	FALSE	0.867687	A0A3Q1LFH6;A0A3Q1LX22;A0A3Q1MQN0;E1BC93	Pericentriolar material 1	A0A3Q1LFH6;A0A3Q1LX22;A0A3Q1MQN0;E1BC93	A0A3Q1LFH6_BOVIN;A0A3Q1LX22_BOVIN;A0A3Q1MQN0_BOVIN;E1BC93_BOVIN	PCM1	47.9727	25.2395	27.6439	25.1933	26.7526	42.3572	137.746	50.37	133.454	52.4052	19.4781	242.239
ELVHYYEQTSDMMTDAVNENTK		3	0	FALSE	FALSE	0.867687	A0A3Q1LFH6;A0A3Q1LX22;A0A3Q1MQN0;E1BC93	Pericentriolar material 1	A0A3Q1LFH6;A0A3Q1LX22;A0A3Q1MQN0;E1BC93	A0A3Q1LFH6_BOVIN;A0A3Q1LX22_BOVIN;A0A3Q1MQN0_BOVIN;E1BC93_BOVIN	PCM1	55.6643	37.8107	18.4529	37.7416	40.4053	17.9378	157.947	175.074	83.1101	23.9574	29.1797	81.8467
KIEAAGVIQSYAK		2	1	FALSE	FALSE	0.867687	A0A3Q1LFH6;A0A3Q1LX22;A0A3Q1MQN0;E1BC93	Pericentriolar material 1	A0A3Q1LFH6;A0A3Q1LX22;A0A3Q1MQN0;E1BC93	A0A3Q1LFH6_BOVIN;A0A3Q1LX22_BOVIN;A0A3Q1MQN0_BOVIN;E1BC93_BOVIN	PCM1	21.9286	40.8123	25.3016	39.7504	37.4336	23.6428	67.8309	64.3955	51.9785	71.863	51.414	140.671
GAAMIIESLGLCYHLHCFK	C12(Carbamidomethyl);C17(Carbamidomethyl)	3	0	FALSE	FALSE	0.884679	A0A3Q1LFJ4;A0A3Q1LT18;A0A3Q1M7E1	LIM domain 7	A0A3Q1LFJ4;A0A3Q1LT18;A0A3Q1M7E1	A0A3Q1LFJ4_BOVIN;A0A3Q1LT18_BOVIN;A0A3Q1M7E1_BOVIN	LMO7	2005.53	3414.69	3473.31	2856.83	3720.04	2851.31	10268.4	6939.42	2053.59	2009.36	2670.95	10666.1
WAWDPEEER		2	0	FALSE	FALSE	0.884679	A0A3Q1LFJ4;A0A3Q1LT18;A0A3Q1M7E1	LIM domain 7	A0A3Q1LFJ4;A0A3Q1LT18;A0A3Q1M7E1	A0A3Q1LFJ4_BOVIN;A0A3Q1LT18_BOVIN;A0A3Q1M7E1_BOVIN	LMO7	2480.03	2114.5	1761.55	2800.49	1929.74	2283.06	3813.42	8301.32	13044.6	12667.9	14601.6	8657.32
RPIDSYDIPK		2	0	FALSE	FALSE	0.884679	A0A3Q1LFJ4;A0A3Q1LT18;A0A3Q1M7E1	LIM domain 7	A0A3Q1LFJ4;A0A3Q1LT18;A0A3Q1M7E1	A0A3Q1LFJ4_BOVIN;A0A3Q1LT18_BOVIN;A0A3Q1M7E1_BOVIN	LMO7	3231.51	3392.97	3528.11	3490.08	3931.56	3542.26	5106.58	5613.5	5895.72	5955.38	4760	7619.74
AFENLLGQALTK		2	0	FALSE	FALSE	0.884679	A0A3Q1LFJ4;A0A3Q1LT18;A0A3Q1M7E1	LIM domain 7	A0A3Q1LFJ4;A0A3Q1LT18;A0A3Q1M7E1	A0A3Q1LFJ4_BOVIN;A0A3Q1LT18_BOVIN;A0A3Q1M7E1_BOVIN	LMO7	3060.11	1027.22	1660.8	1757.68	906.856	1052.86	250.52	3591.94	12661	13605.4	11630.5	5385.64
TFNEMLQDR		2	0	FALSE	FALSE	0.884679	A0A3Q1LFJ4;A0A3Q1LT18;A0A3Q1M7E1	LIM domain 7	A0A3Q1LFJ4;A0A3Q1LT18;A0A3Q1M7E1	A0A3Q1LFJ4_BOVIN;A0A3Q1LT18_BOVIN;A0A3Q1M7E1_BOVIN	LMO7	3302.28	3338.15	2753.92	3270	2796.12	3251.44	1621.77	5242.01	4629.02	4702.03	8477.85	4650.03
SLSDVSAEDIQSLR		2	0	FALSE	FALSE	0.884679	A0A3Q1LFJ4;A0A3Q1LT18;A0A3Q1M7E1	LIM domain 7	A0A3Q1LFJ4;A0A3Q1LT18;A0A3Q1M7E1	A0A3Q1LFJ4_BOVIN;A0A3Q1LT18_BOVIN;A0A3Q1M7E1_BOVIN	LMO7	3072.14	2572.83	2946.72	2543.28	2540.03	2836.59	2173.54	4149.95	4718.64	4124.54	6682.37	1664.38
NPSSSVPPPSAGSVK		2	0	FALSE	FALSE	0.884679	A0A3Q1LFJ4;A0A3Q1LT18;A0A3Q1M7E1	LIM domain 7	A0A3Q1LFJ4;A0A3Q1LT18;A0A3Q1M7E1	A0A3Q1LFJ4_BOVIN;A0A3Q1LT18_BOVIN;A0A3Q1M7E1_BOVIN	LMO7	1599.56	1613.24	1443.02	1129.36	1142.27	1249.61	2981.9	3421.47	4732.25	4326.38	4366.2	4798.41
WAWDPEEERK		2	1	FALSE	FALSE	0.884679	A0A3Q1LFJ4;A0A3Q1LT18;A0A3Q1M7E1	LIM domain 7	A0A3Q1LFJ4;A0A3Q1LT18;A0A3Q1M7E1	A0A3Q1LFJ4_BOVIN;A0A3Q1LT18_BOVIN;A0A3Q1M7E1_BOVIN	LMO7	3942.58	4166.42	4663.87	4055.5	4502.98	4156.39	1056.23	1372.24	1422.4	1568.36	2117.53	2952.13
SHSPAAPQPGSQPR		3	0	FALSE	FALSE	0.884679	A0A3Q1LFJ4;A0A3Q1LT18;A0A3Q1M7E1	LIM domain 7	A0A3Q1LFJ4;A0A3Q1LT18;A0A3Q1M7E1	A0A3Q1LFJ4_BOVIN;A0A3Q1LT18_BOVIN;A0A3Q1M7E1_BOVIN	LMO7	1273.77	2831.52	1886.73	1456.25	2333.95	1198.53	1760.92	2061.13	1074.2	1659.36	1384.77	5822.99
EPICLPGIMR	C4(Carbamidomethyl)	2	0	FALSE	FALSE	0.884679	A0A3Q1LFJ4;A0A3Q1LT18;A0A3Q1M7E1	LIM domain 7	A0A3Q1LFJ4;A0A3Q1LT18;A0A3Q1M7E1	A0A3Q1LFJ4_BOVIN;A0A3Q1LT18_BOVIN;A0A3Q1M7E1_BOVIN	LMO7	1379.31	818.679	883.674	813.274	710.139	764.774	317.135	3481.17	6465.2	6793.63	5707.21	5264.47
NNQLYCNDCYLR	C6(Carbamidomethyl);C9(Carbamidomethyl)	2	0	FALSE	FALSE	0.884679	A0A3Q1LFJ4;A0A3Q1LT18;A0A3Q1M7E1	LIM domain 7	A0A3Q1LFJ4;A0A3Q1LT18;A0A3Q1M7E1	A0A3Q1LFJ4_BOVIN;A0A3Q1LT18_BOVIN;A0A3Q1M7E1_BOVIN	LMO7	569.41	586.96	431.53	487.457	462.303	547.977	3413.54	2628.68	3741.34	3335.33	3607.67	4650.87
EAQLFHPGDLQDLSNR		3	0	FALSE	FALSE	0.884679	A0A3Q1LFJ4;A0A3Q1LT18;A0A3Q1M7E1	LIM domain 7	A0A3Q1LFJ4;A0A3Q1LT18;A0A3Q1M7E1	A0A3Q1LFJ4_BOVIN;A0A3Q1LT18_BOVIN;A0A3Q1M7E1_BOVIN	LMO7	1131.2	1256.48	1192.94	1495.83	986.805	1677.42	1991.15	2190.73	2490.43	3422.35	1497.29	5222.38
WIDATSGIYSSDK		2	0	FALSE	FALSE	0.884679	A0A3Q1LFJ4;A0A3Q1LT18;A0A3Q1M7E1	LIM domain 7	A0A3Q1LFJ4;A0A3Q1LT18;A0A3Q1M7E1	A0A3Q1LFJ4_BOVIN;A0A3Q1LT18_BOVIN;A0A3Q1M7E1_BOVIN	LMO7	2072.2	2027.16	2437.79	2134.92	2671.99	2480.26	1445.93	3030.37	3706.68	3673.18	3710.27	2246.6
ESQNQMSTVTSR		2	0	FALSE	FALSE	0.884679	A0A3Q1LFJ4;A0A3Q1LT18;A0A3Q1M7E1	LIM domain 7	A0A3Q1LFJ4;A0A3Q1LT18;A0A3Q1M7E1	A0A3Q1LFJ4_BOVIN;A0A3Q1LT18_BOVIN;A0A3Q1M7E1_BOVIN	LMO7	1178.32	1214.61	435.634	1106.2	431.239	1200.81	2029.43	2015.29	2463.89	2344.34	2218.19	3684.59
TSLYDDNSWIR		2	0	FALSE	FALSE	0.884679	A0A3Q1LFJ4;A0A3Q1LT18;A0A3Q1M7E1	LIM domain 7	A0A3Q1LFJ4;A0A3Q1LT18;A0A3Q1M7E1	A0A3Q1LFJ4_BOVIN;A0A3Q1LT18_BOVIN;A0A3Q1M7E1_BOVIN	LMO7	3061.54	2117.75	2823.9	2458.06	2158.83	2065.15	322.347	874.284	936.423	741.61	4294.38	2631.67
LREEWQR		2	1	FALSE	FALSE	0.884679	A0A3Q1LFJ4;A0A3Q1LT18;A0A3Q1M7E1	LIM domain 7	A0A3Q1LFJ4;A0A3Q1LT18;A0A3Q1M7E1	A0A3Q1LFJ4_BOVIN;A0A3Q1LT18_BOVIN;A0A3Q1M7E1_BOVIN	LMO7	1711.4	1622.01	1835.79	1845.37	1946.14	1705.59	1396.19	1724.62	1420.29	1429.64	1427.89	1781.64
DQASLPFTR		2	0	FALSE	FALSE	0.884679	A0A3Q1LFJ4;A0A3Q1LT18;A0A3Q1M7E1	LIM domain 7	A0A3Q1LFJ4;A0A3Q1LT18;A0A3Q1M7E1	A0A3Q1LFJ4_BOVIN;A0A3Q1LT18_BOVIN;A0A3Q1M7E1_BOVIN	LMO7	1852.6	1703.6	1931.21	1687.06	1850.4	1472.15	711.861	2529	1600.65	1630.53	3235.61	1454.18
SYTMDDAWK		2	0	FALSE	FALSE	0.884679	A0A3Q1LFJ4;A0A3Q1LT18;A0A3Q1M7E1	LIM domain 7	A0A3Q1LFJ4;A0A3Q1LT18;A0A3Q1M7E1	A0A3Q1LFJ4_BOVIN;A0A3Q1LT18_BOVIN;A0A3Q1M7E1_BOVIN	LMO7	1503.43	1476.57	1500.42	1506.11	1642.11	1558.39	602.06	2600.97	1929.92	2001.53	4390.6	1545.31
ISINQTPGSR		2	0	FALSE	FALSE	0.884679	A0A3Q1LFJ4;A0A3Q1LT18;A0A3Q1M7E1	LIM domain 7	A0A3Q1LFJ4;A0A3Q1LT18;A0A3Q1M7E1	A0A3Q1LFJ4_BOVIN;A0A3Q1LT18_BOVIN;A0A3Q1M7E1_BOVIN	LMO7	1556.75	1466.46	598.553	1476.74	921.772	1952.9	1039.35	2119.77	1700.31	1305.98	1524.46	2307.97
DSGCSDIWGPER	C4(Carbamidomethyl)	2	0	FALSE	FALSE	0.884679	A0A3Q1LFJ4;A0A3Q1LT18;A0A3Q1M7E1	LIM domain 7	A0A3Q1LFJ4;A0A3Q1LT18;A0A3Q1M7E1	A0A3Q1LFJ4_BOVIN;A0A3Q1LT18_BOVIN;A0A3Q1M7E1_BOVIN	LMO7	671.205	715.219	462.852	804.721	666.236	831.517	942.576	2340.54	2028.21	2230.91	3989.48	2670.36
KEPAPSGAELER		2	1	FALSE	FALSE	0.884679	A0A3Q1LFJ4;A0A3Q1LT18;A0A3Q1M7E1	LIM domain 7	A0A3Q1LFJ4;A0A3Q1LT18;A0A3Q1M7E1	A0A3Q1LFJ4_BOVIN;A0A3Q1LT18_BOVIN;A0A3Q1M7E1_BOVIN	LMO7	988.261	1063.07	1018.78	1095.67	987.784	1073.48	1223.71	1156.88	1566.05	1508.43	1413.99	2262.53
RISAIEPK		2	1	FALSE	FALSE	0.884679	A0A3Q1LFJ4;A0A3Q1LT18;A0A3Q1M7E1	LIM domain 7	A0A3Q1LFJ4;A0A3Q1LT18;A0A3Q1M7E1	A0A3Q1LFJ4_BOVIN;A0A3Q1LT18_BOVIN;A0A3Q1M7E1_BOVIN	LMO7	1275.01	1292.62	1471.09	1251.23	1356.58	1280.69	857.674	1340.5	1214.76	1260.58	1296.43	2482.23
LYSFDDGLNEEK		2	0	FALSE	FALSE	0.884679	A0A3Q1LFJ4;A0A3Q1LT18;A0A3Q1M7E1	LIM domain 7	A0A3Q1LFJ4;A0A3Q1LT18;A0A3Q1M7E1	A0A3Q1LFJ4_BOVIN;A0A3Q1LT18_BOVIN;A0A3Q1M7E1_BOVIN	LMO7	1034.21	856.964	899.024	1151.69	942.625	1199.15	452.648	1702.47	1735.43	1669.98	2111.41	1409.67
WQDDLAK		2	0	FALSE	FALSE	0.884679	A0A3Q1LFJ4;A0A3Q1LT18;A0A3Q1M7E1	LIM domain 7	A0A3Q1LFJ4;A0A3Q1LT18;A0A3Q1M7E1	A0A3Q1LFJ4_BOVIN;A0A3Q1LT18_BOVIN;A0A3Q1M7E1_BOVIN	LMO7	1416.33	1424.22	1521.43	1397.87	1581.83	1369.22	306.681	417.86	286.243	421.42	343.141	1837.27
AQSNPYYNGPYLNLK		2	0	FALSE	FALSE	0.884679	A0A3Q1LFJ4;A0A3Q1LT18;A0A3Q1M7E1	LIM domain 7	A0A3Q1LFJ4;A0A3Q1LT18;A0A3Q1M7E1	A0A3Q1LFJ4_BOVIN;A0A3Q1LT18_BOVIN;A0A3Q1M7E1_BOVIN	LMO7	292.628	350.698	426.972	307.623	472.174	320.512	1127.26	723.529	1173.36	1145.88	1226.52	899.681
EDSFESLDSLGSR		2	0	FALSE	FALSE	0.884679	A0A3Q1LFJ4;A0A3Q1LT18;A0A3Q1M7E1	LIM domain 7	A0A3Q1LFJ4;A0A3Q1LT18;A0A3Q1M7E1	A0A3Q1LFJ4_BOVIN;A0A3Q1LT18_BOVIN;A0A3Q1M7E1_BOVIN	LMO7	714.475	456.269	496.844	546.885	414.851	574.046	260.967	1294.85	1411.14	1244.86	2582.31	1181.65
RGESLDNLDSPR		2	1	FALSE	FALSE	0.884679	A0A3Q1LFJ4;A0A3Q1LT18;A0A3Q1M7E1	LIM domain 7	A0A3Q1LFJ4;A0A3Q1LT18;A0A3Q1M7E1	A0A3Q1LFJ4_BOVIN;A0A3Q1LT18_BOVIN;A0A3Q1M7E1_BOVIN	LMO7	603.234	521.719	576.225	559.311	539.633	571.342	814.759	624.182	772.024	759.07	863.818	1024.78
EINGICDESSTFESK	C6(Carbamidomethyl)	2	0	FALSE	FALSE	0.884679	A0A3Q1LFJ4;A0A3Q1LT18;A0A3Q1M7E1	LIM domain 7	A0A3Q1LFJ4;A0A3Q1LT18;A0A3Q1M7E1	A0A3Q1LFJ4_BOVIN;A0A3Q1LT18_BOVIN;A0A3Q1M7E1_BOVIN	LMO7	177.559	291.341	349.329	178.921	273.67	381.067	832.88	679.041	1141.36	811.967	1083.89	1551.57
KLQEQLTLER		2	1	FALSE	FALSE	0.884679	A0A3Q1LFJ4;A0A3Q1LT18;A0A3Q1M7E1	LIM domain 7	A0A3Q1LFJ4;A0A3Q1LT18;A0A3Q1M7E1	A0A3Q1LFJ4_BOVIN;A0A3Q1LT18_BOVIN;A0A3Q1M7E1_BOVIN	LMO7	535.675	642.475	696.717	679.583	697.899	679.846	720.026	677.646	651.97	593.207	462.733	1039.13
SFTSCSSDITLR	C5(Carbamidomethyl)	2	0	FALSE	FALSE	0.884679	A0A3Q1LFJ4;A0A3Q1LT18;A0A3Q1M7E1	LIM domain 7	A0A3Q1LFJ4;A0A3Q1LT18;A0A3Q1M7E1	A0A3Q1LFJ4_BOVIN;A0A3Q1LT18_BOVIN;A0A3Q1M7E1_BOVIN	LMO7	580.907	608.126	491.729	423.941	500.079	340.204	219.921	1248.6	958.919	768.586	1450.92	765.981
SQFFEQGSSDSVVPDLPVPTISAPSR		3	0	FALSE	FALSE	0.884679	A0A3Q1LFJ4;A0A3Q1LT18;A0A3Q1M7E1	LIM domain 7	A0A3Q1LFJ4;A0A3Q1LT18;A0A3Q1M7E1	A0A3Q1LFJ4_BOVIN;A0A3Q1LT18_BOVIN;A0A3Q1M7E1_BOVIN	LMO7	537.504	317.302	354.658	355.118	209.584	182.293	74.4616	1488.06	513.303	476.966	375.253	1618.15
YNGDIEGVKR		2	1	FALSE	FALSE	0.884679	A0A3Q1LFJ4;A0A3Q1LT18;A0A3Q1M7E1	LIM domain 7	A0A3Q1LFJ4;A0A3Q1LT18;A0A3Q1M7E1	A0A3Q1LFJ4_BOVIN;A0A3Q1LT18_BOVIN;A0A3Q1M7E1_BOVIN	LMO7	486.931	576.927	906.039	600.245	897.596	651.73	322.446	478.473	505.264	466.367	459.798	622.199
AQETGSLVMDIR		2	0	FALSE	FALSE	0.884679	A0A3Q1LFJ4;A0A3Q1LT18;A0A3Q1M7E1	LIM domain 7	A0A3Q1LFJ4;A0A3Q1LT18;A0A3Q1M7E1	A0A3Q1LFJ4_BOVIN;A0A3Q1LT18_BOVIN;A0A3Q1M7E1_BOVIN	LMO7	856.666	342.456	313.649	528.399	352.858	611.892	225.265	1874.57	537.899	509.278	1326.69	394.787
RSQFFEQGSSDSVVPDLPVPTISAPSR		3	1	FALSE	FALSE	0.884679	A0A3Q1LFJ4;A0A3Q1LT18;A0A3Q1M7E1	LIM domain 7	A0A3Q1LFJ4;A0A3Q1LT18;A0A3Q1M7E1	A0A3Q1LFJ4_BOVIN;A0A3Q1LT18_BOVIN;A0A3Q1M7E1_BOVIN	LMO7	459.883	236.899	455.625	289.679	270.751	253.461	321.937	777.8	345.36	270.968	326.38	1138.18
SPVEEQRPASLSSQHSLNTQMESTR		4	0	FALSE	FALSE	0.884679	A0A3Q1LFJ4;A0A3Q1LT18;A0A3Q1M7E1	LIM domain 7	A0A3Q1LFJ4;A0A3Q1LT18;A0A3Q1M7E1	A0A3Q1LFJ4_BOVIN;A0A3Q1LT18_BOVIN;A0A3Q1M7E1_BOVIN	LMO7	338.456	377.047	330.275	426.288	328.389	357.398	275.518	288.997	443.622	527.759	564.813	812.595
DTLSSISSPDLTSELGEGR		2	0	FALSE	FALSE	0.884679	A0A3Q1LFJ4;A0A3Q1LT18;A0A3Q1M7E1	LIM domain 7	A0A3Q1LFJ4;A0A3Q1LT18;A0A3Q1M7E1	A0A3Q1LFJ4_BOVIN;A0A3Q1LT18_BOVIN;A0A3Q1M7E1_BOVIN	LMO7	323.14	372.623	295.012	270.36	270.974	342.234	327.849	827.647	385.951	374.717	365.673	972.997
EGCESDTDSEFTFK	C3(Carbamidomethyl)	2	0	FALSE	FALSE	0.884679	A0A3Q1LFJ4;A0A3Q1LT18;A0A3Q1M7E1	LIM domain 7	A0A3Q1LFJ4;A0A3Q1LT18;A0A3Q1M7E1	A0A3Q1LFJ4_BOVIN;A0A3Q1LT18_BOVIN;A0A3Q1M7E1_BOVIN	LMO7	102.866	152.31	111.911	106.589	117.277	125.567	487.929	342.195	579.179	547.262	607.5	734.662
LSTPIAGLDNINVFLK		2	0	FALSE	FALSE	0.884679	A0A3Q1LFJ4;A0A3Q1LT18;A0A3Q1M7E1	LIM domain 7	A0A3Q1LFJ4;A0A3Q1LT18;A0A3Q1M7E1	A0A3Q1LFJ4_BOVIN;A0A3Q1LT18_BOVIN;A0A3Q1M7E1_BOVIN	LMO7	273.512	290.416	268.997	300.267	315.975	338.643	428.63	301.889	285.136	156.209	179.417	758.133
SWASAVYTEADGAFPR		2	0	FALSE	FALSE	0.884679	A0A3Q1LFJ4;A0A3Q1LT18;A0A3Q1M7E1	LIM domain 7	A0A3Q1LFJ4;A0A3Q1LT18;A0A3Q1M7E1	A0A3Q1LFJ4_BOVIN;A0A3Q1LT18_BOVIN;A0A3Q1M7E1_BOVIN	LMO7	360.605	226.706	369.991	327.467	299.482	287.684	162.145	340.248	363.885	313.471	292.144	294.706
ALEESSCLKR	C7(Carbamidomethyl)	2	1	FALSE	FALSE	0.884679	A0A3Q1LFJ4;A0A3Q1LT18;A0A3Q1M7E1	LIM domain 7	A0A3Q1LFJ4;A0A3Q1LT18;A0A3Q1M7E1	A0A3Q1LFJ4_BOVIN;A0A3Q1LT18_BOVIN;A0A3Q1M7E1_BOVIN	LMO7	398.316	434.618	463.786	367.267	430.703	448.052	86.3687	93.9461	107.457	121.828	125.395	103.231
DSGCSDIWGPERGELLASPGSCK	C4(Carbamidomethyl);C22(Carbamidomethyl)	3	1	FALSE	FALSE	0.884679	A0A3Q1LFJ4;A0A3Q1LT18;A0A3Q1M7E1	LIM domain 7	A0A3Q1LFJ4;A0A3Q1LT18;A0A3Q1M7E1	A0A3Q1LFJ4_BOVIN;A0A3Q1LT18_BOVIN;A0A3Q1M7E1_BOVIN	LMO7	129.399	306.702	212.976	181.66	211.839	255.241	145.679	138.763	81.5492	112.572	130.945	106.647
SQDQFSDMR		2	0	FALSE	FALSE	0.884679	A0A3Q1LFJ4;A0A3Q1LT18;A0A3Q1M7E1	LIM domain 7	A0A3Q1LFJ4;A0A3Q1LT18;A0A3Q1M7E1	A0A3Q1LFJ4_BOVIN;A0A3Q1LT18_BOVIN;A0A3Q1M7E1_BOVIN	LMO7	1434.12	1411.08	1312.01	1379.78	1713.75	1752.51	748.486	3870.64	1375.11	1365.65	1276.85	3659.53
RETTVTAEVQFPSR		3	1	FALSE	FALSE	0.884679	A0A3Q1LFJ4;A0A3Q1LT18;A0A3Q1M7E1	LIM domain 7	A0A3Q1LFJ4;A0A3Q1LT18;A0A3Q1M7E1	A0A3Q1LFJ4_BOVIN;A0A3Q1LT18_BOVIN;A0A3Q1M7E1_BOVIN	LMO7	1472.67	1940.41	1814.14	1711.83	1688.73	1639.46	611.15	1110.63	319.363	47.2978	534.023	1027.16
WVEAVTEK		2	0	FALSE	FALSE	0.884679	A0A3Q1LFJ4;A0A3Q1LT18;A0A3Q1M7E1	LIM domain 7	A0A3Q1LFJ4;A0A3Q1LT18;A0A3Q1M7E1	A0A3Q1LFJ4_BOVIN;A0A3Q1LT18_BOVIN;A0A3Q1M7E1_BOVIN	LMO7	1640.39	1539.2	1603.66	1602.97	1516.18	1698.99	368.608	1171.84	598.978	777.901	573.997	727.427
REEESSGLLPSDR		3	1	FALSE	FALSE	0.884679	A0A3Q1LFJ4;A0A3Q1LT18;A0A3Q1M7E1	LIM domain 7	A0A3Q1LFJ4;A0A3Q1LT18;A0A3Q1M7E1	A0A3Q1LFJ4_BOVIN;A0A3Q1LT18_BOVIN;A0A3Q1M7E1_BOVIN	LMO7	1609.31	1052.3	1061.03	1595.02	1316.7	1776.7	114.136	2378.29	227.78	280.7	369.267	859.536
STTELDDFPTNK		2	0	FALSE	FALSE	0.884679	A0A3Q1LFJ4;A0A3Q1LT18;A0A3Q1M7E1	LIM domain 7	A0A3Q1LFJ4;A0A3Q1LT18;A0A3Q1M7E1	A0A3Q1LFJ4_BOVIN;A0A3Q1LT18_BOVIN;A0A3Q1M7E1_BOVIN	LMO7	730.898	651.086	643.655	684.874	548.274	775.52	118.417	1627.9	1035.17	965.334	2409.21	719.497
TQSSSISISVQRPDTR		3	0	FALSE	FALSE	0.884679	A0A3Q1LFJ4;A0A3Q1LT18;A0A3Q1M7E1	LIM domain 7	A0A3Q1LFJ4;A0A3Q1LT18;A0A3Q1M7E1	A0A3Q1LFJ4_BOVIN;A0A3Q1LT18_BOVIN;A0A3Q1M7E1_BOVIN	LMO7	470.945	419.845	512.803	19.3641	393.293	296.815	708.134	1110.99	727.442	712.277	977.329	913.135
HQQQEEDANEDQR		2	0	FALSE	FALSE	0.884679	A0A3Q1LFJ4;A0A3Q1LT18;A0A3Q1M7E1	LIM domain 7	A0A3Q1LFJ4;A0A3Q1LT18;A0A3Q1M7E1	A0A3Q1LFJ4_BOVIN;A0A3Q1LT18_BOVIN;A0A3Q1M7E1_BOVIN	LMO7	38.9155	20.4743	44.9012	5.0123	3.79278	10.989	18.1356	22.4453	11.1591	16.1898	12.2677	28.5641
LQEQLTLER		2	0	FALSE	FALSE	0.884679	A0A3Q1LFJ4;A0A3Q1LT18;A0A3Q1M7E1	LIM domain 7	A0A3Q1LFJ4;A0A3Q1LT18;A0A3Q1M7E1	A0A3Q1LFJ4_BOVIN;A0A3Q1LT18_BOVIN;A0A3Q1M7E1_BOVIN	LMO7	610.003	541.396	669.6	644.16	674.98	754.778	28.5346	1586.52	519.733	543.353	1277.26	2065.74
SSSVNKEPICLPGIMR	C10(Carbamidomethyl)	3	1	FALSE	FALSE	0.884679	A0A3Q1LFJ4;A0A3Q1LT18;A0A3Q1M7E1	LIM domain 7	A0A3Q1LFJ4;A0A3Q1LT18;A0A3Q1M7E1	A0A3Q1LFJ4_BOVIN;A0A3Q1LT18_BOVIN;A0A3Q1M7E1_BOVIN	LMO7	1356.2	1645.03	1600.25	1323.16	1855.14	1382.74	40.5017	125.659	194.49	225.266	194.406	29.9454
ETYKPWYK		2	0	FALSE	FALSE	0.884679	A0A3Q1LFJ4;A0A3Q1LT18;A0A3Q1M7E1	LIM domain 7	A0A3Q1LFJ4;A0A3Q1LT18;A0A3Q1M7E1	A0A3Q1LFJ4_BOVIN;A0A3Q1LT18_BOVIN;A0A3Q1M7E1_BOVIN	LMO7	898.788	832.197	927.692	31.4538	1152.91	858.946	379.286	490.913	487.433	494.201	419.45	37.2657
RLYSFDDGLNEEK		3	1	FALSE	FALSE	0.884679	A0A3Q1LFJ4;A0A3Q1LT18;A0A3Q1M7E1	LIM domain 7	A0A3Q1LFJ4;A0A3Q1LT18;A0A3Q1M7E1	A0A3Q1LFJ4_BOVIN;A0A3Q1LT18_BOVIN;A0A3Q1M7E1_BOVIN	LMO7	735.073	569.917	777.552	725.936	706.275	734.308	42.1564	424.07	170.467	199.467	527.273	372.175
VCSCCHNILGK	C2(Carbamidomethyl);C4(Carbamidomethyl);C5(Carbamidomethyl)	2	0	FALSE	FALSE	0.884679	A0A3Q1LFJ4;A0A3Q1LT18;A0A3Q1M7E1	LIM domain 7	A0A3Q1LFJ4;A0A3Q1LT18;A0A3Q1M7E1	A0A3Q1LFJ4_BOVIN;A0A3Q1LT18_BOVIN;A0A3Q1M7E1_BOVIN	LMO7	55.0792	62.5997	24.7553	61.9235	38.2596	36.6538	372.978	199.27	350.189	314.926	342.054	428.907
CVACECDLGGSSSGAEVR	C1(Carbamidomethyl);C4(Carbamidomethyl);C6(Carbamidomethyl)	2	0	FALSE	FALSE	0.884679	A0A3Q1LFJ4;A0A3Q1LT18;A0A3Q1M7E1	LIM domain 7	A0A3Q1LFJ4;A0A3Q1LT18;A0A3Q1M7E1	A0A3Q1LFJ4_BOVIN;A0A3Q1LT18_BOVIN;A0A3Q1M7E1_BOVIN	LMO7	16.6974	24.8009	29.3494	22.1755	10.4237	34.7068	268.548	145.41	210.599	244.687	271.116	314.915
YLNEELMVLNSNSISLTAR		2	0	FALSE	FALSE	0.884679	A0A3Q1LFJ4;A0A3Q1LT18;A0A3Q1M7E1	LIM domain 7	A0A3Q1LFJ4;A0A3Q1LT18;A0A3Q1M7E1	A0A3Q1LFJ4_BOVIN;A0A3Q1LT18_BOVIN;A0A3Q1M7E1_BOVIN	LMO7	89.9784	75.7383	62.1724	93.3007	55.6393	90.6093	131.376	183.705	41.3422	29.0717	19.8566	336.309
RPPVPPMPETYSQSER		3	0	FALSE	FALSE	0.884679	A0A3Q1LFJ4;A0A3Q1LT18;A0A3Q1M7E1	LIM domain 7	A0A3Q1LFJ4;A0A3Q1LT18;A0A3Q1M7E1	A0A3Q1LFJ4_BOVIN;A0A3Q1LT18_BOVIN;A0A3Q1M7E1_BOVIN	LMO7	622.173	1010.85	793.809	1031.33	793.569	1111.22	6809.9	5573.24	6909.16	8112.74	3754.74	13416.8
QQILQEMR		2	0	FALSE	FALSE	0.884679	A0A3Q1LFJ4;A0A3Q1LT18;A0A3Q1M7E1	LIM domain 7	A0A3Q1LFJ4;A0A3Q1LT18;A0A3Q1M7E1	A0A3Q1LFJ4_BOVIN;A0A3Q1LT18_BOVIN;A0A3Q1M7E1_BOVIN	LMO7	1174.24	1463.05	32.5527	1309.22	29.0953	968.435	367.52	2737.16	1165.24	1315.18	3488.36	387.368
LYSFDDGLNEEKR		3	1	FALSE	FALSE	0.884679	A0A3Q1LFJ4;A0A3Q1LT18;A0A3Q1M7E1	LIM domain 7	A0A3Q1LFJ4;A0A3Q1LT18;A0A3Q1M7E1	A0A3Q1LFJ4_BOVIN;A0A3Q1LT18_BOVIN;A0A3Q1M7E1_BOVIN	LMO7	135.462	48.7196	50.6604	171.377	106.325	168.937	315.266	493.805	498.44	418.444	558.261	638.794
EQQYQEEQQQK		2	0	FALSE	FALSE	0.884679	A0A3Q1LFJ4;A0A3Q1LT18;A0A3Q1M7E1	LIM domain 7	A0A3Q1LFJ4;A0A3Q1LT18;A0A3Q1M7E1	A0A3Q1LFJ4_BOVIN;A0A3Q1LT18_BOVIN;A0A3Q1M7E1_BOVIN	LMO7	17.4348	38.148	33.132	29.3486	53.5263	18.0551	388.04	250.293	525.651	415.005	421.241	633.479
IFVASVEAGSPAEFSQLQVDDEIIAINNTR		3	0	FALSE	FALSE	0.884679	A0A3Q1LFJ4;A0A3Q1LT18;A0A3Q1M7E1	LIM domain 7	A0A3Q1LFJ4;A0A3Q1LT18;A0A3Q1M7E1	A0A3Q1LFJ4_BOVIN;A0A3Q1LT18_BOVIN;A0A3Q1M7E1_BOVIN	LMO7	185.03	172.594	104.461	117.976	151.509	134.171	327.039	265.679	22.3227	51.0115	17.5637	794.237
ASNLSVTTDFSESLQSSNTESK		2	0	FALSE	FALSE	0.884679	A0A3Q1LFJ4;A0A3Q1LT18;A0A3Q1M7E1	LIM domain 7	A0A3Q1LFJ4;A0A3Q1LT18;A0A3Q1M7E1	A0A3Q1LFJ4_BOVIN;A0A3Q1LT18_BOVIN;A0A3Q1M7E1_BOVIN	LMO7	25.3738	49.0449	68.4126	35.0241	58.956	45.3549	54.0336	63.0936	28.5877	21.5169	24.4848	253.924
ASLENGVLLCDLINK	C10(Carbamidomethyl)	2	0	FALSE	FALSE	0.884679	A0A3Q1LFJ4;A0A3Q1LT18;A0A3Q1M7E1	LIM domain 7	A0A3Q1LFJ4;A0A3Q1LT18;A0A3Q1M7E1	A0A3Q1LFJ4_BOVIN;A0A3Q1LT18_BOVIN;A0A3Q1M7E1_BOVIN	LMO7	212.549	24.7122	28.2338	24.667	17.4763	41.4723	632.226	555.018	1052.44	1004.79	938.557	693.343
ETTVTAEVQFPSR		2	0	FALSE	FALSE	0.884679	A0A3Q1LFJ4;A0A3Q1LT18;A0A3Q1M7E1	LIM domain 7	A0A3Q1LFJ4;A0A3Q1LT18;A0A3Q1M7E1	A0A3Q1LFJ4_BOVIN;A0A3Q1LT18_BOVIN;A0A3Q1M7E1_BOVIN	LMO7	287.098	227.165	165.941	264.29	272.698	225.209	110.744	778.525	19.7616	31.127	16.9254	321.716
ISINQTPGSRLDFGFTVK		3	1	FALSE	FALSE	0.884679	A0A3Q1LFJ4;A0A3Q1LT18;A0A3Q1M7E1	LIM domain 7	A0A3Q1LFJ4;A0A3Q1LT18;A0A3Q1M7E1	A0A3Q1LFJ4_BOVIN;A0A3Q1LT18_BOVIN;A0A3Q1M7E1_BOVIN	LMO7	177.334	321.09	926.373	191.391	926.052	178.81	30.1411	43.675	20.4923	30.017	17.5513	43.8409
NVLITLYWLGR		2	0	FALSE	FALSE	0.884679	A0A3Q1LFJ4;A0A3Q1LT18;A0A3Q1M7E1	LIM domain 7	A0A3Q1LFJ4;A0A3Q1LT18;A0A3Q1M7E1	A0A3Q1LFJ4_BOVIN;A0A3Q1LT18_BOVIN;A0A3Q1M7E1_BOVIN	LMO7	33.5521	53.5896	46.0567	34.0755	28.5084	36.4744	37.5302	11.4469	33.5358	33.9552	41.3567	148.611
EWEETMAK		2	0	FALSE	FALSE	0.884679	A0A3Q1LFJ4;A0A3Q1LT18;A0A3Q1M7E1	LIM domain 7	A0A3Q1LFJ4;A0A3Q1LT18;A0A3Q1M7E1	A0A3Q1LFJ4_BOVIN;A0A3Q1LT18_BOVIN;A0A3Q1M7E1_BOVIN	LMO7	752.761	500.243	732.84	403.736	805.679	543.146	31.053	1158.88	36.5191	31.1814	267.225	39.0571
CWIPEDVNWK	C1(Carbamidomethyl)	2	0	FALSE	FALSE	0.884679	A0A3Q1LFJ4;A0A3Q1LT18;A0A3Q1M7E1	LIM domain 7	A0A3Q1LFJ4;A0A3Q1LT18;A0A3Q1M7E1	A0A3Q1LFJ4_BOVIN;A0A3Q1LT18_BOVIN;A0A3Q1M7E1_BOVIN	LMO7	18.9944	42.3829	16.4623	42.3054	179.549	187.35	131.048	23.4361	575.599	16.1072	32.7082	384.879
TFNEMLQDRESQNQMSTVTSR		3	1	FALSE	FALSE	0.884679	A0A3Q1LFJ4;A0A3Q1LT18;A0A3Q1M7E1	LIM domain 7	A0A3Q1LFJ4;A0A3Q1LT18;A0A3Q1M7E1	A0A3Q1LFJ4_BOVIN;A0A3Q1LT18_BOVIN;A0A3Q1M7E1_BOVIN	LMO7	199.979	226.281	447.371	116.778	369.14	77.0304	32.8196	22.6495	34.5534	49.1376	40.3436	36.9548
HQQQEEDANEDQRK		3	1	FALSE	FALSE	0.884679	A0A3Q1LFJ4;A0A3Q1LT18;A0A3Q1M7E1	LIM domain 7	A0A3Q1LFJ4;A0A3Q1LT18;A0A3Q1M7E1	A0A3Q1LFJ4_BOVIN;A0A3Q1LT18_BOVIN;A0A3Q1M7E1_BOVIN	LMO7	28.6082	54.3755	24.7945	28.0886	29.8271	14.5113	52.0368	42.1717	25.3556	24.2597	7.28818	11.8168
REEESSGLLPSDRNK		3	2	FALSE	FALSE	0.884679	A0A3Q1LFJ4;A0A3Q1LT18;A0A3Q1M7E1	LIM domain 7	A0A3Q1LFJ4;A0A3Q1LT18;A0A3Q1M7E1	A0A3Q1LFJ4_BOVIN;A0A3Q1LT18_BOVIN;A0A3Q1M7E1_BOVIN	LMO7	3158.01	2953.96	4962.63	2375.58	5520.12	2192	51.6691	21.6289	42.2875	51.4564	36.2184	39.5396
IRNNQLYCNDCYLR	C8(Carbamidomethyl);C11(Carbamidomethyl)	3	1	FALSE	FALSE	0.884679	A0A3Q1LFJ4;A0A3Q1LT18;A0A3Q1M7E1	LIM domain 7	A0A3Q1LFJ4;A0A3Q1LT18;A0A3Q1M7E1	A0A3Q1LFJ4_BOVIN;A0A3Q1LT18_BOVIN;A0A3Q1M7E1_BOVIN	LMO7	274.404	445.084	392.271	374.69	369.822	310.549	18.2343	44.5151	8.01351	18.3096	20.527	18.8028
QLASGSSSEREAEAPR		3	1	FALSE	FALSE	0.884679	A0A3Q1LFJ4;A0A3Q1LT18;A0A3Q1M7E1	LIM domain 7	A0A3Q1LFJ4;A0A3Q1LT18;A0A3Q1M7E1	A0A3Q1LFJ4_BOVIN;A0A3Q1LT18_BOVIN;A0A3Q1M7E1_BOVIN	LMO7	634.048	662.516	696.907	431.929	555.69	435.08	22.8961	15.8011	49.5294	19.911	16.3476	52.9715
EAQLFHPGDLQDLSNRVTVK		3	1	FALSE	FALSE	0.884679	A0A3Q1LFJ4;A0A3Q1LT18;A0A3Q1M7E1	LIM domain 7	A0A3Q1LFJ4;A0A3Q1LT18;A0A3Q1M7E1	A0A3Q1LFJ4_BOVIN;A0A3Q1LT18_BOVIN;A0A3Q1M7E1_BOVIN	LMO7	426.735	483.832	890.508	486.084	700.162	426.17	16.4699	19.1814	37.5023	16.4022	32.1199	35.0654
EQDRLLQEK		2	1	FALSE	FALSE	0.884679	A0A3Q1LFJ4;A0A3Q1LT18;A0A3Q1M7E1	LIM domain 7	A0A3Q1LFJ4;A0A3Q1LT18;A0A3Q1M7E1	A0A3Q1LFJ4_BOVIN;A0A3Q1LT18_BOVIN;A0A3Q1M7E1_BOVIN	LMO7	511.063	451.847	640.314	318.653	662.768	432.617	34.976	50.681	17.6596	34.8321	53.5043	16.512
QLASGSSSER		2	0	FALSE	FALSE	0.884679	A0A3Q1LFJ4;A0A3Q1LT18;A0A3Q1M7E1	LIM domain 7	A0A3Q1LFJ4;A0A3Q1LT18;A0A3Q1M7E1	A0A3Q1LFJ4_BOVIN;A0A3Q1LT18_BOVIN;A0A3Q1M7E1_BOVIN	LMO7	29.9828	15.7746	34.5946	33.1088	27.378	33.8743	35.2116	47.1343	32.2061	35.3572	37.6029	661.27
DSGCSDIWGPERGELLASPGSCKR	C4(Carbamidomethyl);C22(Carbamidomethyl)	3	2	FALSE	FALSE	0.884679	A0A3Q1LFJ4;A0A3Q1LT18;A0A3Q1M7E1	LIM domain 7	A0A3Q1LFJ4;A0A3Q1LT18;A0A3Q1M7E1	A0A3Q1LFJ4_BOVIN;A0A3Q1LT18_BOVIN;A0A3Q1M7E1_BOVIN	LMO7	107.873	197.692	203.675	165.535	139.252	100.727	55.0244	37.9736	20.6095	55.2518	24.0631	22.0419
GESLDNLDSPR		2	0	FALSE	FALSE	0.884679	A0A3Q1LFJ4;A0A3Q1LT18;A0A3Q1M7E1	LIM domain 7	A0A3Q1LFJ4;A0A3Q1LT18;A0A3Q1M7E1	A0A3Q1LFJ4_BOVIN;A0A3Q1LT18_BOVIN;A0A3Q1M7E1_BOVIN	LMO7	15.8624	29.5221	23.6337	54.9522	51.7494	49.5444	18.6287	952.607	17.2087	286.205	848.022	919.593
YWLMLDEK		2	0	TRUE	FALSE	0.860481	A0A3Q1LFK5;A0A452DIP7;Q66LN0	Prostaglandin E synthase 2	A0A3Q1LFK5;A0A452DIP7;Q66LN0	A0A3Q1LFK5_BOVIN;A0A452DIP7_BOVIN;PGES2_BOVIN	PTGES2	1259.88	941.411	1039.02	1092.96	1058.93	1299.05	880.567	1112.29	2224.31	2416.95	2304.07	691.034
TPAEALASFDYIVK		2	0	TRUE	FALSE	0.860481	A0A3Q1LFK5;A0A452DIP7;Q66LN0	Prostaglandin E synthase 2	A0A3Q1LFK5;A0A452DIP7;Q66LN0	A0A3Q1LFK5_BOVIN;A0A452DIP7_BOVIN;PGES2_BOVIN	PTGES2	423.267	377.038	468.205	411.396	496.802	443.107	336.071	298.789	448.472	504.305	461.767	495.956
VMEGLEAFDDLMR		2	0	TRUE	FALSE	0.860481	A0A3Q1LFK5;A0A452DIP7;Q66LN0	Prostaglandin E synthase 2	A0A3Q1LFK5;A0A452DIP7;Q66LN0	A0A3Q1LFK5_BOVIN;A0A452DIP7_BOVIN;PGES2_BOVIN	PTGES2	326.797	339.674	472.662	398.724	461.112	451.077	238.824	287.042	267.846	265.912	273.222	643.206
EGNFGTVEGAMAK		2	0	TRUE	FALSE	0.860481	A0A3Q1LFK5;A0A452DIP7;Q66LN0	Prostaglandin E synthase 2	A0A3Q1LFK5;A0A452DIP7;Q66LN0	A0A3Q1LFK5_BOVIN;A0A452DIP7_BOVIN;PGES2_BOVIN	PTGES2	405.055	422.15	345.817	421.552	440.747	400.487	164.476	629.813	588.068	499.293	646.196	606.118
DDVREDLYEAANK		2	1	TRUE	FALSE	0.860481	A0A3Q1LFK5;A0A452DIP7;Q66LN0	Prostaglandin E synthase 2	A0A3Q1LFK5;A0A452DIP7;Q66LN0	A0A3Q1LFK5_BOVIN;A0A452DIP7_BOVIN;PGES2_BOVIN	PTGES2	133.527	108.002	42.0723	192.205	114.008	132.084	234.656	185.052	216.305	186.096	342.888	301.533
DRPFMGGQKPNLADLAVYGVLR		4	0	TRUE	FALSE	0.860481	A0A3Q1LFK5;A0A452DIP7;Q66LN0	Prostaglandin E synthase 2	A0A3Q1LFK5;A0A452DIP7;Q66LN0	A0A3Q1LFK5_BOVIN;A0A452DIP7_BOVIN;PGES2_BOVIN	PTGES2	591.767	590.239	764.367	558.682	704.535	496.793	325.493	802.539	548.207	370.244	378.537	887.144
AFLDFHALPYQVVEVNPVRR		3	1	TRUE	FALSE	0.860481	A0A3Q1LFK5;A0A452DIP7;Q66LN0	Prostaglandin E synthase 2	A0A3Q1LFK5;A0A452DIP7;Q66LN0	A0A3Q1LFK5_BOVIN;A0A452DIP7_BOVIN;PGES2_BOVIN	PTGES2	123.435	131.082	193.973	195.681	216.389	198.419	39.4767	32.9909	23.8092	25.8354	42.9256	25.1374
HTHIQPWYLR		2	0	TRUE	FALSE	0.860481	A0A3Q1LFK5;A0A452DIP7;Q66LN0	Prostaglandin E synthase 2	A0A3Q1LFK5;A0A452DIP7;Q66LN0	A0A3Q1LFK5_BOVIN;A0A452DIP7_BOVIN;PGES2_BOVIN	PTGES2	46.3867	165.373	28.5891	24.3605	129.118	152.211	129.726	82.9037	126.431	124.64	64.975	231.916
KVPIVMAQEGESLQQLNDSSVIISALK		3	1	TRUE	FALSE	0.860481	A0A3Q1LFK5;A0A452DIP7;Q66LN0	Prostaglandin E synthase 2	A0A3Q1LFK5;A0A452DIP7;Q66LN0	A0A3Q1LFK5_BOVIN;A0A452DIP7_BOVIN;PGES2_BOVIN	PTGES2	18.4644	24.0677	32.5252	8.25562	20.1326	6.60432	16.4739	43.2905	44.1602	76.9405	34.9105	67.2552
YMGAAAMYFISK		2	0	TRUE	FALSE	0.860481	A0A3Q1LFK5;A0A452DIP7;Q66LN0	Prostaglandin E synthase 2	A0A3Q1LFK5;A0A452DIP7;Q66LN0	A0A3Q1LFK5_BOVIN;A0A452DIP7_BOVIN;PGES2_BOVIN	PTGES2	273.166	164.888	173.223	223.584	134.501	150.515	38.6279	342.717	825.972	770.054	692.035	52.8885
QWADDWLVHLISPNVYR		3	0	TRUE	FALSE	0.860481	A0A3Q1LFK5;A0A452DIP7;Q66LN0	Prostaglandin E synthase 2	A0A3Q1LFK5;A0A452DIP7;Q66LN0	A0A3Q1LFK5_BOVIN;A0A452DIP7_BOVIN;PGES2_BOVIN	PTGES2	14.3263	28.8356	24.1965	31.6903	16.3861	43.0288	42.0654	27.2155	25.9823	23.6746	22.2533	88.6942
AFLDFHALPYQVVEVNPVR		3	0	TRUE	FALSE	0.860481	A0A3Q1LFK5;A0A452DIP7;Q66LN0	Prostaglandin E synthase 2	A0A3Q1LFK5;A0A452DIP7;Q66LN0	A0A3Q1LFK5_BOVIN;A0A452DIP7_BOVIN;PGES2_BOVIN	PTGES2	381.648	536.463	534.667	602.967	666.372	689.444	545.964	407.51	99.7167	41.3571	149.786	851.741
PNLADLAVYGVLR		2	0	TRUE	FALSE	0.860481	A0A3Q1LFK5;A0A452DIP7;Q66LN0	Prostaglandin E synthase 2	A0A3Q1LFK5;A0A452DIP7;Q66LN0	A0A3Q1LFK5_BOVIN;A0A452DIP7_BOVIN;PGES2_BOVIN	PTGES2	28.0205	53.2584	24.2851	50.2131	44.9589	31.7352	66.9712	61.0025	25.8875	23.7613	51.8666	133.868
LFFHYNPK		2	0	TRUE	FALSE	0.841361	A0A3Q1LFL2;A0A3Q1LMR3;A0A3Q1LT37;A0A3Q1LTR4;A0A3Q1LXB5;A0A3Q1MJC8;A0A3Q1MJG0;A0A3Q1MMU0;A0A3Q1MPC4;F1MV64	Tyrosine-protein kinase receptor	A0A3Q1LFL2;A0A3Q1LMR3;A0A3Q1LT37;A0A3Q1LTR4;A0A3Q1LXB5;A0A3Q1MJC8;A0A3Q1MJG0;A0A3Q1MMU0;A0A3Q1MPC4;F1MV64	A0A3Q1LFL2_BOVIN;A0A3Q1LMR3_BOVIN;A0A3Q1LT37_BOVIN;A0A3Q1LTR4_BOVIN;A0A3Q1LXB5_BOVIN;A0A3Q1MJC8_BOVIN;A0A3Q1MJG0_BOVIN;A0A3Q1MMU0_BOVIN;A0A3Q1MPC4_BOVIN;F1MV64_BOVIN	INSR	407.873	372.914	493.002	419.841	448.668	433.972	152.195	288.212	243.149	246.388	207.607	350.131
DLFPNLTVIR		2	0	TRUE	FALSE	0.841361	A0A3Q1LFL2;A0A3Q1LMR3;A0A3Q1LT37;A0A3Q1LTR4;A0A3Q1LXB5;A0A3Q1MJC8;A0A3Q1MJG0;A0A3Q1MMU0;A0A3Q1MPC4;F1MV64	Tyrosine-protein kinase receptor	A0A3Q1LFL2;A0A3Q1LMR3;A0A3Q1LT37;A0A3Q1LTR4;A0A3Q1LXB5;A0A3Q1MJC8;A0A3Q1MJG0;A0A3Q1MMU0;A0A3Q1MPC4;F1MV64	A0A3Q1LFL2_BOVIN;A0A3Q1LMR3_BOVIN;A0A3Q1LT37_BOVIN;A0A3Q1LTR4_BOVIN;A0A3Q1LXB5_BOVIN;A0A3Q1MJC8_BOVIN;A0A3Q1MJG0_BOVIN;A0A3Q1MMU0_BOVIN;A0A3Q1MPC4_BOVIN;F1MV64_BOVIN	INSR	188.933	108.612	142.01	159.542	108.781	150.204	186.461	140.038	440.297	836.026	804.563	294.615
SQNHPGWLMR		2	0	TRUE	FALSE	0.841361	A0A3Q1LFL2;A0A3Q1LMR3;A0A3Q1LT37;A0A3Q1LTR4;A0A3Q1LXB5;A0A3Q1MJC8;A0A3Q1MJG0;A0A3Q1MMU0;A0A3Q1MPC4;F1MV64	Tyrosine-protein kinase receptor	A0A3Q1LFL2;A0A3Q1LMR3;A0A3Q1LT37;A0A3Q1LTR4;A0A3Q1LXB5;A0A3Q1MJC8;A0A3Q1MJG0;A0A3Q1MMU0;A0A3Q1MPC4;F1MV64	A0A3Q1LFL2_BOVIN;A0A3Q1LMR3_BOVIN;A0A3Q1LT37_BOVIN;A0A3Q1LTR4_BOVIN;A0A3Q1LXB5_BOVIN;A0A3Q1MJC8_BOVIN;A0A3Q1MJG0_BOVIN;A0A3Q1MMU0_BOVIN;A0A3Q1MPC4_BOVIN;F1MV64_BOVIN	INSR	177.819	291.457	254.968	192.62	171.614	259.086	203.225	304.263	133.973	135.854	102.858	674.882
CVETCPPPYYHFQDWR	C1(Carbamidomethyl);C5(Carbamidomethyl)	3	0	TRUE	FALSE	0.841361	A0A3Q1LFL2;A0A3Q1LMR3;A0A3Q1LT37;A0A3Q1LTR4;A0A3Q1LXB5;A0A3Q1MJC8;A0A3Q1MJG0;A0A3Q1MMU0;A0A3Q1MPC4;F1MV64	Tyrosine-protein kinase receptor	A0A3Q1LFL2;A0A3Q1LMR3;A0A3Q1LT37;A0A3Q1LTR4;A0A3Q1LXB5;A0A3Q1MJC8;A0A3Q1MJG0;A0A3Q1MMU0;A0A3Q1MPC4;F1MV64	A0A3Q1LFL2_BOVIN;A0A3Q1LMR3_BOVIN;A0A3Q1LT37_BOVIN;A0A3Q1LTR4_BOVIN;A0A3Q1LXB5_BOVIN;A0A3Q1MJC8_BOVIN;A0A3Q1MJG0_BOVIN;A0A3Q1MMU0_BOVIN;A0A3Q1MPC4_BOVIN;F1MV64_BOVIN	INSR	58.6705	148.3	132.12	118.937	65.5609	122.833	233.75	117.577	103.941	197.005	118.566	394.793
TFEDYLHNVVFIPR		3	0	FALSE	FALSE	0.841361	A0A3Q1LFL2;A0A3Q1LMR3;A0A3Q1LT37;A0A3Q1LTR4;A0A3Q1LXB5;A0A3Q1MJC8;A0A3Q1MJG0;A0A3Q1MMU0;A0A3Q1MPC4;F1MV64	Tyrosine-protein kinase receptor	A0A3Q1LFL2;A0A3Q1LMR3;A0A3Q1LT37;A0A3Q1LTR4;A0A3Q1LXB5;A0A3Q1MJC8;A0A3Q1MJG0;A0A3Q1MMU0;A0A3Q1MPC4;F1MV64	A0A3Q1LFL2_BOVIN;A0A3Q1LMR3_BOVIN;A0A3Q1LT37_BOVIN;A0A3Q1LTR4_BOVIN;A0A3Q1LXB5_BOVIN;A0A3Q1MJC8_BOVIN;A0A3Q1MJG0_BOVIN;A0A3Q1MMU0_BOVIN;A0A3Q1MPC4_BOVIN;F1MV64_BOVIN	INSR	121.461	147.12	124.127	151.438	116.816	153.001	29.9541	54.5214	58.1565	21.6883	67.6926	105.116
ELGQGSFGMVYEGNAR		2	0	TRUE	FALSE	0.841361	A0A3Q1LFL2;A0A3Q1LMR3;A0A3Q1LT37;A0A3Q1LTR4;A0A3Q1LXB5;A0A3Q1MJC8;A0A3Q1MJG0;A0A3Q1MMU0;A0A3Q1MPC4;F1MV64	Tyrosine-protein kinase receptor	A0A3Q1LFL2;A0A3Q1LMR3;A0A3Q1LT37;A0A3Q1LTR4;A0A3Q1LXB5;A0A3Q1MJC8;A0A3Q1MJG0;A0A3Q1MMU0;A0A3Q1MPC4;F1MV64	A0A3Q1LFL2_BOVIN;A0A3Q1LMR3_BOVIN;A0A3Q1LT37_BOVIN;A0A3Q1LTR4_BOVIN;A0A3Q1LXB5_BOVIN;A0A3Q1MJC8_BOVIN;A0A3Q1MJG0_BOVIN;A0A3Q1MMU0_BOVIN;A0A3Q1MPC4_BOVIN;F1MV64_BOVIN	INSR	37.9732	262.396	331.309	200.029	243.779	260.813	151.866	120.105	147.167	135.223	29.6904	185.312
DDLHPSFPEVSFFHSEENK		3	0	TRUE	FALSE	0.841361	A0A3Q1LFL2;A0A3Q1LMR3;A0A3Q1LT37;A0A3Q1LTR4;A0A3Q1LXB5;A0A3Q1MJC8;A0A3Q1MJG0;A0A3Q1MMU0;A0A3Q1MPC4;F1MV64	Tyrosine-protein kinase receptor	A0A3Q1LFL2;A0A3Q1LMR3;A0A3Q1LT37;A0A3Q1LTR4;A0A3Q1LXB5;A0A3Q1MJC8;A0A3Q1MJG0;A0A3Q1MMU0;A0A3Q1MPC4;F1MV64	A0A3Q1LFL2_BOVIN;A0A3Q1LMR3_BOVIN;A0A3Q1LT37_BOVIN;A0A3Q1LTR4_BOVIN;A0A3Q1LXB5_BOVIN;A0A3Q1MJC8_BOVIN;A0A3Q1MJG0_BOVIN;A0A3Q1MMU0_BOVIN;A0A3Q1MPC4_BOVIN;F1MV64_BOVIN	INSR	26.0478	50.6928	79.4828	30.1292	83.0865	55.4533	145.406	120.142	73.8411	105.846	109.57	186.817
IELQACNQDSPEER	C6(Carbamidomethyl)	2	0	FALSE	FALSE	0.841361	A0A3Q1LFL2;A0A3Q1LMR3;A0A3Q1LT37;A0A3Q1LTR4;A0A3Q1LXB5;A0A3Q1MJC8;A0A3Q1MJG0;A0A3Q1MMU0;A0A3Q1MPC4;F1MV64	Tyrosine-protein kinase receptor	A0A3Q1LFL2;A0A3Q1LMR3;A0A3Q1LT37;A0A3Q1LTR4;A0A3Q1LXB5;A0A3Q1MJC8;A0A3Q1MJG0;A0A3Q1MMU0;A0A3Q1MPC4;F1MV64	A0A3Q1LFL2_BOVIN;A0A3Q1LMR3_BOVIN;A0A3Q1LT37_BOVIN;A0A3Q1LTR4_BOVIN;A0A3Q1LXB5_BOVIN;A0A3Q1MJC8_BOVIN;A0A3Q1MJG0_BOVIN;A0A3Q1MMU0_BOVIN;A0A3Q1MPC4_BOVIN;F1MV64_BOVIN	INSR	47.3653	55.182	40.0693	30.4001	28.7212	52.8114	55.0507	58.3359	55.8265	60.4941	70.1843	61.6111
FVMDGGYLDQPDNCPER	C14(Carbamidomethyl)	2	0	TRUE	FALSE	0.841361	A0A3Q1LFL2;A0A3Q1LMR3;A0A3Q1LT37;A0A3Q1LTR4;A0A3Q1LXB5;A0A3Q1MJC8;A0A3Q1MJG0;A0A3Q1MMU0;A0A3Q1MPC4;F1MV64	Tyrosine-protein kinase receptor	A0A3Q1LFL2;A0A3Q1LMR3;A0A3Q1LT37;A0A3Q1LTR4;A0A3Q1LXB5;A0A3Q1MJC8;A0A3Q1MJG0;A0A3Q1MMU0;A0A3Q1MPC4;F1MV64	A0A3Q1LFL2_BOVIN;A0A3Q1LMR3_BOVIN;A0A3Q1LT37_BOVIN;A0A3Q1LTR4_BOVIN;A0A3Q1LXB5_BOVIN;A0A3Q1MJC8_BOVIN;A0A3Q1MJG0_BOVIN;A0A3Q1MMU0_BOVIN;A0A3Q1MPC4_BOVIN;F1MV64_BOVIN	INSR	17.2397	102.016	19.8914	91.1732	58.5395	77.469	42.4816	80.3676	51.2485	71.4012	45.2363	93.8062
MCWQFNPK	C2(Carbamidomethyl)	2	0	TRUE	FALSE	0.841361	A0A3Q1LFL2;A0A3Q1LMR3;A0A3Q1LT37;A0A3Q1LTR4;A0A3Q1LXB5;A0A3Q1MJC8;A0A3Q1MJG0;A0A3Q1MMU0;A0A3Q1MPC4;F1MV64	Tyrosine-protein kinase receptor	A0A3Q1LFL2;A0A3Q1LMR3;A0A3Q1LT37;A0A3Q1LTR4;A0A3Q1LXB5;A0A3Q1MJC8;A0A3Q1MJG0;A0A3Q1MMU0;A0A3Q1MPC4;F1MV64	A0A3Q1LFL2_BOVIN;A0A3Q1LMR3_BOVIN;A0A3Q1LT37_BOVIN;A0A3Q1LTR4_BOVIN;A0A3Q1LXB5_BOVIN;A0A3Q1MJC8_BOVIN;A0A3Q1MJG0_BOVIN;A0A3Q1MMU0_BOVIN;A0A3Q1MPC4_BOVIN;F1MV64_BOVIN	INSR	36.7528	21.9041	31.8533	21.864	23.2172	142.944	383.334	244.7	708.325	628.408	560.612	339.949
MRPTFLEIVDLLK		3	0	TRUE	FALSE	0.841361	A0A3Q1LFL2;A0A3Q1LMR3;A0A3Q1LT37;A0A3Q1LTR4;A0A3Q1LXB5;A0A3Q1MJC8;A0A3Q1MJG0;A0A3Q1MMU0;A0A3Q1MPC4;F1MV64	Tyrosine-protein kinase receptor	A0A3Q1LFL2;A0A3Q1LMR3;A0A3Q1LT37;A0A3Q1LTR4;A0A3Q1LXB5;A0A3Q1MJC8;A0A3Q1MJG0;A0A3Q1MMU0;A0A3Q1MPC4;F1MV64	A0A3Q1LFL2_BOVIN;A0A3Q1LMR3_BOVIN;A0A3Q1LT37_BOVIN;A0A3Q1LTR4_BOVIN;A0A3Q1LXB5_BOVIN;A0A3Q1MJC8_BOVIN;A0A3Q1MJG0_BOVIN;A0A3Q1MMU0_BOVIN;A0A3Q1MPC4_BOVIN;F1MV64_BOVIN	INSR	86.5394	54.1559	86.6018	68.9228	99.4542	82.815	36.3431	35.1116	36.2334	25.4792	38.4645	109.007
NCMVAHDFTVK	C2(Carbamidomethyl)	2	0	TRUE	FALSE	0.841361	A0A3Q1LFL2;A0A3Q1LMR3;A0A3Q1LT37;A0A3Q1LTR4;A0A3Q1LXB5;A0A3Q1MJC8;A0A3Q1MJG0;A0A3Q1MMU0;A0A3Q1MPC4;F1MV64	Tyrosine-protein kinase receptor	A0A3Q1LFL2;A0A3Q1LMR3;A0A3Q1LT37;A0A3Q1LTR4;A0A3Q1LXB5;A0A3Q1MJC8;A0A3Q1MJG0;A0A3Q1MMU0;A0A3Q1MPC4;F1MV64	A0A3Q1LFL2_BOVIN;A0A3Q1LMR3_BOVIN;A0A3Q1LT37_BOVIN;A0A3Q1LTR4_BOVIN;A0A3Q1LXB5_BOVIN;A0A3Q1MJC8_BOVIN;A0A3Q1MJG0_BOVIN;A0A3Q1MMU0_BOVIN;A0A3Q1MPC4_BOVIN;F1MV64_BOVIN	INSR	41.5841	22.3433	50.6484	19.3238	20.5198	47.097	104.621	52.9831	71.5434	86.6359	121.92	132.228
DDNEECGDICPGTAK	C6(Carbamidomethyl);C10(Carbamidomethyl)	2	0	TRUE	FALSE	0.841361	A0A3Q1LFL2;A0A3Q1LMR3;A0A3Q1LT37;A0A3Q1LTR4;A0A3Q1LXB5;A0A3Q1MJC8;A0A3Q1MJG0;A0A3Q1MMU0;A0A3Q1MPC4;F1MV64	Tyrosine-protein kinase receptor	A0A3Q1LFL2;A0A3Q1LMR3;A0A3Q1LT37;A0A3Q1LTR4;A0A3Q1LXB5;A0A3Q1MJC8;A0A3Q1MJG0;A0A3Q1MMU0;A0A3Q1MPC4;F1MV64	A0A3Q1LFL2_BOVIN;A0A3Q1LMR3_BOVIN;A0A3Q1LT37_BOVIN;A0A3Q1LTR4_BOVIN;A0A3Q1LXB5_BOVIN;A0A3Q1MJC8_BOVIN;A0A3Q1MJG0_BOVIN;A0A3Q1MMU0_BOVIN;A0A3Q1MPC4_BOVIN;F1MV64_BOVIN	INSR	20.8941	39.7134	18.1088	38.4589	11.6946	18.2787	98.9154	59.2701	107.367	110.573	107.766	79.2611
GQPTLVVMELMAHGDLK		2	0	TRUE	FALSE	0.841361	A0A3Q1LFL2;A0A3Q1LMR3;A0A3Q1LT37;A0A3Q1LTR4;A0A3Q1LXB5;A0A3Q1MJC8;A0A3Q1MJG0;A0A3Q1MMU0;A0A3Q1MPC4;F1MV64	Tyrosine-protein kinase receptor	A0A3Q1LFL2;A0A3Q1LMR3;A0A3Q1LT37;A0A3Q1LTR4;A0A3Q1LXB5;A0A3Q1MJC8;A0A3Q1MJG0;A0A3Q1MMU0;A0A3Q1MPC4;F1MV64	A0A3Q1LFL2_BOVIN;A0A3Q1LMR3_BOVIN;A0A3Q1LT37_BOVIN;A0A3Q1LTR4_BOVIN;A0A3Q1LXB5_BOVIN;A0A3Q1MJC8_BOVIN;A0A3Q1MJG0_BOVIN;A0A3Q1MMU0_BOVIN;A0A3Q1MPC4_BOVIN;F1MV64_BOVIN	INSR	27.28	12.4729	31.476	31.9528	30.0905	24.0868	32.0375	19.5638	35.3969	32.1699	64.4385	37.857
FYIQEPPHGSPNWLK		3	0	FALSE	FALSE	0.854763	A0A3Q1LFL6;A0A3Q1LRE5;Q02376	"NADH dehydrogenase [ubiquinone] 1 subunit C1, mitochondrial;NADH dehydrogenase [ubiquinone] 1 subunit C1, mitochondrial;NADH dehydrogenase [ubiquinone] 1 subunit C1, mitochondrial"	A0A3Q1LFL6;A0A3Q1LRE5;Q02376	A0A3Q1LFL6_BOVIN;A0A3Q1LRE5_BOVIN;NDUC1_BOVIN	;NDUFC1;NDUFC1	1588.62	1290.88	1286.78	1723.13	1710.19	1884.27	1823.34	2604.15	3273.01	3525.45	2994.84	2773.65
QHNEDVLEYK		2	0	TRUE	FALSE	0.854763	A0A3Q1LFL6;A0A3Q1LRE5;Q02376	"NADH dehydrogenase [ubiquinone] 1 subunit C1, mitochondrial;NADH dehydrogenase [ubiquinone] 1 subunit C1, mitochondrial;NADH dehydrogenase [ubiquinone] 1 subunit C1, mitochondrial"	A0A3Q1LFL6;A0A3Q1LRE5;Q02376	A0A3Q1LFL6_BOVIN;A0A3Q1LRE5_BOVIN;NDUC1_BOVIN	;NDUFC1;NDUFC1	497.174	464.259	469.878	576.169	574.082	450.274	715.43	649.531	757.678	769.532	857.927	1095
NTMFGHTNSVSHCR	C13(Carbamidomethyl)	3	0	TRUE	FALSE	0.838047	A0A3Q1LFL7;A0A3Q1LZZ2;A0A3Q1M7I8;A0A3Q1MAT0;A0A3Q1MVN2;F1MUW4	Apoptotic protease-activating factor 1;Apoptotic protease-activating factor 1;Apoptotic protease-activating factor 1;Apoptotic peptidase activating factor 1;Apoptotic peptidase activating factor 1;Apoptotic protease-activating factor 1	A0A3Q1LFL7;A0A3Q1LZZ2;A0A3Q1M7I8;A0A3Q1MAT0;A0A3Q1MVN2;F1MUW4	A0A3Q1LFL7_BOVIN;A0A3Q1LZZ2_BOVIN;A0A3Q1M7I8_BOVIN;A0A3Q1MAT0_BOVIN;A0A3Q1MVN2_BOVIN;F1MUW4_BOVIN	APAF1	181.654	182.034	157.618	193.938	124.925	118.713	231.515	201.446	159.746	182.573	183.594	291.428
DNHSYISFYNALLHEGYK		3	0	TRUE	FALSE	0.838047	A0A3Q1LFL7;A0A3Q1LZZ2;A0A3Q1M7I8;A0A3Q1MAT0;A0A3Q1MVN2;F1MUW4	Apoptotic protease-activating factor 1;Apoptotic protease-activating factor 1;Apoptotic protease-activating factor 1;Apoptotic peptidase activating factor 1;Apoptotic peptidase activating factor 1;Apoptotic protease-activating factor 1	A0A3Q1LFL7;A0A3Q1LZZ2;A0A3Q1M7I8;A0A3Q1MAT0;A0A3Q1MVN2;F1MUW4	A0A3Q1LFL7_BOVIN;A0A3Q1LZZ2_BOVIN;A0A3Q1M7I8_BOVIN;A0A3Q1MAT0_BOVIN;A0A3Q1MVN2_BOVIN;F1MUW4_BOVIN	APAF1	189.206	158.445	292.775	207.297	197.749	184.501	152.47	104.875	156.202	152.057	179.324	173.706
LVVRPHTDAVYHACFSEDGQR	C14(Carbamidomethyl)	4	0	TRUE	FALSE	0.838047	A0A3Q1LFL7;A0A3Q1LZZ2;A0A3Q1M7I8;A0A3Q1MAT0;A0A3Q1MVN2;F1MUW4	Apoptotic protease-activating factor 1;Apoptotic protease-activating factor 1;Apoptotic protease-activating factor 1;Apoptotic peptidase activating factor 1;Apoptotic peptidase activating factor 1;Apoptotic protease-activating factor 1	A0A3Q1LFL7;A0A3Q1LZZ2;A0A3Q1M7I8;A0A3Q1MAT0;A0A3Q1MVN2;F1MUW4	A0A3Q1LFL7_BOVIN;A0A3Q1LZZ2_BOVIN;A0A3Q1M7I8_BOVIN;A0A3Q1MAT0_BOVIN;A0A3Q1MVN2_BOVIN;F1MUW4_BOVIN	APAF1	96.6145	80.4088	49.3291	94.4453	82.9224	70.4885	98.8736	52.8622	64.8433	88.2749	82.1101	129.224
TELVGPAHLIHEFVEYR		3	0	TRUE	FALSE	0.838047	A0A3Q1LFL7;A0A3Q1LZZ2;A0A3Q1M7I8;A0A3Q1MAT0;A0A3Q1MVN2;F1MUW4	Apoptotic protease-activating factor 1;Apoptotic protease-activating factor 1;Apoptotic protease-activating factor 1;Apoptotic peptidase activating factor 1;Apoptotic peptidase activating factor 1;Apoptotic protease-activating factor 1	A0A3Q1LFL7;A0A3Q1LZZ2;A0A3Q1M7I8;A0A3Q1MAT0;A0A3Q1MVN2;F1MUW4	A0A3Q1LFL7_BOVIN;A0A3Q1LZZ2_BOVIN;A0A3Q1M7I8_BOVIN;A0A3Q1MAT0_BOVIN;A0A3Q1MVN2_BOVIN;F1MUW4_BOVIN	APAF1	424.431	541.855	686.166	516.789	721.89	642.4	474.294	391.187	39.8081	54.6614	34.0948	445.076
DLAALLHGGIPVISSSDGK		3	0	TRUE	FALSE	0.838047	A0A3Q1LFL7;A0A3Q1LZZ2;A0A3Q1M7I8;A0A3Q1MAT0;A0A3Q1MVN2;F1MUW4	Apoptotic protease-activating factor 1;Apoptotic protease-activating factor 1;Apoptotic protease-activating factor 1;Apoptotic peptidase activating factor 1;Apoptotic peptidase activating factor 1;Apoptotic protease-activating factor 1	A0A3Q1LFL7;A0A3Q1LZZ2;A0A3Q1M7I8;A0A3Q1MAT0;A0A3Q1MVN2;F1MUW4	A0A3Q1LFL7_BOVIN;A0A3Q1LZZ2_BOVIN;A0A3Q1M7I8_BOVIN;A0A3Q1MAT0_BOVIN;A0A3Q1MVN2_BOVIN;F1MUW4_BOVIN	APAF1	84.8128	114.467	100.022	48.8903	104.369	110.628	52.744	88.2869	32.5908	34.9398	34.9318	128.206
IWSFELLSPLHELR		3	0	TRUE	FALSE	0.838047	A0A3Q1LFL7;A0A3Q1LZZ2;A0A3Q1M7I8;A0A3Q1MAT0;A0A3Q1MVN2;F1MUW4	Apoptotic protease-activating factor 1;Apoptotic protease-activating factor 1;Apoptotic protease-activating factor 1;Apoptotic peptidase activating factor 1;Apoptotic peptidase activating factor 1;Apoptotic protease-activating factor 1	A0A3Q1LFL7;A0A3Q1LZZ2;A0A3Q1M7I8;A0A3Q1MAT0;A0A3Q1MVN2;F1MUW4	A0A3Q1LFL7_BOVIN;A0A3Q1LZZ2_BOVIN;A0A3Q1M7I8_BOVIN;A0A3Q1MAT0_BOVIN;A0A3Q1MVN2_BOVIN;F1MUW4_BOVIN	APAF1	33.2981	30.593	41.3372	39.3875	19.9069	50.9433	52.9999	40.4336	20.7196	29.6879	24.3747	86.7959
AFDNQCQILLTTR	C6(Carbamidomethyl)	2	0	TRUE	FALSE	0.838047	A0A3Q1LFL7;A0A3Q1LZZ2;A0A3Q1M7I8;A0A3Q1MAT0;A0A3Q1MVN2;F1MUW4	Apoptotic protease-activating factor 1;Apoptotic protease-activating factor 1;Apoptotic protease-activating factor 1;Apoptotic peptidase activating factor 1;Apoptotic peptidase activating factor 1;Apoptotic protease-activating factor 1	A0A3Q1LFL7;A0A3Q1LZZ2;A0A3Q1M7I8;A0A3Q1MAT0;A0A3Q1MVN2;F1MUW4	A0A3Q1LFL7_BOVIN;A0A3Q1LZZ2_BOVIN;A0A3Q1M7I8_BOVIN;A0A3Q1MAT0_BOVIN;A0A3Q1MVN2_BOVIN;F1MUW4_BOVIN	APAF1	80.1987	23.9966	41.8354	24.0406	22.6394	50.582	99.7193	85.2282	104.667	74.4236	57.0157	28.4827
MGTECVDNHKPETEDTR	C5(Carbamidomethyl)	3	0	TRUE	FALSE	0.716608	A0A3Q1LFN2;F1MTZ5;G3MZ11	Crystallin beta-gamma domain containing 3	A0A3Q1LFN2;F1MTZ5;G3MZ11	A0A3Q1LFN2_BOVIN;F1MTZ5_BOVIN;G3MZ11_BOVIN	CRYBG3	10.5195	29.9804	33.4855	30.0353	54.0974	12.5316	22.6736	7.04064	20.3276	13.1631	19.8024	6.15445
IFQLVDHEEIK		2	0	TRUE	FALSE	0.716608	A0A3Q1LFN2;F1MTZ5;G3MZ11	Crystallin beta-gamma domain containing 3	A0A3Q1LFN2;F1MTZ5;G3MZ11	A0A3Q1LFN2_BOVIN;F1MTZ5_BOVIN;G3MZ11_BOVIN	CRYBG3	18.9069	35.1884	19.8281	35.1241	43.4163	16.6938	280.859	233.192	31.7065	22.2959	129.39	29.6462
DREALFNEFVAAAR		3	1	FALSE	FALSE	0.885926	A0A3Q1LFP0;A0A3Q1MNR0;A0A3Q1NC33	Transcription elongation regulator 1	A0A3Q1LFP0;A0A3Q1MNR0;A0A3Q1NC33	A0A3Q1LFP0_BOVIN;A0A3Q1MNR0_BOVIN;A0A3Q1NC33_BOVIN	TCERG1	4018.96	4312.98	5073.75	4625	4340.13	3718.37	2385.9	1844.78	2450.55	2484.94	2482.9	1981.13
FPVFLIEEAR		2	0	FALSE	FALSE	0.885926	A0A3Q1LFP0;A0A3Q1MNR0;A0A3Q1NC33	Transcription elongation regulator 1	A0A3Q1LFP0;A0A3Q1MNR0;A0A3Q1NC33	A0A3Q1LFP0_BOVIN;A0A3Q1MNR0_BOVIN;A0A3Q1NC33_BOVIN	TCERG1	1565.49	1596.46	1401.49	1786.23	1456.11	1857.46	1665.59	1327.8	7075.82	7314.37	6414.8	3587.41
IKSDFFELLSNHHLDSQSR		4	1	FALSE	FALSE	0.885926	A0A3Q1LFP0;A0A3Q1MNR0;A0A3Q1NC33	Transcription elongation regulator 1	A0A3Q1LFP0;A0A3Q1MNR0;A0A3Q1NC33	A0A3Q1LFP0_BOVIN;A0A3Q1MNR0_BOVIN;A0A3Q1NC33_BOVIN	TCERG1	3575.74	3905.61	4299.21	3781.19	3257.83	2856.44	2137.88	1471.65	1496.7	1409.08	1449.07	1393.67
WQFSMSAIK		2	0	FALSE	FALSE	0.885926	A0A3Q1LFP0;A0A3Q1MNR0;A0A3Q1NC33	Transcription elongation regulator 1	A0A3Q1LFP0;A0A3Q1MNR0;A0A3Q1NC33	A0A3Q1LFP0_BOVIN;A0A3Q1MNR0_BOVIN;A0A3Q1NC33_BOVIN	TCERG1	625.465	727.313	817.816	619.591	998.697	866.425	1564.64	1103.46	2062.07	2033.93	2007.95	2264.16
YLLLNPK		2	0	FALSE	FALSE	0.885926	A0A3Q1LFP0;A0A3Q1MNR0;A0A3Q1NC33	Transcription elongation regulator 1	A0A3Q1LFP0;A0A3Q1MNR0;A0A3Q1NC33	A0A3Q1LFP0_BOVIN;A0A3Q1MNR0_BOVIN;A0A3Q1NC33_BOVIN	TCERG1	1299.62	934.216	1219.03	1211.24	1213.87	1222.58	886.04	1175.89	1606.86	1421.58	1798.34	1673.9
LIQESDQHLK		2	0	FALSE	FALSE	0.885926	A0A3Q1LFP0;A0A3Q1MNR0;A0A3Q1NC33	Transcription elongation regulator 1	A0A3Q1LFP0;A0A3Q1MNR0;A0A3Q1NC33	A0A3Q1LFP0_BOVIN;A0A3Q1MNR0_BOVIN;A0A3Q1NC33_BOVIN	TCERG1	429.243	465.97	463.607	406.902	509.806	478.989	1547.59	1362.73	1565.49	1452.89	1488.39	2318.33
LFNEHIEALTK		2	0	FALSE	FALSE	0.885926	A0A3Q1LFP0;A0A3Q1MNR0;A0A3Q1NC33	Transcription elongation regulator 1	A0A3Q1LFP0;A0A3Q1MNR0;A0A3Q1NC33	A0A3Q1LFP0_BOVIN;A0A3Q1MNR0_BOVIN;A0A3Q1NC33_BOVIN	TCERG1	1007.22	1080.8	1191.79	991.266	986.308	1087.11	1089.93	939.726	1062.3	951.77	899.428	1655.31
ESAWTKPDGVK		2	0	FALSE	FALSE	0.885926	A0A3Q1LFP0;A0A3Q1MNR0;A0A3Q1NC33	Transcription elongation regulator 1	A0A3Q1LFP0;A0A3Q1MNR0;A0A3Q1NC33	A0A3Q1LFP0_BOVIN;A0A3Q1MNR0_BOVIN;A0A3Q1NC33_BOVIN	TCERG1	414.811	449.252	403.855	377.317	341.67	505.48	592.786	593.912	628.826	613.975	625.292	1077.49
EPSEEPLPMETEEEDPKEEPIK		3	1	FALSE	FALSE	0.885926	A0A3Q1LFP0;A0A3Q1MNR0;A0A3Q1NC33	Transcription elongation regulator 1	A0A3Q1LFP0;A0A3Q1MNR0;A0A3Q1NC33	A0A3Q1LFP0_BOVIN;A0A3Q1MNR0_BOVIN;A0A3Q1NC33_BOVIN	TCERG1	58.163	58.371	60.6198	84.361	99.3904	89.0615	861.725	593.397	716.762	673.496	559.552	1192.15
EALFNEFVAAAR		2	0	FALSE	FALSE	0.885926	A0A3Q1LFP0;A0A3Q1MNR0;A0A3Q1NC33	Transcription elongation regulator 1	A0A3Q1LFP0;A0A3Q1MNR0;A0A3Q1NC33	A0A3Q1LFP0_BOVIN;A0A3Q1MNR0_BOVIN;A0A3Q1NC33_BOVIN	TCERG1	340.542	162.637	135.62	152.383	124.11	132.738	104.687	561.368	1421.5	1452.14	1379.73	638.965
IIQEPPHKK		2	1	FALSE	FALSE	0.885926	A0A3Q1LFP0;A0A3Q1MNR0;A0A3Q1NC33	Transcription elongation regulator 1	A0A3Q1LFP0;A0A3Q1MNR0;A0A3Q1NC33	A0A3Q1LFP0_BOVIN;A0A3Q1MNR0_BOVIN;A0A3Q1NC33_BOVIN	TCERG1	485.521	382.91	382.586	437.489	363.229	296.07	217.484	151.718	311.472	222.496	302.087	227.923
LSMWDRPDDLIGR		2	0	FALSE	FALSE	0.885926	A0A3Q1LFP0;A0A3Q1MNR0;A0A3Q1NC33	Transcription elongation regulator 1	A0A3Q1LFP0;A0A3Q1MNR0;A0A3Q1NC33	A0A3Q1LFP0_BOVIN;A0A3Q1MNR0_BOVIN;A0A3Q1NC33_BOVIN	TCERG1	258.64	352.574	305.893	350.789	331.923	288.64	267.037	144.656	140.906	158.691	192.172	433.014
EIKEEPKEEEMTEEEK		3	2	FALSE	FALSE	0.885926	A0A3Q1LFP0;A0A3Q1MNR0;A0A3Q1NC33	Transcription elongation regulator 1	A0A3Q1LFP0;A0A3Q1MNR0;A0A3Q1NC33	A0A3Q1LFP0_BOVIN;A0A3Q1MNR0_BOVIN;A0A3Q1NC33_BOVIN	TCERG1	184.006	185.94	162.527	253.552	197.51	149.327	132.867	107.9	115	141.887	138.024	164.017
KLIQESDQHLK		2	1	FALSE	FALSE	0.885926	A0A3Q1LFP0;A0A3Q1MNR0;A0A3Q1NC33	Transcription elongation regulator 1	A0A3Q1LFP0;A0A3Q1MNR0;A0A3Q1NC33	A0A3Q1LFP0_BOVIN;A0A3Q1MNR0_BOVIN;A0A3Q1NC33_BOVIN	TCERG1	179.392	200.106	213.283	151.221	146.513	84.9885	66.7184	31.4658	34.8922	37.9919	40.9326	65.6509
VTFSEFAAK		2	0	FALSE	FALSE	0.885926	A0A3Q1LFP0;A0A3Q1MNR0;A0A3Q1NC33	Transcription elongation regulator 1	A0A3Q1LFP0;A0A3Q1MNR0;A0A3Q1NC33	A0A3Q1LFP0_BOVIN;A0A3Q1MNR0_BOVIN;A0A3Q1NC33_BOVIN	TCERG1	883.557	628.269	773.231	715.175	839.273	802.284	359.796	768.227	776.077	822.637	902.598	870.285
IIQEPPHK		2	0	FALSE	FALSE	0.885926	A0A3Q1LFP0;A0A3Q1MNR0;A0A3Q1NC33	Transcription elongation regulator 1	A0A3Q1LFP0;A0A3Q1MNR0;A0A3Q1NC33	A0A3Q1LFP0_BOVIN;A0A3Q1MNR0_BOVIN;A0A3Q1NC33_BOVIN	TCERG1	256.102	352.583	354.122	161.806	34.1176	213.216	413.191	745.721	382.628	452.662	579.961	999.533
SSDVSWSDTR		2	0	FALSE	FALSE	0.885926	A0A3Q1LFP0;A0A3Q1MNR0;A0A3Q1NC33	Transcription elongation regulator 1	A0A3Q1LFP0;A0A3Q1MNR0;A0A3Q1NC33	A0A3Q1LFP0_BOVIN;A0A3Q1MNR0_BOVIN;A0A3Q1NC33_BOVIN	TCERG1	333.201	196.11	253.857	258.951	218.903	359.953	194.769	855.234	227.885	221.921	192.933	191.34
SDFFELLSNHHLDSQSR		3	0	FALSE	FALSE	0.885926	A0A3Q1LFP0;A0A3Q1MNR0;A0A3Q1NC33	Transcription elongation regulator 1	A0A3Q1LFP0;A0A3Q1MNR0;A0A3Q1NC33	A0A3Q1LFP0_BOVIN;A0A3Q1MNR0_BOVIN;A0A3Q1NC33_BOVIN	TCERG1	3668.19	4289.18	4497.1	4408.54	4526.97	4450.31	5743.21	3625.14	6116.23	5930.91	6948.89	10316.1
VFFYNPTTR		2	0	FALSE	FALSE	0.885926	A0A3Q1LFP0;A0A3Q1MNR0;A0A3Q1NC33	Transcription elongation regulator 1	A0A3Q1LFP0;A0A3Q1MNR0;A0A3Q1NC33	A0A3Q1LFP0_BOVIN;A0A3Q1MNR0_BOVIN;A0A3Q1NC33_BOVIN	TCERG1	1979.07	824.556	27.991	1564.31	304.369	1287.01	86.6259	2268.75	2265.65	1497.22	3728.37	1900.89
YLVLDCVPEER	C6(Carbamidomethyl)	2	0	FALSE	FALSE	0.885926	A0A3Q1LFP0;A0A3Q1MNR0;A0A3Q1NC33	Transcription elongation regulator 1	A0A3Q1LFP0;A0A3Q1MNR0;A0A3Q1NC33	A0A3Q1LFP0_BOVIN;A0A3Q1MNR0_BOVIN;A0A3Q1NC33_BOVIN	TCERG1	229.582	202.466	37.2506	236.855	122.031	48.6782	183.933	638.815	688.042	769.505	2090.97	437.932
AKPVATTPIPGTPWCVVWTGDER	C15(Carbamidomethyl)	3	0	FALSE	FALSE	0.885926	A0A3Q1LFP0;A0A3Q1MNR0;A0A3Q1NC33	Transcription elongation regulator 1	A0A3Q1LFP0;A0A3Q1MNR0;A0A3Q1NC33	A0A3Q1LFP0_BOVIN;A0A3Q1MNR0_BOVIN;A0A3Q1NC33_BOVIN	TCERG1	151.533	237.401	39.9473	213.388	18.5131	305.312	684.57	446.174	381.753	419.629	431.129	946.871
FPVFLIEEARK		2	1	FALSE	FALSE	0.885926	A0A3Q1LFP0;A0A3Q1MNR0;A0A3Q1NC33	Transcription elongation regulator 1	A0A3Q1LFP0;A0A3Q1MNR0;A0A3Q1NC33	A0A3Q1LFP0_BOVIN;A0A3Q1MNR0_BOVIN;A0A3Q1NC33_BOVIN	TCERG1	818.14	900.453	917.055	834.792	810.241	684.292	16.0239	101.547	156.386	206.87	134.029	36.0415
WESGSLLER		2	0	FALSE	FALSE	0.885926	A0A3Q1LFP0;A0A3Q1MNR0;A0A3Q1NC33	Transcription elongation regulator 1	A0A3Q1LFP0;A0A3Q1MNR0;A0A3Q1NC33	A0A3Q1LFP0_BOVIN;A0A3Q1MNR0_BOVIN;A0A3Q1NC33_BOVIN	TCERG1	594.032	28.9168	24.1285	753.567	52.8328	969.216	1330.27	2485.71	2980.36	2815.06	3561.75	1921.8
GVSAFSTWEK		2	0	FALSE	FALSE	0.885926	A0A3Q1LFP0;A0A3Q1MNR0;A0A3Q1NC33	Transcription elongation regulator 1	A0A3Q1LFP0;A0A3Q1MNR0;A0A3Q1NC33	A0A3Q1LFP0_BOVIN;A0A3Q1MNR0_BOVIN;A0A3Q1NC33_BOVIN	TCERG1	1165.52	689.565	809.428	963.446	921.675	871.871	25.2221	1469.5	668.706	639.462	1723.85	445.336
VYYYNAR		2	0	FALSE	FALSE	0.885926	A0A3Q1LFP0;A0A3Q1MNR0;A0A3Q1NC33	Transcription elongation regulator 1	A0A3Q1LFP0;A0A3Q1MNR0;A0A3Q1NC33	A0A3Q1LFP0_BOVIN;A0A3Q1MNR0_BOVIN;A0A3Q1NC33_BOVIN	TCERG1	814.581	587.019	804.635	641.153	1024.01	803.894	20.1907	894.456	45.786	24.8704	69.1149	323.034
EEQELMEEMNEDEPVK		2	0	FALSE	FALSE	0.885926	A0A3Q1LFP0;A0A3Q1MNR0;A0A3Q1NC33	Transcription elongation regulator 1	A0A3Q1LFP0;A0A3Q1MNR0;A0A3Q1NC33	A0A3Q1LFP0_BOVIN;A0A3Q1MNR0_BOVIN;A0A3Q1NC33_BOVIN	TCERG1	37.2233	55.9517	50.1947	20.0369	50.767	81.2051	172.108	175.806	112.737	136.944	133.773	409.375
HPTPTMLSIQK		2	0	FALSE	FALSE	0.885926	A0A3Q1LFP0;A0A3Q1MNR0;A0A3Q1NC33	Transcription elongation regulator 1	A0A3Q1LFP0;A0A3Q1MNR0;A0A3Q1NC33	A0A3Q1LFP0_BOVIN;A0A3Q1MNR0_BOVIN;A0A3Q1NC33_BOVIN	TCERG1	146.116	124.433	25.4188	38.6718	41.0653	23.5338	285.915	436.254	413.102	374.646	395.091	315.62
LIVAYVDDLDR		2	0	FALSE	FALSE	0.885926	A0A3Q1LFP0;A0A3Q1MNR0;A0A3Q1NC33	Transcription elongation regulator 1	A0A3Q1LFP0;A0A3Q1MNR0;A0A3Q1NC33	A0A3Q1LFP0_BOVIN;A0A3Q1MNR0_BOVIN;A0A3Q1NC33_BOVIN	TCERG1	315.164	32.6521	20.2427	157.453	46.7888	86.7123	20.6037	762.906	344.265	318.492	166.951	146.723
QLLDETSAITLTSTWK		2	0	FALSE	FALSE	0.885926	A0A3Q1LFP0;A0A3Q1MNR0;A0A3Q1NC33	Transcription elongation regulator 1	A0A3Q1LFP0;A0A3Q1MNR0;A0A3Q1NC33	A0A3Q1LFP0_BOVIN;A0A3Q1MNR0_BOVIN;A0A3Q1NC33_BOVIN	TCERG1	27.2871	25.1476	27.3445	20.0094	28.3271	49.9013	37.3255	24.413	54.8254	39.689	46.9568	46.0131
AVDSSSMREDLFK		2	1	FALSE	FALSE	0.885926	A0A3Q1LFP0;A0A3Q1MNR0;A0A3Q1NC33	Transcription elongation regulator 1	A0A3Q1LFP0;A0A3Q1MNR0;A0A3Q1NC33	A0A3Q1LFP0_BOVIN;A0A3Q1MNR0_BOVIN;A0A3Q1NC33_BOVIN	TCERG1	246.611	200.967	255.292	231.97	313.44	194.682	50.8248	46.7149	22.3125	84.8624	26.0514	23.8632
ALLSDMVR		2	0	FALSE	FALSE	0.885926	A0A3Q1LFP0;A0A3Q1MNR0;A0A3Q1NC33	Transcription elongation regulator 1	A0A3Q1LFP0;A0A3Q1MNR0;A0A3Q1NC33	A0A3Q1LFP0_BOVIN;A0A3Q1MNR0_BOVIN;A0A3Q1NC33_BOVIN	TCERG1	1285.37	1207.26	1035.18	1136.2	907.875	934.598	143.632	18.0127	43.4482	380.82	50.7289	46.4678
EEPKEEEMTEEEK		2	1	FALSE	FALSE	0.885926	A0A3Q1LFP0;A0A3Q1MNR0;A0A3Q1NC33	Transcription elongation regulator 1	A0A3Q1LFP0;A0A3Q1MNR0;A0A3Q1NC33	A0A3Q1LFP0_BOVIN;A0A3Q1MNR0_BOVIN;A0A3Q1NC33_BOVIN	TCERG1	32.7345	17.5884	16.1352	17.6206	16.5936	37.0742	139.823	143.052	152.956	132.198	170.721	175.315
KLIVAYVDDLDR		2	1	FALSE	FALSE	0.885926	A0A3Q1LFP0;A0A3Q1MNR0;A0A3Q1NC33	Transcription elongation regulator 1	A0A3Q1LFP0;A0A3Q1MNR0;A0A3Q1NC33	A0A3Q1LFP0_BOVIN;A0A3Q1MNR0_BOVIN;A0A3Q1NC33_BOVIN	TCERG1	40.6368	21.38	32.6343	21.3409	22.6617	35.8801	162.991	189.362	136	87.2756	251.034	159.875
QLENSVQSYTAK		2	0	FALSE	FALSE	0.885926	A0A3Q1LFP0;A0A3Q1MNR0;A0A3Q1NC33	Transcription elongation regulator 1	A0A3Q1LFP0;A0A3Q1MNR0;A0A3Q1NC33	A0A3Q1LFP0_BOVIN;A0A3Q1MNR0_BOVIN;A0A3Q1NC33_BOVIN	TCERG1	69.0228	41.6762	24.0883	41.7526	38.9157	24.8337	279.151	219.574	243.833	260.509	323.925	49.4675
TRESAWTKPDGVK		3	1	FALSE	FALSE	0.885926	A0A3Q1LFP0;A0A3Q1MNR0;A0A3Q1NC33	Transcription elongation regulator 1	A0A3Q1LFP0;A0A3Q1MNR0;A0A3Q1NC33	A0A3Q1LFP0_BOVIN;A0A3Q1MNR0_BOVIN;A0A3Q1NC33_BOVIN	TCERG1	796.854	695.584	895.118	663.614	850.567	555.12	25.686	43.5078	24.0466	25.5803	21.0022	19.2381
SSDVSWSDTRR		2	1	FALSE	FALSE	0.885926	A0A3Q1LFP0;A0A3Q1MNR0;A0A3Q1NC33	Transcription elongation regulator 1	A0A3Q1LFP0;A0A3Q1MNR0;A0A3Q1NC33	A0A3Q1LFP0_BOVIN;A0A3Q1MNR0_BOVIN;A0A3Q1NC33_BOVIN	TCERG1	244.079	283.208	19.9195	249.016	326.684	197.897	19.5704	28.3579	51.3084	22.1935	27.0313	29.51
EQAEAEVASLNR		2	0	TRUE	TRUE	0.879311	A0A3Q1LFQ2	Tropomyosin 3	A0A3Q1LFQ2	A0A3Q1LFQ2_BOVIN		6227.22	4252.67	2946.94	4706.37	3400.89	5919.5	2177.71	15982.5	4733.78	3410.95	6841.86	3167.05
AREQAEAEVASLNR		3	1	TRUE	TRUE	0.879311	A0A3Q1LFQ2	Tropomyosin 3	A0A3Q1LFQ2	A0A3Q1LFQ2_BOVIN		7679	5694.84	5421.94	5962.98	5807.99	5368.44	393.152	1963.89	275.356	530.551	414.028	2212.74
EQAEAEVASLNRR		2	1	TRUE	TRUE	0.879311	A0A3Q1LFQ2	Tropomyosin 3	A0A3Q1LFQ2	A0A3Q1LFQ2_BOVIN		611.696	457.3	621.513	593.398	567.382	442.345	21.1179	33.7392	31.8113	30.366	40.2354	25.2585
CLSAAEEK	C1(Carbamidomethyl)	2	0	TRUE	TRUE	0.879311	A0A3Q1LFQ2	Tropomyosin 3	A0A3Q1LFQ2	A0A3Q1LFQ2_BOVIN		47.5521	376.38	27.8884	24.9725	207.286	41.9859	590.229	39.7026	268.693	693.191	411.555	6013.18
AREQAEAEVASLNRR		3	2	TRUE	TRUE	0.879311	A0A3Q1LFQ2	Tropomyosin 3	A0A3Q1LFQ2	A0A3Q1LFQ2_BOVIN		2710.18	2712.49	3027.12	2430.62	3133.06	1973.34	36.0316	24.8662	31.4731	36.1805	36.7471	33.6604
RQEVISELLVTEAAHVR		3	1	FALSE	FALSE	0.871779	A0A3Q1LFQ5;A0A3Q1MSE0	Rho guanine nucleotide exchange factor 1	A0A3Q1LFQ5;A0A3Q1MSE0	A0A3Q1LFQ5_BOVIN;A0A3Q1MSE0_BOVIN	ARHGEF1	5435.68	6725.59	7646.87	5846.81	7093.41	5809.82	4455.19	2768.86	1485.04	1438.4	1622.37	3458.94
LFNSLLPFCR	C9(Carbamidomethyl)	2	0	FALSE	FALSE	0.871779	A0A3Q1LFQ5;A0A3Q1MSE0	Rho guanine nucleotide exchange factor 1	A0A3Q1LFQ5;A0A3Q1MSE0	A0A3Q1LFQ5_BOVIN;A0A3Q1MSE0_BOVIN	ARHGEF1	857.595	817.848	958.983	734.896	749.328	619.372	137.761	177.05	3023.55	2411.27	2543.94	944.623
LIYEGPLTWR		2	0	FALSE	FALSE	0.871779	A0A3Q1LFQ5;A0A3Q1MSE0	Rho guanine nucleotide exchange factor 1	A0A3Q1LFQ5;A0A3Q1MSE0	A0A3Q1LFQ5_BOVIN;A0A3Q1MSE0_BOVIN	ARHGEF1	963.328	561.283	392.686	851.49	271.869	473.667	445.316	767.411	2022.26	1924.96	1917.19	472.891
FDGAEGSWFQK		2	0	FALSE	FALSE	0.871779	A0A3Q1LFQ5;A0A3Q1MSE0	Rho guanine nucleotide exchange factor 1	A0A3Q1LFQ5;A0A3Q1MSE0	A0A3Q1LFQ5_BOVIN;A0A3Q1MSE0_BOVIN	ARHGEF1	1123.65	979.563	990.526	906.383	954.85	823.206	503.378	923.073	973.376	989.72	993.359	938.887
AFIDFYHSFLDK		2	0	FALSE	FALSE	0.871779	A0A3Q1LFQ5;A0A3Q1MSE0	Rho guanine nucleotide exchange factor 1	A0A3Q1LFQ5;A0A3Q1MSE0	A0A3Q1LFQ5_BOVIN;A0A3Q1MSE0_BOVIN	ARHGEF1	137.312	91.0627	82.461	200.76	122.62	181.935	717.41	435.917	400.118	385.656	497.352	907.214
VEVDAEKPGLTER		2	0	FALSE	FALSE	0.871779	A0A3Q1LFQ5;A0A3Q1MSE0	Rho guanine nucleotide exchange factor 1	A0A3Q1LFQ5;A0A3Q1MSE0	A0A3Q1LFQ5_BOVIN;A0A3Q1MSE0_BOVIN	ARHGEF1	196.436	162.851	187.608	205.52	171.819	198.718	254.694	185.932	122.807	240.024	164.156	283.263
QFVQEVVQSQQVAVVR		2	0	FALSE	FALSE	0.871779	A0A3Q1LFQ5;A0A3Q1MSE0	Rho guanine nucleotide exchange factor 1	A0A3Q1LFQ5;A0A3Q1MSE0	A0A3Q1LFQ5_BOVIN;A0A3Q1MSE0_BOVIN	ARHGEF1	95.8324	93.6966	127.899	85.0562	130.835	94.5265	210.705	138.404	96.6688	117.214	92.1899	212.458
FCTFVQEAESRPR	C2(Carbamidomethyl)	3	0	FALSE	FALSE	0.871779	A0A3Q1LFQ5;A0A3Q1MSE0	Rho guanine nucleotide exchange factor 1	A0A3Q1LFQ5;A0A3Q1MSE0	A0A3Q1LFQ5_BOVIN;A0A3Q1MSE0_BOVIN	ARHGEF1	1990.02	1926.54	2117.89	1730.44	1992.04	1591.04	1905.89	1611.09	1706.63	1644.24	1731.24	1839.8
LDLTHLR		2	0	FALSE	FALSE	0.871779	A0A3Q1LFQ5;A0A3Q1MSE0	Rho guanine nucleotide exchange factor 1	A0A3Q1LFQ5;A0A3Q1MSE0	A0A3Q1LFQ5_BOVIN;A0A3Q1MSE0_BOVIN	ARHGEF1	769	736.646	720.782	467.911	673.506	519.708	468.709	49.5351	155.712	280.255	21.3709	506.561
GLSSFLDAAR		2	0	FALSE	FALSE	0.871779	A0A3Q1LFQ5;A0A3Q1MSE0	Rho guanine nucleotide exchange factor 1	A0A3Q1LFQ5;A0A3Q1MSE0	A0A3Q1LFQ5_BOVIN;A0A3Q1MSE0_BOVIN	ARHGEF1	615.461	503.57	516.07	455.736	503.926	423.324	21.4858	698.015	351.587	245.591	406.481	288.445
SGLELEPEEPPGWR		2	0	FALSE	FALSE	0.871779	A0A3Q1LFQ5;A0A3Q1MSE0	Rho guanine nucleotide exchange factor 1	A0A3Q1LFQ5;A0A3Q1MSE0	A0A3Q1LFQ5_BOVIN;A0A3Q1MSE0_BOVIN	ARHGEF1	474.762	336.996	319.385	334.993	305.847	420.081	108.61	472.472	664.574	710.837	848.118	22.4194
EILQHVNLAVR		2	0	FALSE	FALSE	0.871779	A0A3Q1LFQ5;A0A3Q1MSE0	Rho guanine nucleotide exchange factor 1	A0A3Q1LFQ5;A0A3Q1MSE0	A0A3Q1LFQ5_BOVIN;A0A3Q1MSE0_BOVIN	ARHGEF1	267.938	335.345	260.968	270.515	258.976	216.461	162.361	182.498	120.987	128.215	152.168	262.684
TNPEEQNNQFQNLDQVK		2	0	FALSE	FALSE	0.871779	A0A3Q1LFQ5;A0A3Q1MSE0	Rho guanine nucleotide exchange factor 1	A0A3Q1LFQ5;A0A3Q1MSE0	A0A3Q1LFQ5_BOVIN;A0A3Q1MSE0_BOVIN	ARHGEF1	32.4803	47.8309	44.2389	21.4101	22.5549	31.7219	81.6893	57.6537	86.3352	65.9223	56.0099	249.803
QLTHLEEMQHTISNDEEK		3	0	FALSE	FALSE	0.871779	A0A3Q1LFQ5;A0A3Q1MSE0	Rho guanine nucleotide exchange factor 1	A0A3Q1LFQ5;A0A3Q1MSE0	A0A3Q1LFQ5_BOVIN;A0A3Q1MSE0_BOVIN	ARHGEF1	58.2652	42.0586	101.002	17.9291	51.0554	67.6816	74.4345	55.6939	69.2909	66.7491	76.9362	145.754
GAAPGPPRPGLAPVSIIGAEDEDFEIELK		3	0	FALSE	FALSE	0.871779	A0A3Q1LFQ5;A0A3Q1MSE0	Rho guanine nucleotide exchange factor 1	A0A3Q1LFQ5;A0A3Q1MSE0	A0A3Q1LFQ5_BOVIN;A0A3Q1MSE0_BOVIN	ARHGEF1	130.67	162.887	150.349	174.186	82.4942	124.432	75.0389	330.67	19.592	16.4302	21.6227	263.245
EIGDVLLAR		2	0	FALSE	FALSE	0.871779	A0A3Q1LFQ5;A0A3Q1MSE0	Rho guanine nucleotide exchange factor 1	A0A3Q1LFQ5;A0A3Q1MSE0	A0A3Q1LFQ5_BOVIN;A0A3Q1MSE0_BOVIN	ARHGEF1	1194.35	644.568	554.02	638.658	533.966	500.217	281.083	902.097	380.418	431.869	1436.3	136.493
SAAVVNAISMYMR		2	0	FALSE	FALSE	0.871779	A0A3Q1LFQ5;A0A3Q1MSE0	Rho guanine nucleotide exchange factor 1	A0A3Q1LFQ5;A0A3Q1MSE0	A0A3Q1LFQ5_BOVIN;A0A3Q1MSE0_BOVIN	ARHGEF1	368.201	159.02	240.249	220.873	50.2769	22.5029	51.1224	411.862	1173.71	1074.9	1140.58	292.156
QEVISELLVTEAAHVR		3	0	FALSE	FALSE	0.871779	A0A3Q1LFQ5;A0A3Q1MSE0	Rho guanine nucleotide exchange factor 1	A0A3Q1LFQ5;A0A3Q1MSE0	A0A3Q1LFQ5_BOVIN;A0A3Q1MSE0_BOVIN	ARHGEF1	17.7553	33.7474	54.4358	45.2578	48.0588	70.7333	299.961	119.16	68.9378	79.6095	95.1865	297.179
EHGSQFFYLPIIK		3	0	FALSE	FALSE	0.865027	A0A3Q1LFT6;A0A3Q1M245;F1MJK2	Kinesin family member 13A	A0A3Q1LFT6;A0A3Q1M245;F1MJK2	A0A3Q1LFT6_BOVIN;A0A3Q1M245_BOVIN;F1MJK2_BOVIN	KIF13A	191.507	242.683	201.913	223.402	209.794	169.047	190.347	165.639	791.561	739.593	641.642	307.676
IDSEEEENDLEGLSR		2	0	TRUE	FALSE	0.865027	A0A3Q1LFT6;A0A3Q1M245;F1MJK2	Kinesin family member 13A	A0A3Q1LFT6;A0A3Q1M245;F1MJK2	A0A3Q1LFT6_BOVIN;A0A3Q1M245_BOVIN;F1MJK2_BOVIN	KIF13A	368.34	345.037	264.626	240.24	357.191	348.54	439.532	631.976	35.959	71.4273	81.3766	431.011
HSDEEVSATASWDSSVHDSVHLNR		4	0	FALSE	FALSE	0.865027	A0A3Q1LFT6;A0A3Q1M245;F1MJK2	Kinesin family member 13A	A0A3Q1LFT6;A0A3Q1M245;F1MJK2	A0A3Q1LFT6_BOVIN;A0A3Q1M245_BOVIN;F1MJK2_BOVIN	KIF13A	121.652	190.323	183.288	132.474	225.459	163.154	236.611	153.106	26.2925	24.5458	49.6099	210.554
VLSFTIPSLSK		2	0	FALSE	FALSE	0.847197	A0A3Q1LFT9	Family with sequence similarity 126 member A	A0A3Q1LFT9	A0A3Q1LFT9_BOVIN	HYCC1	31.3217	95.4442	42.3397	205.077	152.502	141.27	56.5082	230.578	844.914	994.793	727.018	448.749
GVVEEWLSEFK		2	0	FALSE	FALSE	0.847197	A0A3Q1LFT9	Family with sequence similarity 126 member A	A0A3Q1LFT9	A0A3Q1LFT9_BOVIN	HYCC1	264.414	52.6922	235.945	188.726	108.028	31.3978	236.465	228.663	154.513	158.895	205.577	388.912
VIQEPQSELLEPVCHQLFEFYR	C14(Carbamidomethyl)	3	0	FALSE	FALSE	0.847197	A0A3Q1LFT9	Family with sequence similarity 126 member A	A0A3Q1LFT9	A0A3Q1LFT9_BOVIN	HYCC1	53.7817	55.277	44.0313	53.043	63.2014	55.1199	76.0538	58.2995	41.7931	52.0652	18.2994	70.0389
PSVYHEPSSIGSMALTESALSQHGLSK		4	0	FALSE	FALSE	0.847197	A0A3Q1LFT9	Family with sequence similarity 126 member A	A0A3Q1LFT9	A0A3Q1LFT9_BOVIN	HYCC1	17.3838	178.343	223.024	33.1019	180.847	237.729	297.964	143.663	36.6698	146.72	42.8146	239.675
TLGEIDAQHIQGVQETATDPR		3	0	TRUE	TRUE	0.847197	A0A3Q1LFT9	Family with sequence similarity 126 member A	A0A3Q1LFT9	A0A3Q1LFT9_BOVIN	HYCC1	17.6922	45.5023	54.2424	45.4191	48.2301	21.5868	86.7582	21.8294	66.8752	42.3412	78.639	126.99
ALDDIIYR		2	0	FALSE	FALSE	0.847197	A0A3Q1LFT9	Family with sequence similarity 126 member A	A0A3Q1LFT9	A0A3Q1LFT9_BOVIN	HYCC1	328.643	316.778	19.9725	34.87	43.7327	16.573	19.6225	338.378	391.248	22.1346	453.909	29.4317
VSLQSLCQICSR	C7(Carbamidomethyl);C10(Carbamidomethyl)	2	0	FALSE	FALSE	0.847197	A0A3Q1LFT9	Family with sequence similarity 126 member A	A0A3Q1LFT9	A0A3Q1LFT9_BOVIN	HYCC1	46.9659	24.7098	28.2365	24.6646	17.478	41.4683	139.595	167.164	203.792	179.474	183.909	20.818
EENLSMHQMLDQTLLELNNM	M20(Oxidation)	3	0	TRUE	TRUE	0.829779	A0A3Q1LFZ6	Tropomyosin 1	A0A3Q1LFZ6	A0A3Q1LFZ6_BOVIN	TPM1	80.8964	81.5291	49.464	62.8318	77.8596	69.3081	82.3667	376.392	29.2229	21.0492	17.2821	127.074
VGIYSPHTAYDAAPQGVNNWLAK		3	0	TRUE	FALSE	0.877973	A0A3Q1LG04;A0A3Q1LM63;Q05B89	NIF3-like protein 1	A0A3Q1LG04;A0A3Q1LM63;Q05B89	A0A3Q1LG04_BOVIN;A0A3Q1LM63_BOVIN;NIF3L_BOVIN	NIF3L1	2520.69	2956.33	3322.75	2576.55	3483	2817.6	2742.61	2083.99	1725.59	1658.69	1766.55	3416.61
PLLLYTGMGR		2	0	TRUE	FALSE	0.877973	A0A3Q1LG04;A0A3Q1LM63;Q05B89	NIF3-like protein 1	A0A3Q1LG04;A0A3Q1LM63;Q05B89	A0A3Q1LG04_BOVIN;A0A3Q1LM63_BOVIN;NIF3L_BOVIN	NIF3L1	1857.86	2140.24	2238.9	2008.73	2449.68	2276.59	1698.62	1555.15	2979.36	3063.64	2758.19	3165.73
ADLILSYHPPIFRPMK		3	0	TRUE	FALSE	0.877973	A0A3Q1LG04;A0A3Q1LM63;Q05B89	NIF3-like protein 1	A0A3Q1LG04;A0A3Q1LM63;Q05B89	A0A3Q1LG04_BOVIN;A0A3Q1LM63_BOVIN;NIF3L_BOVIN	NIF3L1	241.805	241.454	262.971	255.599	281.215	330.148	1712.91	469.611	749.564	889.418	1031.23	2032.87
VEFSVTHTQDPDK		2	0	TRUE	FALSE	0.877973	A0A3Q1LG04;A0A3Q1LM63;Q05B89	NIF3-like protein 1	A0A3Q1LG04;A0A3Q1LM63;Q05B89	A0A3Q1LG04_BOVIN;A0A3Q1LM63_BOVIN;NIF3L_BOVIN	NIF3L1	110.599	65.6817	69.4209	141.072	49.584	99.3513	209.75	122.844	120.91	129.768	190.985	242.639
KADLILSYHPPIFRPMK		3	1	TRUE	FALSE	0.877973	A0A3Q1LG04;A0A3Q1LM63;Q05B89	NIF3-like protein 1	A0A3Q1LG04;A0A3Q1LM63;Q05B89	A0A3Q1LG04_BOVIN;A0A3Q1LM63_BOVIN;NIF3L_BOVIN	NIF3L1	282.938	350.13	432.718	237.688	429.752	384.766	408.801	362.177	259.629	345.299	116.001	464.246
APDYPTEGTHR		2	0	TRUE	FALSE	0.877973	A0A3Q1LG04;A0A3Q1LM63;Q05B89	NIF3-like protein 1	A0A3Q1LG04;A0A3Q1LM63;Q05B89	A0A3Q1LG04_BOVIN;A0A3Q1LM63_BOVIN;NIF3L_BOVIN	NIF3L1	462.087	385.151	134.267	401.142	25.1212	478.534	865.394	756.854	724.978	728.182	744.497	1062.22
DMLDAHLENK		2	0	TRUE	FALSE	0.877973	A0A3Q1LG04;A0A3Q1LM63;Q05B89	NIF3-like protein 1	A0A3Q1LG04;A0A3Q1LM63;Q05B89	A0A3Q1LG04_BOVIN;A0A3Q1LM63_BOVIN;NIF3L_BOVIN	NIF3L1	371.493	505.242	42.6564	453.983	332.428	590.51	286.321	468.389	349.747	347.574	445.585	1020.51
INIILSETDRDPLHVI		3	1	TRUE	FALSE	0.877973	A0A3Q1LG04;A0A3Q1LM63;Q05B89	NIF3-like protein 1	A0A3Q1LG04;A0A3Q1LM63;Q05B89	A0A3Q1LG04_BOVIN;A0A3Q1LM63_BOVIN;NIF3L_BOVIN	NIF3L1	620.011	716.812	879.14	552.166	1245.65	719.72	910.525	618.54	48.6925	46.3197	41.7041	957.112
GFLSDLRDMLDAHLENK		3	1	TRUE	FALSE	0.877973	A0A3Q1LG04;A0A3Q1LM63;Q05B89	NIF3-like protein 1	A0A3Q1LG04;A0A3Q1LM63;Q05B89	A0A3Q1LG04_BOVIN;A0A3Q1LM63_BOVIN;NIF3L_BOVIN	NIF3L1	662.624	675.734	869.307	602.573	687.966	369.884	301.468	336.202	55.2207	29.1598	45.5946	158.752
LCTLDESVSLETMIER	C2(Carbamidomethyl)	2	0	TRUE	FALSE	0.877973	A0A3Q1LG04;A0A3Q1LM63;Q05B89	NIF3-like protein 1	A0A3Q1LG04;A0A3Q1LM63;Q05B89	A0A3Q1LG04_BOVIN;A0A3Q1LM63_BOVIN;NIF3L_BOVIN	NIF3L1	171.394	270.891	25.3454	244.554	299.304	23.602	186.843	276.107	34.8082	17.6717	51.3251	272.293
EIAGVSVTSFSAR		2	0	TRUE	FALSE	0.877973	A0A3Q1LG04;A0A3Q1LM63;Q05B89	NIF3-like protein 1	A0A3Q1LG04;A0A3Q1LM63;Q05B89	A0A3Q1LG04_BOVIN;A0A3Q1LM63_BOVIN;NIF3L_BOVIN	NIF3L1	590.369	15.6803	18.0987	15.709	157.068	33.0521	18.4215	796.67	290.704	228.201	1223.02	210.944
APDYPTEGTHRVEFSVTHTQDPDK		4	1	TRUE	FALSE	0.877973	A0A3Q1LG04;A0A3Q1LM63;Q05B89	NIF3-like protein 1	A0A3Q1LG04;A0A3Q1LM63;Q05B89	A0A3Q1LG04_BOVIN;A0A3Q1LM63_BOVIN;NIF3L_BOVIN	NIF3L1	321.265	277.17	296.575	276.845	273.458	147.944	37.3493	29.9214	16.5374	37.1956	50.1046	54.6992
MLGATMPADQEIHQCEPATLAR	C15(Carbamidomethyl)	3	0	TRUE	FALSE	0.852244	A0A3Q1LG19;F1MMF7	Chromosome 19 C17orf80 homolog	A0A3Q1LG19;F1MMF7	A0A3Q1LG19_BOVIN;F1MMF7_BOVIN	C19H17orf80	23.062	59.8797	19.9877	34.8436	65.1403	35.7921	139.408	117.614	114.234	115.759	104.965	306.62
GPGVHVFPLMGTTCPER	C14(Carbamidomethyl)	3	0	TRUE	FALSE	0.852244	A0A3Q1LG19;F1MMF7	Chromosome 19 C17orf80 homolog	A0A3Q1LG19;F1MMF7	A0A3Q1LG19_BOVIN;F1MMF7_BOVIN	C19H17orf80	13.635	35.7923	22.1894	28.0311	42.6839	26.9589	194.669	234.417	225.83	223.063	244.477	165.689
GETTTQFSASENTSSTK		2	0	TRUE	FALSE	0.852244	A0A3Q1LG19;F1MMF7	Chromosome 19 C17orf80 homolog	A0A3Q1LG19;F1MMF7	A0A3Q1LG19_BOVIN;F1MMF7_BOVIN	C19H17orf80	27.5499	9.29832	48.1363	51.1805	29.7957	18.2823	29.4906	19.3721	40.0862	27.5251	21.3453	36.0373
SVHFYAECR	C8(Carbamidomethyl)	2	0	TRUE	FALSE	0.864493	A0A3Q1LG54;A5D7H6	Protein phosphatase 1 regulatory subunit 21	A0A3Q1LG54;A5D7H6	A0A3Q1LG54_BOVIN;A5D7H6_BOVIN	PPP1R21	269.596	323.983	262.61	283.252	270.962	249.54	359.185	360.673	348.986	334.993	382.887	532.452
RVELLQDELALSEPR		3	1	TRUE	FALSE	0.864493	A0A3Q1LG54;A5D7H6	Protein phosphatase 1 regulatory subunit 21	A0A3Q1LG54;A5D7H6	A0A3Q1LG54_BOVIN;A5D7H6_BOVIN	PPP1R21	783.271	580.93	795.514	737.174	707.904	613.016	217.682	511.214	204.946	323.311	37.194	546.275
TNYSCVLTNVGAALHGFHDVMK	C5(Carbamidomethyl)	3	0	TRUE	FALSE	0.864493	A0A3Q1LG54;A5D7H6	Protein phosphatase 1 regulatory subunit 21	A0A3Q1LG54;A5D7H6	A0A3Q1LG54_BOVIN;A5D7H6_BOVIN	PPP1R21	113.267	107.872	124.509	85.3042	164.027	97.4635	267.869	218.071	144.257	105.719	199.742	428.552
LHIQFFEADEQHK		3	0	TRUE	FALSE	0.864493	A0A3Q1LG54;A5D7H6	Protein phosphatase 1 regulatory subunit 21	A0A3Q1LG54;A5D7H6	A0A3Q1LG54_BOVIN;A5D7H6_BOVIN	PPP1R21	684.432	632.557	587.065	668.204	546.009	754.753	776.285	631.93	470.69	513.653	500.351	950.816
TFSEHLTSYICFLR	C11(Carbamidomethyl)	3	0	TRUE	FALSE	0.864493	A0A3Q1LG54;A5D7H6	Protein phosphatase 1 regulatory subunit 21	A0A3Q1LG54;A5D7H6	A0A3Q1LG54_BOVIN;A5D7H6_BOVIN	PPP1R21	33.3888	22.8265	77.3897	22.8684	63.3909	77.0151	241.769	104.588	7.80144	36.0259	57.6527	153.24
SYEDQLSMMSDHLCSMNETLSK	C14(Carbamidomethyl)	3	0	TRUE	FALSE	0.864493	A0A3Q1LG54;A5D7H6	Protein phosphatase 1 regulatory subunit 21	A0A3Q1LG54;A5D7H6	A0A3Q1LG54_BOVIN;A5D7H6_BOVIN	PPP1R21	18.4297	36.4206	33.4061	41.2949	49.4154	35.0897	88.2963	68.3403	37.2769	22.2647	31.9269	145.104
YSQYNALNVPVHNR		2	0	TRUE	FALSE	0.864493	A0A3Q1LG54;A5D7H6	Protein phosphatase 1 regulatory subunit 21	A0A3Q1LG54;A5D7H6	A0A3Q1LG54_BOVIN;A5D7H6_BOVIN	PPP1R21	26.9954	50.2423	124.508	103.51	30.4077	19.2053	615.165	142.944	230.312	215.442	121.914	265.557
KPLLESVPYEEALANR		3	0	TRUE	FALSE	0.864493	A0A3Q1LG54;A5D7H6	Protein phosphatase 1 regulatory subunit 21	A0A3Q1LG54;A5D7H6	A0A3Q1LG54_BOVIN;A5D7H6_BOVIN	PPP1R21	30.9468	16.6279	17.0673	16.6583	27.573	35.0495	240.994	332.306	337.927	315.886	332.862	530.341
EHWMLEAQLAK		2	0	TRUE	FALSE	0.864493	A0A3Q1LG54;A5D7H6	Protein phosphatase 1 regulatory subunit 21	A0A3Q1LG54;A5D7H6	A0A3Q1LG54_BOVIN;A5D7H6_BOVIN	PPP1R21	45.271	23.8181	52.2343	185.104	18.1323	40.512	108.885	162.164	128.162	53.3857	24.9042	108.821
IQIFPIDSAIDTISPLNQK		2	0	TRUE	FALSE	0.864493	A0A3Q1LG54;A5D7H6	Protein phosphatase 1 regulatory subunit 21	A0A3Q1LG54;A5D7H6	A0A3Q1LG54_BOVIN;A5D7H6_BOVIN	PPP1R21	20.2678	38.523	14.102	38.5936	42.1011	22.9548	38.3951	33.2825	42.7535	17.1871	49.9177	14.9493
SGESSSQLSQEQK		2	0	TRUE	FALSE	0.864493	A0A3Q1LG54;A5D7H6	Protein phosphatase 1 regulatory subunit 21	A0A3Q1LG54;A5D7H6	A0A3Q1LG54_BOVIN;A5D7H6_BOVIN	PPP1R21	16.162	49.8104	49.5511	49.7193	52.7965	23.6306	24.9876	11.0686	44.8816	48.4823	38.4402	6.70228
LEHPGIVR		2	0	TRUE	FALSE	0.858136	A0A3Q1LG68;A5D791	PRKR-like endoplasmic reticulum kinase	A0A3Q1LG68;A5D791	A0A3Q1LG68_BOVIN;A5D791_BOVIN	EIF2AK3	626.273	541.882	692.493	888.839	664.031	508.426	342.203	430.521	289.889	353.969	406.912	486.412
LYMSPEQIHGNSYSHK		3	0	TRUE	FALSE	0.858136	A0A3Q1LG68;A5D791	PRKR-like endoplasmic reticulum kinase	A0A3Q1LG68;A5D791	A0A3Q1LG68_BOVIN;A5D791_BOVIN	EIF2AK3	143.285	36.3681	205.317	180.393	275.934	288.106	536.157	299.327	444.736	450.886	454.228	443.061
DLKPSNIFFTMDDVVK		3	0	TRUE	FALSE	0.858136	A0A3Q1LG68;A5D791	PRKR-like endoplasmic reticulum kinase	A0A3Q1LG68;A5D791	A0A3Q1LG68_BOVIN;A5D791_BOVIN	EIF2AK3	13.1084	18.5424	59.9382	15.4908	37.3813	25.8514	65.9256	47.5283	43.2928	26.3026	50.5475	39.5731
YDAVSGEANDSSWNDIK		2	0	TRUE	FALSE	0.858136	A0A3Q1LG68;A5D791	PRKR-like endoplasmic reticulum kinase	A0A3Q1LG68;A5D791	A0A3Q1LG68_BOVIN;A5D791_BOVIN	EIF2AK3	30.0841	28.9216	34.7114	28.9746	27.2858	17.2336	26.7742	26.319	72.8926	35.4765	57.3804	68.5717
YLTDFEPIQCMGR	C10(Carbamidomethyl)	2	0	TRUE	FALSE	0.858136	A0A3Q1LG68;A5D791	PRKR-like endoplasmic reticulum kinase	A0A3Q1LG68;A5D791	A0A3Q1LG68_BOVIN;A5D791_BOVIN	EIF2AK3	19.6263	36.5273	19.1013	36.4605	41.825	17.3289	18.7665	159.964	253.222	240.354	224.422	30.7742
FFRPHFLQAPGDLTVQEGR		3	0	FALSE	FALSE	0.872339	A0A3Q1LG90	"Palladin, cytoskeletal associated protein"	A0A3Q1LG90	A0A3Q1LG90_BOVIN	PALLD	8832.8	11398.6	12163.3	8456.16	10421.8	9277.81	6608.29	3558.57	2375.79	2278.6	1594.52	6599.12
VSGAPPPQIFWK		2	0	FALSE	FALSE	0.872339	A0A3Q1LG90	"Palladin, cytoskeletal associated protein"	A0A3Q1LG90	A0A3Q1LG90_BOVIN	PALLD	2789.44	1914.17	1201.34	2114.39	1205.68	1933.91	718.877	2459.32	4881.73	5124.65	4656.61	2222.54
IFEGMPATFTCR	C11(Carbamidomethyl)	2	0	FALSE	FALSE	0.872339	A0A3Q1LG90	"Palladin, cytoskeletal associated protein"	A0A3Q1LG90	A0A3Q1LG90_BOVIN	PALLD	3824.82	1912.42	2116.22	2336.67	1619.57	1635.25	357.818	3462.02	4887.78	5166.63	3621.47	1607.85
DAVIQDLER		2	0	FALSE	FALSE	0.872339	A0A3Q1LG90	"Palladin, cytoskeletal associated protein"	A0A3Q1LG90	A0A3Q1LG90_BOVIN	PALLD	3196.91	2601.86	2624.2	2523.25	2270.34	2482.97	658.562	2466.26	1761.56	1759.11	2704.6	1512.27
LMVQAVNQR		2	0	FALSE	FALSE	0.872339	A0A3Q1LG90	"Palladin, cytoskeletal associated protein"	A0A3Q1LG90	A0A3Q1LG90_BOVIN	PALLD	2328.53	2008.53	2001.1	1538.05	2189.14	1898.19	519.925	1714.23	1013.97	870.163	1473.85	1205.39
VSMHQDHHGYVCLLIQGATK	C12(Carbamidomethyl)	4	0	FALSE	FALSE	0.872339	A0A3Q1LG90	"Palladin, cytoskeletal associated protein"	A0A3Q1LG90	A0A3Q1LG90_BOVIN	PALLD	1148.42	1160.16	634.736	1029.43	680.985	986.531	720.844	1052.64	433.902	373.186	481.771	1416.65
PGPAPAALLR		2	0	FALSE	FALSE	0.872339	A0A3Q1LG90	"Palladin, cytoskeletal associated protein"	A0A3Q1LG90	A0A3Q1LG90_BOVIN	PALLD	215.835	166.431	85.4444	152.649	63.245	209.09	1396.9	680.14	880.223	1188.15	613.333	2192.41
LQNTGVADGYPVR		2	0	FALSE	FALSE	0.872339	A0A3Q1LG90	"Palladin, cytoskeletal associated protein"	A0A3Q1LG90	A0A3Q1LG90_BOVIN	PALLD	630.081	461.003	279.383	573.693	264.791	661.838	516.26	975.06	969.869	885.657	994.48	1144.14
EAHKPPVFLEK		2	0	FALSE	FALSE	0.872339	A0A3Q1LG90	"Palladin, cytoskeletal associated protein"	A0A3Q1LG90	A0A3Q1LG90_BOVIN	PALLD	1075.67	637.278	999.139	835.457	1100.48	795.903	237.445	608.787	374.298	298.036	305.843	399.34
RLLGADSATVFNVQEPEEEAANQEYK		3	1	TRUE	TRUE	0.872339	A0A3Q1LG90	"Palladin, cytoskeletal associated protein"	A0A3Q1LG90	A0A3Q1LG90_BOVIN	PALLD	1218.22	611.431	746.077	831.528	643.132	548.88	258.82	590.19	121.247	189.008	121.891	394.199
ENESLTHSTDR		2	0	FALSE	FALSE	0.872339	A0A3Q1LG90	"Palladin, cytoskeletal associated protein"	A0A3Q1LG90	A0A3Q1LG90_BOVIN	PALLD	149.893	180.322	47.2091	147.344	45.1843	160.428	185.588	261.515	204.121	136.714	341.088	294.067
SDPSGTCSLHTAASTLEDDGNYTVMAANPQGR	C7(Carbamidomethyl)	3	0	FALSE	FALSE	0.872339	A0A3Q1LG90	"Palladin, cytoskeletal associated protein"	A0A3Q1LG90	A0A3Q1LG90_BOVIN	PALLD	164.388	83.7398	104.898	123.399	91.0735	110.856	145.351	198.775	147.046	139.107	145.202	95.6737
ENGVHSLVIEPVSAR		3	0	FALSE	FALSE	0.872339	A0A3Q1LG90	"Palladin, cytoskeletal associated protein"	A0A3Q1LG90	A0A3Q1LG90_BOVIN	PALLD	2424.17	1889.36	2900.92	1649.6	2933.14	1850.79	778.456	2206.65	1318.19	1437.51	2126.81	2199.13
LISEIEYR		2	0	FALSE	FALSE	0.872339	A0A3Q1LG90	"Palladin, cytoskeletal associated protein"	A0A3Q1LG90	A0A3Q1LG90_BOVIN	PALLD	3243.72	1894.79	2864.58	2405.31	2932.07	2235.98	127.964	1422.79	47.7605	393.809	1371.37	1187.68
VSGLPTPDLTWLLDGKPVR		3	0	FALSE	FALSE	0.872339	A0A3Q1LG90	"Palladin, cytoskeletal associated protein"	A0A3Q1LG90	A0A3Q1LG90_BOVIN	PALLD	861.007	798.798	640.84	840.207	847.626	973.083	1099.67	962.059	662.191	540.783	594.612	3212.77
NEAGIVSCTAR	C8(Carbamidomethyl)	2	0	FALSE	FALSE	0.872339	A0A3Q1LG90	"Palladin, cytoskeletal associated protein"	A0A3Q1LG90	A0A3Q1LG90_BOVIN	PALLD	841.623	872.926	649.591	660.574	646.526	657.816	272.671	1380.7	393.021	600.89	602.097	1072.68
MASDEEIQGSK		2	0	FALSE	FALSE	0.872339	A0A3Q1LG90	"Palladin, cytoskeletal associated protein"	A0A3Q1LG90	A0A3Q1LG90_BOVIN	PALLD	449.133	320.206	265.182	214.474	32.8368	327.331	204.336	424.853	227.451	233.797	265.471	383.761
DSADEGEPIQER		2	0	FALSE	FALSE	0.872339	A0A3Q1LG90	"Palladin, cytoskeletal associated protein"	A0A3Q1LG90	A0A3Q1LG90_BOVIN	PALLD	27.522	139.53	89.4348	98.3495	94.3921	181.805	206.622	566.574	268.589	381.334	393.164	608.645
DAGIYTCVATNR	C7(Carbamidomethyl)	2	0	FALSE	FALSE	0.872339	A0A3Q1LG90	"Palladin, cytoskeletal associated protein"	A0A3Q1LG90	A0A3Q1LG90_BOVIN	PALLD	1188.42	1338.96	1292.42	923.481	1272.31	1053.51	105.226	1324.43	564.508	567.022	852.38	366.768
QFIAAQSLSPSAPR		2	0	FALSE	FALSE	0.872339	A0A3Q1LG90	"Palladin, cytoskeletal associated protein"	A0A3Q1LG90	A0A3Q1LG90_BOVIN	PALLD	264.571	266.518	276.003	273.384	311.047	234.521	24.9409	425.866	378.473	373.154	389.067	350.301
AGQNSFCLELVVAAK	C7(Carbamidomethyl)	2	0	FALSE	FALSE	0.872339	A0A3Q1LG90	"Palladin, cytoskeletal associated protein"	A0A3Q1LG90	A0A3Q1LG90_BOVIN	PALLD	36.9921	74.0566	52.2581	46.4195	94.6814	74.2576	391.75	131.11	31.6125	36.021	36.9098	224.458
DDAGWYTVSAK		2	0	FALSE	FALSE	0.872339	A0A3Q1LG90	"Palladin, cytoskeletal associated protein"	A0A3Q1LG90	A0A3Q1LG90_BOVIN	PALLD	1479.34	659.747	425.553	1063.15	630.826	892.03	16.4851	959.32	19.4464	349.707	1276.68	423.217
PHFLQAPGDLTVQEGR		3	0	FALSE	FALSE	0.872339	A0A3Q1LG90	"Palladin, cytoskeletal associated protein"	A0A3Q1LG90	A0A3Q1LG90_BOVIN	PALLD	31.3263	16.8318	16.8605	16.8626	78.0414	35.4793	368.678	153.808	187.78	251.396	114.55	419.135
QGSEIQDSPDFR		2	0	FALSE	FALSE	0.872339	A0A3Q1LG90	"Palladin, cytoskeletal associated protein"	A0A3Q1LG90	A0A3Q1LG90_BOVIN	PALLD	27.6168	79.7425	19.1253	52.5873	46.3859	31.278	19.4664	95.8975	63.4042	74.8725	143.564	218.377
FKEDLLNNGQPR		2	1	FALSE	FALSE	0.872339	A0A3Q1LG90	"Palladin, cytoskeletal associated protein"	A0A3Q1LG90	A0A3Q1LG90_BOVIN	PALLD	104.019	106.915	166.866	132.626	143.183	32.0467	42.6249	52.0163	26.6048	42.801	52.1308	173.417
VSGLPTPDLTWLLDGKPVRQDSAHK		3	1	FALSE	FALSE	0.872339	A0A3Q1LG90	"Palladin, cytoskeletal associated protein"	A0A3Q1LG90	A0A3Q1LG90_BOVIN	PALLD	572.112	587.702	853.979	463.95	606.454	335.732	34.0627	49.3575	18.1331	13.1751	54.9389	16.9547
DAVIQDLERK		2	1	FALSE	FALSE	0.872339	A0A3Q1LG90	"Palladin, cytoskeletal associated protein"	A0A3Q1LG90	A0A3Q1LG90_BOVIN	PALLD	722.645	578.545	884.381	583.973	950.447	507.337	29.0732	20.0641	39.0059	29.1934	45.5422	41.7167
LQNTGVADGYPVRLECR	C16(Carbamidomethyl)	3	1	FALSE	FALSE	0.872339	A0A3Q1LG90	"Palladin, cytoskeletal associated protein"	A0A3Q1LG90	A0A3Q1LG90_BOVIN	PALLD	1059.33	1015.91	1503.34	877.259	1229.51	808.055	19.4823	28.2302	31.7038	19.4021	27.1536	29.6436
FDHVPLATPNGDILIR		3	0	TRUE	FALSE	0.877213	A0A3Q1LG95;A7Z038	ATP binding cassette subfamily D member 3;ABCD3 protein	A0A3Q1LG95;A7Z038	A0A3Q1LG95_BOVIN;A7Z038_BOVIN	ABCD3	2737.91	3008.31	4205.21	3448.44	4221.3	3389.16	5490.52	2941.1	3712.03	3701.12	3545.17	3560.01
SSHSELLEDYYQSGR		3	0	TRUE	FALSE	0.877213	A0A3Q1LG95;A7Z038	ATP binding cassette subfamily D member 3;ABCD3 protein	A0A3Q1LG95;A7Z038	A0A3Q1LG95_BOVIN;A7Z038_BOVIN	ABCD3	3200.53	3120.59	3578.7	3764.35	3980.16	3792.43	3610.33	3150.68	3700.31	3554.56	4765.86	3568.67
VLGELWPLFGGR		2	0	TRUE	FALSE	0.877213	A0A3Q1LG95;A7Z038	ATP binding cassette subfamily D member 3;ABCD3 protein	A0A3Q1LG95;A7Z038	A0A3Q1LG95_BOVIN;A7Z038_BOVIN	ABCD3	2626.45	2692.08	3334.75	3079.76	2985.56	2644.2	1337.17	947.144	1164.12	1484.12	1928.71	2312.14
EYLDNVQLSHILER		3	0	TRUE	FALSE	0.877213	A0A3Q1LG95;A7Z038	ATP binding cassette subfamily D member 3;ABCD3 protein	A0A3Q1LG95;A7Z038	A0A3Q1LG95_BOVIN;A7Z038_BOVIN	ABCD3	1424.42	1086.25	1355.41	1278.43	1066.58	1192.82	1361.81	1198.52	959.205	892.68	843.75	803.519
ITELMQVLK		2	0	TRUE	FALSE	0.877213	A0A3Q1LG95;A7Z038	ATP binding cassette subfamily D member 3;ABCD3 protein	A0A3Q1LG95;A7Z038	A0A3Q1LG95_BOVIN;A7Z038_BOVIN	ABCD3	1274.19	995.505	1250.8	1223.56	1372.33	1274.9	2002.52	1701.75	3633.17	3551.08	3355.1	1634.04
LFYVPQRPYMTLGTLR		3	0	TRUE	FALSE	0.877213	A0A3Q1LG95;A7Z038	ATP binding cassette subfamily D member 3;ABCD3 protein	A0A3Q1LG95;A7Z038	A0A3Q1LG95_BOVIN;A7Z038_BOVIN	ABCD3	1829.72	2225.83	1584.71	2133.81	1901.59	2258.01	1248.95	829.125	1410.54	1589.33	1382.26	1225.67
IANPDQLLTQDVEK		2	0	TRUE	FALSE	0.877213	A0A3Q1LG95;A7Z038	ATP binding cassette subfamily D member 3;ABCD3 protein	A0A3Q1LG95;A7Z038	A0A3Q1LG95_BOVIN;A7Z038_BOVIN	ABCD3	1156.7	1319.82	1067.57	1112.25	1080.68	1238.09	1545.46	1011.9	1995.53	2091.06	1817.95	1389.53
EVGITLFTVSHR		2	0	TRUE	FALSE	0.877213	A0A3Q1LG95;A7Z038	ATP binding cassette subfamily D member 3;ABCD3 protein	A0A3Q1LG95;A7Z038	A0A3Q1LG95_BOVIN;A7Z038_BOVIN	ABCD3	1324.13	1470.36	614.25	1869.21	543.955	1634.68	1749.76	1301.37	1303.11	1222.58	1299.76	1537.77
KGISDLVLK		2	1	TRUE	FALSE	0.877213	A0A3Q1LG95;A7Z038	ATP binding cassette subfamily D member 3;ABCD3 protein	A0A3Q1LG95;A7Z038	A0A3Q1LG95_BOVIN;A7Z038_BOVIN	ABCD3	662.554	650.295	899.522	885.51	912.156	860.981	642.85	495.62	659.624	601.565	516.758	346.325
QTIHSVFQK		2	0	TRUE	FALSE	0.877213	A0A3Q1LG95;A7Z038	ATP binding cassette subfamily D member 3;ABCD3 protein	A0A3Q1LG95;A7Z038	A0A3Q1LG95_BOVIN;A7Z038_BOVIN	ABCD3	753.921	664.119	722.142	718.309	701.725	953.206	529.583	583.467	533.968	572.405	587.92	570.737
SGANVLICGPNGCGK	C8(Carbamidomethyl);C13(Carbamidomethyl)	2	0	TRUE	FALSE	0.877213	A0A3Q1LG95;A7Z038	ATP binding cassette subfamily D member 3;ABCD3 protein	A0A3Q1LG95;A7Z038	A0A3Q1LG95_BOVIN;A7Z038_BOVIN	ABCD3	118.497	139.542	194.26	176.127	157.155	177.994	822.609	712.323	869.47	805.232	921.767	564.544
LITNSEEVAFYNGNKR		2	1	TRUE	FALSE	0.877213	A0A3Q1LG95;A7Z038	ATP binding cassette subfamily D member 3;ABCD3 protein	A0A3Q1LG95;A7Z038	A0A3Q1LG95_BOVIN;A7Z038_BOVIN	ABCD3	68.8933	88.8489	163.826	89.5885	121.195	95.65	99.9067	65.7712	50.633	63.0838	75.8263	83.1628
DQVIYPDGKEDQK		2	1	TRUE	FALSE	0.877213	A0A3Q1LG95;A7Z038	ATP binding cassette subfamily D member 3;ABCD3 protein	A0A3Q1LG95;A7Z038	A0A3Q1LG95_BOVIN;A7Z038_BOVIN	ABCD3	305.803	270.481	250.08	238.424	317.87	257.527	66.1626	19.8729	57.1803	65.478	59.386	55.219
FSMGFIDSIIAK		2	0	TRUE	FALSE	0.877213	A0A3Q1LG95;A7Z038	ATP binding cassette subfamily D member 3;ABCD3 protein	A0A3Q1LG95;A7Z038	A0A3Q1LG95_BOVIN;A7Z038_BOVIN	ABCD3	68.3185	67.8549	82.2829	43.9513	106.349	91.7477	140.093	66.8537	89.528	18.2573	20.5859	295.128
YLYEEYLQAFTYYK		2	0	TRUE	FALSE	0.877213	A0A3Q1LG95;A7Z038	ATP binding cassette subfamily D member 3;ABCD3 protein	A0A3Q1LG95;A7Z038	A0A3Q1LG95_BOVIN;A7Z038_BOVIN	ABCD3	182.461	135.028	231.286	199.173	262.531	239.486	263.955	117.33	26.5893	24.554	31.0449	185.116
HHEYYLHMDGR		2	0	TRUE	FALSE	0.877213	A0A3Q1LG95;A7Z038	ATP binding cassette subfamily D member 3;ABCD3 protein	A0A3Q1LG95;A7Z038	A0A3Q1LG95_BOVIN;A7Z038_BOVIN	ABCD3	331.513	33.2138	384.184	361.715	334.76	19.7912	257.869	21.2315	329.96	30.8919	390.539	522.205
YLATVVGYLVVSRPFLDLAHPR		3	0	TRUE	FALSE	0.877213	A0A3Q1LG95;A7Z038	ATP binding cassette subfamily D member 3;ABCD3 protein	A0A3Q1LG95;A7Z038	A0A3Q1LG95_BOVIN;A7Z038_BOVIN	ABCD3	49.7322	49.9034	48.378	37.2306	66.2211	64.6962	46.9046	47.0943	23.5594	26.1093	20.1781	65.0697
EGGWDSVQDWMDVLSGGEK		2	0	TRUE	FALSE	0.877213	A0A3Q1LG95;A7Z038	ATP binding cassette subfamily D member 3;ABCD3 protein	A0A3Q1LG95;A7Z038	A0A3Q1LG95_BOVIN;A7Z038_BOVIN	ABCD3	29.5975	17.1646	18.6836	42.3412	14.6687	43.366	19.4013	38.4907	19.6869	16.351	22.9858	28.8443
LITNSEEVAFYNGNK		2	0	TRUE	FALSE	0.877213	A0A3Q1LG95;A7Z038	ATP binding cassette subfamily D member 3;ABCD3 protein	A0A3Q1LG95;A7Z038	A0A3Q1LG95_BOVIN;A7Z038_BOVIN	ABCD3	19.3962	36.099	19.3279	36.033	42.3212	17.1258	562.415	292.109	242.236	314.124	333.843	410.479
LVEHLHNFILFR		3	0	TRUE	FALSE	0.877213	A0A3Q1LG95;A7Z038	ATP binding cassette subfamily D member 3;ABCD3 protein	A0A3Q1LG95;A7Z038	A0A3Q1LG95_BOVIN;A7Z038_BOVIN	ABCD3	1704.3	1925.34	2389.54	1965.03	2050.44	1932.15	2334.15	960.165	1373.71	1632.36	1685.1	2465.28
PQFAILDECTSAVSVDVEDYIYSHCR	C9(Carbamidomethyl);C25(Carbamidomethyl)	3	0	TRUE	FALSE	0.877213	A0A3Q1LG95;A7Z038	ATP binding cassette subfamily D member 3;ABCD3 protein	A0A3Q1LG95;A7Z038	A0A3Q1LG95_BOVIN;A7Z038_BOVIN	ABCD3	27.2711	25.7711	64.9509	51.9291	31.2894	30.8865	65.4753	56.4782	26.5988	23.1259	18.9871	115.939
FPFSIDQK		2	0	TRUE	FALSE	0.878408	A0A3Q1LGC4;A0A3Q1LHZ0;A6H7H6	Cadherin 17;Cadherin 17;CDH17 protein	A0A3Q1LGC4;A0A3Q1LHZ0;A6H7H6	A0A3Q1LGC4_BOVIN;A0A3Q1LHZ0_BOVIN;A6H7H6_BOVIN	CDH17	19113.6	22727.2	20897.3	21061.9	22872.1	23230.5	21514.9	21539.3	29728.3	29930.7	27022.5	32699.7
DINDNRPVFLQQHYEGSVR		4	0	TRUE	FALSE	0.878408	A0A3Q1LGC4;A0A3Q1LHZ0;A6H7H6	Cadherin 17;Cadherin 17;CDH17 protein	A0A3Q1LGC4;A0A3Q1LHZ0;A6H7H6	A0A3Q1LGC4_BOVIN;A0A3Q1LHZ0_BOVIN;A6H7H6_BOVIN	CDH17	11781.6	10800.7	13665.6	12260.1	12662.1	11414.5	18149.9	18807.9	18228.2	16611.6	18078.4	25071.9
HFTFSLGSESLQK		3	0	TRUE	FALSE	0.878408	A0A3Q1LGC4;A0A3Q1LHZ0;A6H7H6	Cadherin 17;Cadherin 17;CDH17 protein	A0A3Q1LGC4;A0A3Q1LHZ0;A6H7H6	A0A3Q1LGC4_BOVIN;A0A3Q1LHZ0_BOVIN;A6H7H6_BOVIN	CDH17	4814.74	4523.1	5442.21	4190.48	4389.27	3868.12	4725.25	6218.11	5932.83	5420.42	5536.04	6668.2
TVSLPVTFCK	C9(Carbamidomethyl)	2	0	TRUE	FALSE	0.878408	A0A3Q1LGC4;A0A3Q1LHZ0;A6H7H6	Cadherin 17;Cadherin 17;CDH17 protein	A0A3Q1LGC4;A0A3Q1LHZ0;A6H7H6	A0A3Q1LGC4_BOVIN;A0A3Q1LHZ0_BOVIN;A6H7H6_BOVIN	CDH17	2363.91	1547.57	1509.5	1599.15	1307.11	1490.63	2768.07	12393.6	12093.6	12222	10007.8	5089.42
GDIYVTQPLDREEK		2	1	TRUE	FALSE	0.878408	A0A3Q1LGC4;A0A3Q1LHZ0;A6H7H6	Cadherin 17;Cadherin 17;CDH17 protein	A0A3Q1LGC4;A0A3Q1LHZ0;A6H7H6	A0A3Q1LGC4_BOVIN;A0A3Q1LHZ0_BOVIN;A6H7H6_BOVIN	CDH17	1882.99	2092.31	1957.18	2029.14	2268.14	2033.9	2200.35	1755.6	1983.88	1914.71	1710.73	3073.55
EYTGLFFCYPPK	C8(Carbamidomethyl)	2	0	TRUE	FALSE	0.878408	A0A3Q1LGC4;A0A3Q1LHZ0;A6H7H6	Cadherin 17;Cadherin 17;CDH17 protein	A0A3Q1LGC4;A0A3Q1LHZ0;A6H7H6	A0A3Q1LGC4_BOVIN;A0A3Q1LHZ0_BOVIN;A6H7H6_BOVIN	CDH17	2855.08	1509.93	1237.74	2330.33	1159.48	1495.7	1637.81	3856.87	11800.2	11990.5	11830.1	2823.2
IDPATGEIFSVALLDR		2	0	TRUE	FALSE	0.878408	A0A3Q1LGC4;A0A3Q1LHZ0;A6H7H6	Cadherin 17;Cadherin 17;CDH17 protein	A0A3Q1LGC4;A0A3Q1LHZ0;A6H7H6	A0A3Q1LGC4_BOVIN;A0A3Q1LHZ0_BOVIN;A6H7H6_BOVIN	CDH17	2723.55	2718.44	1519.13	2562.21	2116.34	3042.53	2386.42	2548.83	1686.91	1542.95	1560.57	9039.39
ITQVQWNDPGALYSLVDK		2	0	TRUE	FALSE	0.878408	A0A3Q1LGC4;A0A3Q1LHZ0;A6H7H6	Cadherin 17;Cadherin 17;CDH17 protein	A0A3Q1LGC4;A0A3Q1LHZ0;A6H7H6	A0A3Q1LGC4_BOVIN;A0A3Q1LHZ0_BOVIN;A6H7H6_BOVIN	CDH17	1111.51	1003.91	1178.55	1045.72	1051.12	1159.26	1786.37	1951.75	1322.17	994.247	1133.33	2968.85
APGSLIFEATDDDELTFR		2	0	TRUE	FALSE	0.878408	A0A3Q1LGC4;A0A3Q1LHZ0;A6H7H6	Cadherin 17;Cadherin 17;CDH17 protein	A0A3Q1LGC4;A0A3Q1LHZ0;A6H7H6	A0A3Q1LGC4_BOVIN;A0A3Q1LHZ0_BOVIN;A6H7H6_BOVIN	CDH17	293.363	473.436	493.543	401.668	771.982	661.46	1607.86	1797.48	239.07	209.096	248.509	2464.38
LTVTDVNEAPQFFQQVSEAK		2	0	TRUE	FALSE	0.878408	A0A3Q1LGC4;A0A3Q1LHZ0;A6H7H6	Cadherin 17;Cadherin 17;CDH17 protein	A0A3Q1LGC4;A0A3Q1LHZ0;A6H7H6	A0A3Q1LGC4_BOVIN;A0A3Q1LHZ0_BOVIN;A6H7H6_BOVIN	CDH17	425.829	373.748	370.03	313.347	300.633	288.854	570.866	1567.78	1100.18	976.172	1131.02	658.412
ITQGDSEGRLEIETDPQTNTGYVK		3	1	TRUE	FALSE	0.878408	A0A3Q1LGC4;A0A3Q1LHZ0;A6H7H6	Cadherin 17;Cadherin 17;CDH17 protein	A0A3Q1LGC4;A0A3Q1LHZ0;A6H7H6	A0A3Q1LGC4_BOVIN;A0A3Q1LHZ0_BOVIN;A6H7H6_BOVIN	CDH17	546.243	581.988	652.597	510.299	693.488	572.421	1193.79	845.195	387.479	342.513	485.914	1572.25
ENIWKPPEPVEIEENSTEPYPIK		3	0	TRUE	FALSE	0.878408	A0A3Q1LGC4;A0A3Q1LHZ0;A6H7H6	Cadherin 17;Cadherin 17;CDH17 protein	A0A3Q1LGC4;A0A3Q1LHZ0;A6H7H6	A0A3Q1LGC4_BOVIN;A0A3Q1LHZ0_BOVIN;A6H7H6_BOVIN	CDH17	73.0213	88.0618	84.9189	90.7441	95.7153	137.529	121.943	319.573	183.709	148.285	154.509	162.187
DAYVFYAVAR		2	0	TRUE	FALSE	0.878408	A0A3Q1LGC4;A0A3Q1LHZ0;A6H7H6	Cadherin 17;Cadherin 17;CDH17 protein	A0A3Q1LGC4;A0A3Q1LHZ0;A6H7H6	A0A3Q1LGC4_BOVIN;A0A3Q1LHZ0_BOVIN;A6H7H6_BOVIN	CDH17	6556.8	938.819	1377.26	1885.94	750.316	932.782	168.629	13808.7	6311.94	6825	3851.87	1824.73
FSGPLKPMEFSIFEGQEPSQPIFQFK		3	0	TRUE	FALSE	0.878408	A0A3Q1LGC4;A0A3Q1LHZ0;A6H7H6	Cadherin 17;Cadherin 17;CDH17 protein	A0A3Q1LGC4;A0A3Q1LHZ0;A6H7H6	A0A3Q1LGC4_BOVIN;A0A3Q1LHZ0_BOVIN;A6H7H6_BOVIN	CDH17	1578.01	1589.25	1836.87	1472.29	1650.24	1624.35	1956.38	2966.29	306.186	290.128	560.269	5534.37
DPEGLDVSYSLR		2	0	TRUE	FALSE	0.878408	A0A3Q1LGC4;A0A3Q1LHZ0;A6H7H6	Cadherin 17;Cadherin 17;CDH17 protein	A0A3Q1LGC4;A0A3Q1LHZ0;A6H7H6	A0A3Q1LGC4_BOVIN;A0A3Q1LHZ0_BOVIN;A6H7H6_BOVIN	CDH17	1860.52	1840.18	1449.68	1636.86	1556.2	2045.24	1140.22	3161.87	47.1927	278.593	1185.77	4133.49
GRHFTFSLGSESLQK		3	1	TRUE	FALSE	0.878408	A0A3Q1LGC4;A0A3Q1LHZ0;A6H7H6	Cadherin 17;Cadherin 17;CDH17 protein	A0A3Q1LGC4;A0A3Q1LHZ0;A6H7H6	A0A3Q1LGC4_BOVIN;A0A3Q1LHZ0_BOVIN;A6H7H6_BOVIN	CDH17	2517.59	2636.3	3457.86	2243.31	2909.78	2041.63	276.749	417.124	324.792	280.987	301.828	31.0151
GQHNAESAQASETKPLRN		3	1	TRUE	FALSE	0.878408	A0A3Q1LGC4;A0A3Q1LHZ0;A6H7H6	Cadherin 17;Cadherin 17;CDH17 protein	A0A3Q1LGC4;A0A3Q1LHZ0;A6H7H6	A0A3Q1LGC4_BOVIN;A0A3Q1LHZ0_BOVIN;A6H7H6_BOVIN	CDH17	2527.43	2533.43	2829.92	2891.81	2964.43	2901.09	121.967	123.863	152.85	141.225	110.279	36.2921
LEIETDPQTNTGYVK		2	0	TRUE	FALSE	0.878408	A0A3Q1LGC4;A0A3Q1LHZ0;A6H7H6	Cadherin 17;Cadherin 17;CDH17 protein	A0A3Q1LGC4;A0A3Q1LHZ0;A6H7H6	A0A3Q1LGC4_BOVIN;A0A3Q1LHZ0_BOVIN;A6H7H6_BOVIN	CDH17	39.3458	180.974	167.143	179.271	19.945	256.11	2379.62	1314.03	1827.36	1551.32	1613.05	3088.98
PMEFSIFEGQEPSQPIFQFK		3	0	TRUE	FALSE	0.878408	A0A3Q1LGC4;A0A3Q1LHZ0;A6H7H6	Cadherin 17;Cadherin 17;CDH17 protein	A0A3Q1LGC4;A0A3Q1LHZ0;A6H7H6	A0A3Q1LGC4_BOVIN;A0A3Q1LHZ0_BOVIN;A6H7H6_BOVIN	CDH17	25.8831	32.1733	29.1267	17.4553	23.6663	27.1455	118.824	165.406	20.6891	59.0758	18.9505	494.895
DPEGLDVSYSLRGDK		2	1	TRUE	FALSE	0.878408	A0A3Q1LGC4;A0A3Q1LHZ0;A6H7H6	Cadherin 17;Cadherin 17;CDH17 protein	A0A3Q1LGC4;A0A3Q1LHZ0;A6H7H6	A0A3Q1LGC4_BOVIN;A0A3Q1LHZ0_BOVIN;A6H7H6_BOVIN	CDH17	1701.95	2094.74	2134.75	1744.05	2485.59	2140.01	317.652	228.269	81.1626	84.9415	54.2018	261.046
LLVSVEDMGGLSEHSFTDSVHVDITVK		4	0	TRUE	FALSE	0.878408	A0A3Q1LGC4;A0A3Q1LHZ0;A6H7H6	Cadherin 17;Cadherin 17;CDH17 protein	A0A3Q1LGC4;A0A3Q1LHZ0;A6H7H6	A0A3Q1LGC4_BOVIN;A0A3Q1LHZ0_BOVIN;A6H7H6_BOVIN	CDH17	141.529	195.032	172.572	138.136	185.778	117.186	744.489	125.802	37.3744	16.4583	32.0104	174.702
GQHNAESAQASETKPLR		3	0	TRUE	FALSE	0.878408	A0A3Q1LGC4;A0A3Q1LHZ0;A6H7H6	Cadherin 17;Cadherin 17;CDH17 protein	A0A3Q1LGC4;A0A3Q1LHZ0;A6H7H6	A0A3Q1LGC4_BOVIN;A0A3Q1LHZ0_BOVIN;A6H7H6_BOVIN	CDH17	142.65	110.971	132.054	123.257	136.343	195.074	77.4039	71.0301	71.9827	66.7865	63.4603	26.7679
GQHNAESAQASETK		2	0	TRUE	FALSE	0.878408	A0A3Q1LGC4;A0A3Q1LHZ0;A6H7H6	Cadherin 17;Cadherin 17;CDH17 protein	A0A3Q1LGC4;A0A3Q1LHZ0;A6H7H6	A0A3Q1LGC4_BOVIN;A0A3Q1LHZ0_BOVIN;A6H7H6_BOVIN	CDH17	18.7337	46.3423	22.1334	46.4273	34.9974	7.14457	24.5788	98.8837	45.9061	148.609	46.6115	270.732
GDIYVTQPLDR		2	0	TRUE	FALSE	0.878408	A0A3Q1LGC4;A0A3Q1LHZ0;A6H7H6	Cadherin 17;Cadherin 17;CDH17 protein	A0A3Q1LGC4;A0A3Q1LHZ0;A6H7H6	A0A3Q1LGC4_BOVIN;A0A3Q1LHZ0_BOVIN;A6H7H6_BOVIN	CDH17	707.976	15.752	44.2941	561.723	27.4174	731.087	167.616	6122.88	3793.06	2577.5	5319.27	34.4939
DPEGLDVSYSLRGDKR		3	2	TRUE	FALSE	0.878408	A0A3Q1LGC4;A0A3Q1LHZ0;A6H7H6	Cadherin 17;Cadherin 17;CDH17 protein	A0A3Q1LGC4;A0A3Q1LHZ0;A6H7H6	A0A3Q1LGC4_BOVIN;A0A3Q1LHZ0_BOVIN;A6H7H6_BOVIN	CDH17	616.606	558.598	1557.53	422.923	1541.11	259.274	6.43144	16.5432	36.7667	30.9714	33.7049	39.3219
FPFSIDQKGDIYVTQPLDREEK		3	2	TRUE	FALSE	0.878408	A0A3Q1LGC4;A0A3Q1LHZ0;A6H7H6	Cadherin 17;Cadherin 17;CDH17 protein	A0A3Q1LGC4;A0A3Q1LHZ0;A6H7H6	A0A3Q1LGC4_BOVIN;A0A3Q1LHZ0_BOVIN;A6H7H6_BOVIN	CDH17	254.059	341.904	452.785	322.006	308.586	315.653	32.625	19.2114	34.7595	32.7598	39.9007	252.271
IDPATGEIFSVALLDREAESLYR		3	1	TRUE	FALSE	0.878408	A0A3Q1LGC4;A0A3Q1LHZ0;A6H7H6	Cadherin 17;Cadherin 17;CDH17 protein	A0A3Q1LGC4;A0A3Q1LHZ0;A6H7H6	A0A3Q1LGC4_BOVIN;A0A3Q1LHZ0_BOVIN;A6H7H6_BOVIN	CDH17	452.687	476.937	447.833	431.852	398.706	312.714	26.9752	23.2352	42.0397	27.0867	49.0843	15.8837
APGSLIFEATDDDELTFRGR		3	1	TRUE	FALSE	0.878408	A0A3Q1LGC4;A0A3Q1LHZ0;A6H7H6	Cadherin 17;Cadherin 17;CDH17 protein	A0A3Q1LGC4;A0A3Q1LHZ0;A6H7H6	A0A3Q1LGC4_BOVIN;A0A3Q1LHZ0_BOVIN;A6H7H6_BOVIN	CDH17	259.423	205.022	481.367	200.56	474.562	23.0979	26.3604	18.1919	43.0201	17.2943	50.229	46.0099
DAYVFYAVARDEQGK		2	1	TRUE	FALSE	0.878408	A0A3Q1LGC4;A0A3Q1LHZ0;A6H7H6	Cadherin 17;Cadherin 17;CDH17 protein	A0A3Q1LGC4;A0A3Q1LHZ0;A6H7H6	A0A3Q1LGC4_BOVIN;A0A3Q1LHZ0_BOVIN;A6H7H6_BOVIN	CDH17	201.106	250.89	569.214	115.702	463.365	70.1758	15.7209	22.7799	39.2891	15.6562	33.6503	36.736
RGWLRIDPATGEIFSVALLDR		4	2	TRUE	FALSE	0.878408	A0A3Q1LGC4;A0A3Q1LHZ0;A6H7H6	Cadherin 17;Cadherin 17;CDH17 protein	A0A3Q1LGC4;A0A3Q1LHZ0;A6H7H6	A0A3Q1LGC4_BOVIN;A0A3Q1LHZ0_BOVIN;A6H7H6_BOVIN	CDH17	20.9174	69.2969	535.125	38.8591	330.332	18.4689	17.6082	25.5146	35.0781	17.5357	30.0437	32.7987
VVNTQCGYDVR	C6(Carbamidomethyl)	2	0	TRUE	FALSE	0.842234	A0A3Q1LGC6;A0A3Q1MFT3;A0A3Q1MTK7;F6R3W5;Q2KJ41	Tetraspanin;Tetraspanin 14;Tetraspanin 14;Tetraspanin 14;Tetraspanin	A0A3Q1LGC6;A0A3Q1MFT3;A0A3Q1MTK7;F6R3W5;Q2KJ41	A0A3Q1LGC6_BOVIN;A0A3Q1MFT3_BOVIN;A0A3Q1MTK7_BOVIN;F6R3W5_BOVIN;Q2KJ41_BOVIN	TSPAN14	79.3168	79.7757	59.0064	80.6852	33.6364	86.8287	90.6377	121.439	123.608	153.337	121.137	136.473
SYRDDIDLQNLIDSLQK		3	1	FALSE	FALSE	0.842234	A0A3Q1LGC6;A0A3Q1MFT3;A0A3Q1MTK7;F6R3W5;Q2KJ41	Tetraspanin;Tetraspanin 14;Tetraspanin 14;Tetraspanin 14;Tetraspanin	A0A3Q1LGC6;A0A3Q1MFT3;A0A3Q1MTK7;F6R3W5;Q2KJ41	A0A3Q1LGC6_BOVIN;A0A3Q1MFT3_BOVIN;A0A3Q1MTK7_BOVIN;F6R3W5_BOVIN;Q2KJ41_BOVIN	TSPAN14	231.112	210.187	366.825	254.639	347.913	292.882	277.284	285.764	22.8405	28.0675	19.5624	301.478
VHFTSNDLK		2	0	FALSE	FALSE	0.886424	A0A3Q1LGE0;A0A3Q1MQS2;Q8WMV3	CXADR Ig-like cell adhesion molecule;CXADR Ig-like cell adhesion molecule;Coxsackievirus and adenovirus receptor homolog	A0A3Q1LGE0;A0A3Q1MQS2;Q8WMV3	A0A3Q1LGE0_BOVIN;A0A3Q1MQS2_BOVIN;CXAR_BOVIN	CXADR	1591.05	1669.95	1558.09	1700.73	1674.89	2396.97	1306.21	4059.24	2166.35	2639.88	2962.82	4311.4
IYDDYYQDLK		2	0	FALSE	FALSE	0.886424	A0A3Q1LGE0;A0A3Q1MQS2;Q8WMV3	CXADR Ig-like cell adhesion molecule;CXADR Ig-like cell adhesion molecule;Coxsackievirus and adenovirus receptor homolog	A0A3Q1LGE0;A0A3Q1MQS2;Q8WMV3	A0A3Q1LGE0_BOVIN;A0A3Q1MQS2_BOVIN;CXAR_BOVIN	CXADR	2052.86	2259.88	2623.98	2296.67	2802.17	2805.71	846.125	2196.46	2666.79	2629.34	3094.39	1458.13
VGSDQCLLR	C6(Carbamidomethyl)	2	0	FALSE	FALSE	0.886424	A0A3Q1LGE0;A0A3Q1MQS2;Q8WMV3	CXADR Ig-like cell adhesion molecule;CXADR Ig-like cell adhesion molecule;Coxsackievirus and adenovirus receptor homolog	A0A3Q1LGE0;A0A3Q1MQS2;Q8WMV3	A0A3Q1LGE0_BOVIN;A0A3Q1MQS2_BOVIN;CXAR_BOVIN	CXADR	668.021	925.447	606.876	876.174	585.745	978.504	1297.36	1231.75	1396.46	1374.47	1261.54	2020.64
TQYNQVPSEDLER		2	0	FALSE	FALSE	0.886424	A0A3Q1LGE0;A0A3Q1MQS2;Q8WMV3	CXADR Ig-like cell adhesion molecule;CXADR Ig-like cell adhesion molecule;Coxsackievirus and adenovirus receptor homolog	A0A3Q1LGE0;A0A3Q1MQS2;Q8WMV3	A0A3Q1LGE0_BOVIN;A0A3Q1MQS2_BOVIN;CXAR_BOVIN	CXADR	258.731	385.968	202.355	304.804	245.205	464.008	1091.52	1110.86	1238.28	1279.85	1267	2025.13
SYIGSNHSSLGSMSPSNMEGYSK		3	0	FALSE	FALSE	0.886424	A0A3Q1LGE0;A0A3Q1MQS2;Q8WMV3	CXADR Ig-like cell adhesion molecule;CXADR Ig-like cell adhesion molecule;Coxsackievirus and adenovirus receptor homolog	A0A3Q1LGE0;A0A3Q1MQS2;Q8WMV3	A0A3Q1LGE0_BOVIN;A0A3Q1MQS2_BOVIN;CXAR_BOVIN	CXADR	365.118	455.828	554.95	405.456	549.033	479.846	632.88	446.79	444.611	461.87	422.918	1216.62
AKGETAYLPCK	C10(Carbamidomethyl)	2	1	FALSE	FALSE	0.886424	A0A3Q1LGE0;A0A3Q1MQS2;Q8WMV3	CXADR Ig-like cell adhesion molecule;CXADR Ig-like cell adhesion molecule;Coxsackievirus and adenovirus receptor homolog	A0A3Q1LGE0;A0A3Q1MQS2;Q8WMV3	A0A3Q1LGE0_BOVIN;A0A3Q1MQS2_BOVIN;CXAR_BOVIN	CXADR	473.721	629.291	517.531	505.617	602.08	432.158	535.751	430.56	598.788	576.235	552.576	659.797
CYVDGSEEIGNDFK	C1(Carbamidomethyl)	2	0	FALSE	FALSE	0.886424	A0A3Q1LGE0;A0A3Q1MQS2;Q8WMV3	CXADR Ig-like cell adhesion molecule;CXADR Ig-like cell adhesion molecule;Coxsackievirus and adenovirus receptor homolog	A0A3Q1LGE0;A0A3Q1MQS2;Q8WMV3	A0A3Q1LGE0_BOVIN;A0A3Q1MQS2_BOVIN;CXAR_BOVIN	CXADR	352.008	408.234	483.364	382.904	411.558	390.049	564.059	466.661	458.131	399.561	558.442	673.143
LPTSWLPEMTSPVISVK		2	0	FALSE	FALSE	0.886424	A0A3Q1LGE0;A0A3Q1MQS2;Q8WMV3	CXADR Ig-like cell adhesion molecule;CXADR Ig-like cell adhesion molecule;Coxsackievirus and adenovirus receptor homolog	A0A3Q1LGE0;A0A3Q1MQS2;Q8WMV3	A0A3Q1LGE0_BOVIN;A0A3Q1MQS2_BOVIN;CXAR_BOVIN	CXADR	393.882	495.516	400.422	350.379	823.079	596.081	852.389	606.532	230.381	136.283	286.005	1530.94
EVHHDIREDVPPPK		3	1	FALSE	FALSE	0.886424	A0A3Q1LGE0;A0A3Q1MQS2;Q8WMV3	CXADR Ig-like cell adhesion molecule;CXADR Ig-like cell adhesion molecule;Coxsackievirus and adenovirus receptor homolog	A0A3Q1LGE0;A0A3Q1MQS2;Q8WMV3	A0A3Q1LGE0_BOVIN;A0A3Q1MQS2_BOVIN;CXAR_BOVIN	CXADR	2500.14	2744.82	3371.92	2558.47	3276.81	2728.34	448.567	544.016	454.912	464.948	486.548	553.786
IQLTVLVKPSGIR		3	0	FALSE	FALSE	0.886424	A0A3Q1LGE0;A0A3Q1MQS2;Q8WMV3	CXADR Ig-like cell adhesion molecule;CXADR Ig-like cell adhesion molecule;Coxsackievirus and adenovirus receptor homolog	A0A3Q1LGE0;A0A3Q1MQS2;Q8WMV3	A0A3Q1LGE0_BOVIN;A0A3Q1MQS2_BOVIN;CXAR_BOVIN	CXADR	173.66	201.742	212.025	136.653	205.209	245.146	441.193	408.729	47.4537	33.4613	41.5954	454.079
MGAVPVMIPAQSK		2	0	TRUE	FALSE	0.886424	A0A3Q1LGE0;A0A3Q1MQS2;Q8WMV3	CXADR Ig-like cell adhesion molecule;CXADR Ig-like cell adhesion molecule;Coxsackievirus and adenovirus receptor homolog	A0A3Q1LGE0;A0A3Q1MQS2;Q8WMV3	A0A3Q1LGE0_BOVIN;A0A3Q1MQS2_BOVIN;CXAR_BOVIN	CXADR	301.286	35.0931	103.168	138.321	83.9206	89.6714	22.144	954.648	698.155	483.968	1483.36	54.7707
LDVVPPSNR		2	0	FALSE	FALSE	0.886424	A0A3Q1LGE0;A0A3Q1MQS2;Q8WMV3	CXADR Ig-like cell adhesion molecule;CXADR Ig-like cell adhesion molecule;Coxsackievirus and adenovirus receptor homolog	A0A3Q1LGE0;A0A3Q1MQS2;Q8WMV3	A0A3Q1LGE0_BOVIN;A0A3Q1MQS2_BOVIN;CXAR_BOVIN	CXADR	1633.2	1342.54	1104.82	1349.13	1629.04	1699.91	98.443	522.062	29.6675	38.3826	34.6389	400.108
GRVHFTSNDLK		2	1	FALSE	FALSE	0.886424	A0A3Q1LGE0;A0A3Q1MQS2;Q8WMV3	CXADR Ig-like cell adhesion molecule;CXADR Ig-like cell adhesion molecule;Coxsackievirus and adenovirus receptor homolog	A0A3Q1LGE0;A0A3Q1MQS2;Q8WMV3	A0A3Q1LGE0_BOVIN;A0A3Q1MQS2_BOVIN;CXAR_BOVIN	CXADR	559.132	667.386	735.322	577.978	609.385	506.006	46.4397	98.6084	178.185	46.6316	28.5114	1141.87
VDQVIILYSGDK		2	0	FALSE	FALSE	0.886424	A0A3Q1LGE0;A0A3Q1MQS2;Q8WMV3	CXADR Ig-like cell adhesion molecule;CXADR Ig-like cell adhesion molecule;Coxsackievirus and adenovirus receptor homolog	A0A3Q1LGE0;A0A3Q1MQS2;Q8WMV3	A0A3Q1LGE0_BOVIN;A0A3Q1MQS2_BOVIN;CXAR_BOVIN	CXADR	217.154	42.1022	23.8446	120.178	39.721	25.0875	24.2699	715.124	267.698	239.15	575.853	191.921
EYWMDAEGEMKPGRK		3	1	TRUE	FALSE	0.88762	A0A3Q1LGJ2;A0A3Q1LUN2;A0A3Q1MMQ9;A7YWC6	Activated RNA polymerase II transcriptional coactivator p15	A0A3Q1LGJ2;A0A3Q1LUN2;A0A3Q1MMQ9;A7YWC6	A0A3Q1LGJ2_BOVIN;A0A3Q1LUN2_BOVIN;A0A3Q1MMQ9_BOVIN;A7YWC6_BOVIN	SUB1	23580.4	21870.5	19608.9	20161.4	19726.5	17951.5	1279.27	2024.48	1543.8	1408.68	2271.44	3096.04
GISLNPEQWSQLK		2	0	TRUE	FALSE	0.88762	A0A3Q1LGJ2;A0A3Q1LUN2;A0A3Q1MMQ9;A7YWC6	Activated RNA polymerase II transcriptional coactivator p15	A0A3Q1LGJ2;A0A3Q1LUN2;A0A3Q1MMQ9;A7YWC6	A0A3Q1LGJ2_BOVIN;A0A3Q1LUN2_BOVIN;A0A3Q1MMQ9_BOVIN;A7YWC6_BOVIN	SUB1	4874.7	2569.03	2463.97	2758.28	2657.48	2225.33	2301.59	6771.03	12692.4	13142.8	11442.3	5380.8
EYWMDAEGEMKPGR		2	0	TRUE	FALSE	0.88762	A0A3Q1LGJ2;A0A3Q1LUN2;A0A3Q1MMQ9;A7YWC6	Activated RNA polymerase II transcriptional coactivator p15	A0A3Q1LGJ2;A0A3Q1LUN2;A0A3Q1MMQ9;A7YWC6	A0A3Q1LGJ2_BOVIN;A0A3Q1LUN2_BOVIN;A0A3Q1MMQ9_BOVIN;A7YWC6_BOVIN	SUB1	1308.28	2004.67	1212.75	1763.76	1238.16	1831.29	3881.26	1745.89	2378.36	2246.72	2304.99	5361.02
DDNMFQIGK		2	0	TRUE	FALSE	0.88762	A0A3Q1LGJ2;A0A3Q1LUN2;A0A3Q1MMQ9;A7YWC6	Activated RNA polymerase II transcriptional coactivator p15	A0A3Q1LGJ2;A0A3Q1LUN2;A0A3Q1MMQ9;A7YWC6	A0A3Q1LGJ2_BOVIN;A0A3Q1LUN2_BOVIN;A0A3Q1MMQ9_BOVIN;A7YWC6_BOVIN	SUB1	3172.19	2684.58	1286.86	2757.93	1410.41	3241.69	2051.34	6604.76	5755.47	5253.25	7845.62	7096.61
QVAPEKPVK		2	0	TRUE	FALSE	0.88762	A0A3Q1LGJ2;A0A3Q1LUN2;A0A3Q1MMQ9;A7YWC6	Activated RNA polymerase II transcriptional coactivator p15	A0A3Q1LGJ2;A0A3Q1LUN2;A0A3Q1MMQ9;A7YWC6	A0A3Q1LGJ2_BOVIN;A0A3Q1LUN2_BOVIN;A0A3Q1MMQ9_BOVIN;A7YWC6_BOVIN	SUB1	274.365	369.172	325.121	244.797	242.308	192.464	1089.55	584.081	999.508	1130.48	1115.09	1739.16
EQISDIDDAVR		2	0	TRUE	FALSE	0.88762	A0A3Q1LGJ2;A0A3Q1LUN2;A0A3Q1MMQ9;A7YWC6	Activated RNA polymerase II transcriptional coactivator p15	A0A3Q1LGJ2;A0A3Q1LUN2;A0A3Q1MMQ9;A7YWC6	A0A3Q1LGJ2_BOVIN;A0A3Q1LUN2_BOVIN;A0A3Q1MMQ9_BOVIN;A7YWC6_BOVIN	SUB1	7091.99	5570.82	6488.09	4840.59	7033.48	5712.58	711.82	9516.81	4110.62	3636.92	12172.6	2767.56
EYWMDAEGEMK	M4(Oxidation)	2	0	TRUE	FALSE	0.88762	A0A3Q1LGJ2;A0A3Q1LUN2;A0A3Q1MMQ9;A7YWC6	Activated RNA polymerase II transcriptional coactivator p15	A0A3Q1LGJ2;A0A3Q1LUN2;A0A3Q1MMQ9;A7YWC6	A0A3Q1LGJ2_BOVIN;A0A3Q1LUN2_BOVIN;A0A3Q1MMQ9_BOVIN;A7YWC6_BOVIN	SUB1	187.746	139.403	77.7624	104.62	153.947	152.261	217.656	544.777	489.173	419.622	519.917	379.276
KGISLNPEQWSQLK		2	1	TRUE	FALSE	0.88762	A0A3Q1LGJ2;A0A3Q1LUN2;A0A3Q1MMQ9;A7YWC6	Activated RNA polymerase II transcriptional coactivator p15	A0A3Q1LGJ2;A0A3Q1LUN2;A0A3Q1MMQ9;A7YWC6	A0A3Q1LGJ2_BOVIN;A0A3Q1LUN2_BOVIN;A0A3Q1MMQ9_BOVIN;A7YWC6_BOVIN	SUB1	109.844	106.073	99.7918	105.933	73.7201	97.4997	21.7302	53.0495	66.671	65.4596	86.2659	67.4836
VLIDIREYWMDAEGEMKPGR		4	1	TRUE	FALSE	0.88762	A0A3Q1LGJ2;A0A3Q1LUN2;A0A3Q1MMQ9;A7YWC6	Activated RNA polymerase II transcriptional coactivator p15	A0A3Q1LGJ2;A0A3Q1LUN2;A0A3Q1MMQ9;A7YWC6	A0A3Q1LGJ2_BOVIN;A0A3Q1LUN2_BOVIN;A0A3Q1MMQ9_BOVIN;A7YWC6_BOVIN	SUB1	216.962	232.937	748.752	143.057	699.801	45.4414	20.617	164.069	55.0046	20.7022	18.1547	16.6298
SIGPMGLLCPVSDFR	C9(Carbamidomethyl)	2	0	TRUE	TRUE	0.792301	A0A3Q1LGK3	Glyoxylate reductase 1 homolog	A0A3Q1LGK3	A0A3Q1LGK3_BOVIN	GLYR1	1194.08	1482.18	1600.75	340.323	268.104	1321.84	1293.6	1158.8	1004.98	1321.69	1470.24	1269.22
VPVLGSLLNLPGIR		2	0	TRUE	FALSE	0.840403	A0A3Q1LGL5;A0A3Q1LJT9;Q2YDE3	Golgi transport 1B;Golgi transport 1B;Vesicle transport protein GOT1B	A0A3Q1LGL5;A0A3Q1LJT9;Q2YDE3	A0A3Q1LGL5_BOVIN;A0A3Q1LJT9_BOVIN;GOT1B_BOVIN	GOLT1B	74.8624	77.346	68.0032	115.306	99.5532	51.5294	97.2598	74.216	70.7649	21.6919	80.9424	400.566
RVPVLGSLLNLPGIR		3	1	TRUE	FALSE	0.840403	A0A3Q1LGL5;A0A3Q1LJT9;Q2YDE3	Golgi transport 1B;Golgi transport 1B;Vesicle transport protein GOT1B	A0A3Q1LGL5;A0A3Q1LJT9;Q2YDE3	A0A3Q1LGL5_BOVIN;A0A3Q1LJT9_BOVIN;GOT1B_BOVIN	GOLT1B	294.048	439.718	114.325	470.046	122.546	245.967	275.935	199.927	26.4595	175.073	22.662	360.23
ASFDHSPDSLPLR		3	0	TRUE	FALSE	0.795201	A0A3Q1LGR3;A0A3Q1M203;A0A3Q1MAX0;A0A3Q1MJL3;A0A3Q1MPW5;A0A3Q1NA74;E1BPZ5	Lysine demethylase 1B	A0A3Q1LGR3;A0A3Q1M203;A0A3Q1MAX0;A0A3Q1MJL3;A0A3Q1MPW5;A0A3Q1NA74;E1BPZ5	A0A3Q1LGR3_BOVIN;A0A3Q1M203_BOVIN;A0A3Q1MAX0_BOVIN;A0A3Q1MJL3_BOVIN;A0A3Q1MPW5_BOVIN;A0A3Q1NA74_BOVIN;E1BPZ5_BOVIN	KDM1B	28.524	64.6878	46.4926	44.9523	47.5669	72.3668	64.2362	64.2981	79.6323	103.589	42.3406	114.799
SWDHNEFFAQFAGDHTLLTPGYSVILEK		4	0	TRUE	FALSE	0.795201	A0A3Q1LGR3;A0A3Q1M203;A0A3Q1MAX0;A0A3Q1MJL3;A0A3Q1MPW5;A0A3Q1NA74;E1BPZ5	Lysine demethylase 1B	A0A3Q1LGR3;A0A3Q1M203;A0A3Q1MAX0;A0A3Q1MJL3;A0A3Q1MPW5;A0A3Q1NA74;E1BPZ5	A0A3Q1LGR3_BOVIN;A0A3Q1M203_BOVIN;A0A3Q1MAX0_BOVIN;A0A3Q1MJL3_BOVIN;A0A3Q1MPW5_BOVIN;A0A3Q1NA74_BOVIN;E1BPZ5_BOVIN	KDM1B	49.1098	74.4799	39.4429	56.9419	24.4648	78.0538	60.6037	101.105	28.7791	39.5674	33.6017	30.7792
IALQFPYR		2	0	FALSE	FALSE	0.795201	A0A3Q1LGR3;A0A3Q1M203;A0A3Q1MAX0;A0A3Q1MJL3;A0A3Q1MPW5;A0A3Q1NA74;E1BPZ5	Lysine demethylase 1B	A0A3Q1LGR3;A0A3Q1M203;A0A3Q1MAX0;A0A3Q1MJL3;A0A3Q1MPW5;A0A3Q1NA74;E1BPZ5	A0A3Q1LGR3_BOVIN;A0A3Q1M203_BOVIN;A0A3Q1MAX0_BOVIN;A0A3Q1MJL3_BOVIN;A0A3Q1MPW5_BOVIN;A0A3Q1NA74_BOVIN;E1BPZ5_BOVIN	KDM1B	15.7367	202.15	33.5634	29.9656	28.2191	17.823	297.503	84.3537	208.234	34.3033	38.7581	35.5025
FAMPSSTPLYHDAIK		3	0	TRUE	FALSE	0.782213	A0A3Q1LGS0;E1BPF3	BCL9 transcription coactivator	A0A3Q1LGS0;E1BPF3	A0A3Q1LGS0_BOVIN;E1BPF3_BOVIN	BCL9	316.587	355.771	308.704	268.949	268.166	311.224	357.64	273.561	263.954	314.028	206.858	422.117
TDVGAPFGPQGHR		2	0	TRUE	FALSE	0.782213	A0A3Q1LGS0;E1BPF3	BCL9 transcription coactivator	A0A3Q1LGS0;E1BPF3	A0A3Q1LGS0_BOVIN;E1BPF3_BOVIN	BCL9	37.8686	20.347	170.09	20.3843	147.259	166.323	282.476	218.138	259.005	295.494	256.666	355.701
KPVDISVAGSQVHSPGINPLK		3	0	TRUE	FALSE	0.782213	A0A3Q1LGS0;E1BPF3	BCL9 transcription coactivator	A0A3Q1LGS0;E1BPF3	A0A3Q1LGS0_BOVIN;E1BPF3_BOVIN	BCL9	48.6346	26.1316	38.4174	26.1795	17.5451	55.0822	98.8551	46.5174	69.8304	51.0403	31.9814	144.174
GYNPGLLVHPDLAYLQAEGGGDR		3	0	TRUE	FALSE	0.876544	A0A3Q1LGS4;A7Z034;F1MKW9;Q1KNJ0	Nuclear factor NF-kappa-B p105 subunit	A0A3Q1LGS4;A7Z034;F1MKW9;Q1KNJ0	A0A3Q1LGS4_BOVIN;A7Z034_BOVIN;F1MKW9_BOVIN;Q1KNJ0_BOVIN	NFKB1	1063.97	1288.28	1181.12	1130.31	1352.78	1232.25	1207.51	1010.31	789.757	755.852	921.499	1390.03
LGLGILNNAFR		2	0	FALSE	FALSE	0.876544	A0A3Q1LGS4;A7Z034;F1MKW9;Q1KNJ0	Nuclear factor NF-kappa-B p105 subunit	A0A3Q1LGS4;A7Z034;F1MKW9;Q1KNJ0	A0A3Q1LGS4_BOVIN;A7Z034_BOVIN;F1MKW9_BOVIN;Q1KNJ0_BOVIN	NFKB1	971.659	1243.72	1342.02	945.154	1195.77	1188.9	755.594	447.246	815.452	1048.13	875.031	1165.97
PFLYYPEIK		2	0	TRUE	FALSE	0.876544	A0A3Q1LGS4;A7Z034;F1MKW9;Q1KNJ0	Nuclear factor NF-kappa-B p105 subunit	A0A3Q1LGS4;A7Z034;F1MKW9;Q1KNJ0	A0A3Q1LGS4_BOVIN;A7Z034_BOVIN;F1MKW9_BOVIN;Q1KNJ0_BOVIN	NFKB1	481.555	494.205	553.989	577.752	661.037	654.679	822.081	669.859	1721.49	1854.05	1850.2	1510.06
HLTAVQDENGDSVLHLAIIHLHNQLVR		5	0	TRUE	FALSE	0.876544	A0A3Q1LGS4;A7Z034;F1MKW9;Q1KNJ0	Nuclear factor NF-kappa-B p105 subunit	A0A3Q1LGS4;A7Z034;F1MKW9;Q1KNJ0	A0A3Q1LGS4_BOVIN;A7Z034_BOVIN;F1MKW9_BOVIN;Q1KNJ0_BOVIN	NFKB1	831.224	1072.64	1327.26	755.471	1238.15	759.665	1151.43	748.678	263.736	299.54	343.979	895.078
YVCEGPSHGGLPGASSEK	C3(Carbamidomethyl)	3	0	TRUE	FALSE	0.876544	A0A3Q1LGS4;A7Z034;F1MKW9;Q1KNJ0	Nuclear factor NF-kappa-B p105 subunit	A0A3Q1LGS4;A7Z034;F1MKW9;Q1KNJ0	A0A3Q1LGS4_BOVIN;A7Z034_BOVIN;F1MKW9_BOVIN;Q1KNJ0_BOVIN	NFKB1	543.299	552.179	371.86	409.547	463.811	506.522	1054.98	828.574	867.126	834.656	843.209	985.519
AGADLSLLDR		2	0	TRUE	FALSE	0.876544	A0A3Q1LGS4;A7Z034;F1MKW9;Q1KNJ0	Nuclear factor NF-kappa-B p105 subunit	A0A3Q1LGS4;A7Z034;F1MKW9;Q1KNJ0	A0A3Q1LGS4_BOVIN;A7Z034_BOVIN;F1MKW9_BOVIN;Q1KNJ0_BOVIN	NFKB1	1004.85	868.162	468.997	971.638	458.371	1037.17	619.962	459.446	606.497	685.692	249.769	1081.4
PASVFVQLR		2	0	TRUE	FALSE	0.876544	A0A3Q1LGS4;A7Z034;F1MKW9;Q1KNJ0	Nuclear factor NF-kappa-B p105 subunit	A0A3Q1LGS4;A7Z034;F1MKW9;Q1KNJ0	A0A3Q1LGS4_BOVIN;A7Z034_BOVIN;F1MKW9_BOVIN;Q1KNJ0_BOVIN	NFKB1	450.053	510.521	469.364	372.753	575.346	477.383	1249.05	854.853	149.768	174.388	193.731	1487.43
NDLYQTPLHLAVITR		3	0	TRUE	FALSE	0.876544	A0A3Q1LGS4;A7Z034;F1MKW9;Q1KNJ0	Nuclear factor NF-kappa-B p105 subunit	A0A3Q1LGS4;A7Z034;F1MKW9;Q1KNJ0	A0A3Q1LGS4_BOVIN;A7Z034_BOVIN;F1MKW9_BOVIN;Q1KNJ0_BOVIN	NFKB1	305.361	454.154	210.658	325.063	243.373	365.937	276.344	104.373	130.598	247.017	192.107	444.117
LGNSVLHLAAK		2	0	TRUE	FALSE	0.876544	A0A3Q1LGS4;A7Z034;F1MKW9;Q1KNJ0	Nuclear factor NF-kappa-B p105 subunit	A0A3Q1LGS4;A7Z034;F1MKW9;Q1KNJ0	A0A3Q1LGS4_BOVIN;A7Z034_BOVIN;F1MKW9_BOVIN;Q1KNJ0_BOVIN	NFKB1	352.229	347.646	193.896	309.378	292.142	377.22	280.8	319.467	347.694	342.054	238.07	484.591
TLMDNYEVSGGTIK		2	0	TRUE	FALSE	0.876544	A0A3Q1LGS4;A7Z034;F1MKW9;Q1KNJ0	Nuclear factor NF-kappa-B p105 subunit	A0A3Q1LGS4;A7Z034;F1MKW9;Q1KNJ0	A0A3Q1LGS4_BOVIN;A7Z034_BOVIN;F1MKW9_BOVIN;Q1KNJ0_BOVIN	NFKB1	303.866	297.052	263.646	217.878	314.149	276.194	254.768	303.741	276.819	270.239	368.343	305.184
NIHLHAHSLVGK		2	0	TRUE	FALSE	0.876544	A0A3Q1LGS4;A7Z034;F1MKW9;Q1KNJ0	Nuclear factor NF-kappa-B p105 subunit	A0A3Q1LGS4;A7Z034;F1MKW9;Q1KNJ0	A0A3Q1LGS4_BOVIN;A7Z034_BOVIN;F1MKW9_BOVIN;Q1KNJ0_BOVIN	NFKB1	293.156	398.949	392.748	262.625	176.126	225.376	143.146	86.0172	55.5524	51.2081	103.546	118.471
TAGCVTGGEEIYLLCDK	C4(Carbamidomethyl);C15(Carbamidomethyl)	2	0	TRUE	FALSE	0.876544	A0A3Q1LGS4;A7Z034;F1MKW9;Q1KNJ0	Nuclear factor NF-kappa-B p105 subunit	A0A3Q1LGS4;A7Z034;F1MKW9;Q1KNJ0	A0A3Q1LGS4_BOVIN;A7Z034_BOVIN;F1MKW9_BOVIN;Q1KNJ0_BOVIN	NFKB1	97.2516	116.048	165.755	98.4511	152.215	123.208	188.691	149.796	68.784	49.3978	73.0899	184.773
FYEEEENGGIWEGFGDFSPTDVHR		3	0	TRUE	FALSE	0.876544	A0A3Q1LGS4;A7Z034;F1MKW9;Q1KNJ0	Nuclear factor NF-kappa-B p105 subunit	A0A3Q1LGS4;A7Z034;F1MKW9;Q1KNJ0	A0A3Q1LGS4_BOVIN;A7Z034_BOVIN;F1MKW9_BOVIN;Q1KNJ0_BOVIN	NFKB1	85.6149	104.613	98.6639	71.711	154.924	90.7906	90.9074	110.124	53.1225	51.9133	24.5185	160.04
SFQDNLFLEK		2	0	FALSE	FALSE	0.876544	A0A3Q1LGS4;A7Z034;F1MKW9;Q1KNJ0	Nuclear factor NF-kappa-B p105 subunit	A0A3Q1LGS4;A7Z034;F1MKW9;Q1KNJ0	A0A3Q1LGS4_BOVIN;A7Z034_BOVIN;F1MKW9_BOVIN;Q1KNJ0_BOVIN	NFKB1	394.13	148.429	144.761	267.513	226.403	214.997	56.4703	410.717	334.648	341.319	315.57	151.937
DMVVGFANLGILHVTK		2	0	TRUE	FALSE	0.876544	A0A3Q1LGS4;A7Z034;F1MKW9;Q1KNJ0	Nuclear factor NF-kappa-B p105 subunit	A0A3Q1LGS4;A7Z034;F1MKW9;Q1KNJ0	A0A3Q1LGS4_BOVIN;A7Z034_BOVIN;F1MKW9_BOVIN;Q1KNJ0_BOVIN	NFKB1	432.623	502.226	599.344	426.015	556.178	500.311	609.311	429.297	147.258	73.6638	121.318	592.591
VIVQLVTNGK		2	0	TRUE	FALSE	0.876544	A0A3Q1LGS4;A7Z034;F1MKW9;Q1KNJ0	Nuclear factor NF-kappa-B p105 subunit	A0A3Q1LGS4;A7Z034;F1MKW9;Q1KNJ0	A0A3Q1LGS4_BOVIN;A7Z034_BOVIN;F1MKW9_BOVIN;Q1KNJ0_BOVIN	NFKB1	1213.41	187.802	350.854	978.702	500.724	1310.96	53.1644	853.781	186.651	291.468	501.233	350.382
LMFTAFLPDSTGSFTR		2	0	TRUE	FALSE	0.876544	A0A3Q1LGS4;A7Z034;F1MKW9;Q1KNJ0	Nuclear factor NF-kappa-B p105 subunit	A0A3Q1LGS4;A7Z034;F1MKW9;Q1KNJ0	A0A3Q1LGS4_BOVIN;A7Z034_BOVIN;F1MKW9_BOVIN;Q1KNJ0_BOVIN	NFKB1	560.384	621.947	722.974	506.682	778.979	552.23	466.216	508.23	24.3046	46.8519	202.105	1517.67
VFETLEAR		2	0	TRUE	FALSE	0.876544	A0A3Q1LGS4;A7Z034;F1MKW9;Q1KNJ0	Nuclear factor NF-kappa-B p105 subunit	A0A3Q1LGS4;A7Z034;F1MKW9;Q1KNJ0	A0A3Q1LGS4_BOVIN;A7Z034_BOVIN;F1MKW9_BOVIN;Q1KNJ0_BOVIN	NFKB1	1371.27	1042.05	1255.06	1038.68	1045.47	1129.05	213.098	875.575	24.0934	503.883	1062.37	523.644
RLEPVVSDAIYDSK		3	1	TRUE	FALSE	0.876544	A0A3Q1LGS4;A7Z034;F1MKW9;Q1KNJ0	Nuclear factor NF-kappa-B p105 subunit	A0A3Q1LGS4;A7Z034;F1MKW9;Q1KNJ0	A0A3Q1LGS4_BOVIN;A7Z034_BOVIN;F1MKW9_BOVIN;Q1KNJ0_BOVIN	NFKB1	878.094	453.121	603.915	619.749	649.013	547.064	216.247	874.033	336.941	359.262	842.903	156.64
DVNITKPASVFVQLR		2	0	TRUE	FALSE	0.876544	A0A3Q1LGS4;A7Z034;F1MKW9;Q1KNJ0	Nuclear factor NF-kappa-B p105 subunit	A0A3Q1LGS4;A7Z034;F1MKW9;Q1KNJ0	A0A3Q1LGS4_BOVIN;A7Z034_BOVIN;F1MKW9_BOVIN;Q1KNJ0_BOVIN	NFKB1	201.987	258.588	293.088	243.877	259.435	239.219	46.6649	47.2098	20.6274	55.2039	83.5904	22.061
HCEDGVCTVTAGPK	C2(Carbamidomethyl);C7(Carbamidomethyl)	2	0	TRUE	FALSE	0.876544	A0A3Q1LGS4;A7Z034;F1MKW9;Q1KNJ0	Nuclear factor NF-kappa-B p105 subunit	A0A3Q1LGS4;A7Z034;F1MKW9;Q1KNJ0	A0A3Q1LGS4_BOVIN;A7Z034_BOVIN;F1MKW9_BOVIN;Q1KNJ0_BOVIN	NFKB1	34.3844	23.9025	17.9854	25.3508	35.4586	30.3595	64.7405	52.5551	48.4529	48.3028	61.5626	75.8709
SDDREVVNLSEQVTETTEQDGGSCK	C24(Carbamidomethyl)	3	1	FALSE	FALSE	0.876544	A0A3Q1LGS4;A7Z034;F1MKW9;Q1KNJ0	Nuclear factor NF-kappa-B p105 subunit	A0A3Q1LGS4;A7Z034;F1MKW9;Q1KNJ0	A0A3Q1LGS4_BOVIN;A7Z034_BOVIN;F1MKW9_BOVIN;Q1KNJ0_BOVIN	NFKB1	20.1505	26.3797	42.5514	16.2521	17.3801	32.3392	45.122	34.9949	24.4202	15.8533	8.37341	78.3609
DMVVGFANLGILHVTKK		3	1	TRUE	FALSE	0.876544	A0A3Q1LGS4;A7Z034;F1MKW9;Q1KNJ0	Nuclear factor NF-kappa-B p105 subunit	A0A3Q1LGS4;A7Z034;F1MKW9;Q1KNJ0	A0A3Q1LGS4_BOVIN;A7Z034_BOVIN;F1MKW9_BOVIN;Q1KNJ0_BOVIN	NFKB1	224.009	280.298	458.168	233.455	322.932	143.65	20.081	29.0978	30.7584	19.9984	26.344	28.7597
AGADLSLLDRLGNSVLHLAAK		3	1	TRUE	FALSE	0.876544	A0A3Q1LGS4;A7Z034;F1MKW9;Q1KNJ0	Nuclear factor NF-kappa-B p105 subunit	A0A3Q1LGS4;A7Z034;F1MKW9;Q1KNJ0	A0A3Q1LGS4_BOVIN;A7Z034_BOVIN;F1MKW9_BOVIN;Q1KNJ0_BOVIN	NFKB1	60.0479	60.733	207.836	70.1466	155.024	31.9709	18.1771	44.3754	17.6363	25.0802	20.5916	18.862
EGMFHHGVPIPVPPLEVLK		3	0	TRUE	FALSE	0.851596	A0A3Q1LGS9;A0A3Q1NAP3;E1BPS1	Bromodomain and PHD finger containing 1	A0A3Q1LGS9;A0A3Q1NAP3;E1BPS1	A0A3Q1LGS9_BOVIN;A0A3Q1NAP3_BOVIN;E1BPS1_BOVIN	BRPF1	196.792	172.793	309.275	181.986	198.207	180.987	148.535	180.294	462.166	540.473	491.319	417.242
HSDCEELLLANTAAHIIR	C4(Carbamidomethyl)	3	0	TRUE	FALSE	0.832638	A0A3Q1LGT5;F1MJ20	Rho GTPase activating protein 28	A0A3Q1LGT5;F1MJ20	A0A3Q1LGT5_BOVIN;F1MJ20_BOVIN	ARHGAP28	135.857	134.753	119.34	98.9642	134.635	114.935	196.281	101.639	92.0108	117.522	107.478	86.5526
NELLGDDGNSSENQR		2	0	TRUE	FALSE	0.843949	A0A3Q1LGV4;A0A3Q1MNB0	Vesicle transport through interaction with t-SNAREs 1A	A0A3Q1LGV4;A0A3Q1MNB0	A0A3Q1LGV4_BOVIN;A0A3Q1MNB0_BOVIN	VTI1A	25.9155	36.3825	51.1721	22.0721	31.6748	41.9424	117.219	168.638	157.241	170.064	165.878	174.961
AHLLDNTER		2	0	FALSE	FALSE	0.843949	A0A3Q1LGV4;A0A3Q1MNB0	Vesicle transport through interaction with t-SNAREs 1A	A0A3Q1LGV4;A0A3Q1MNB0	A0A3Q1LGV4_BOVIN;A0A3Q1MNB0_BOVIN	VTI1A	17.21	46.7773	52.764	46.6918	49.5816	22.1917	652.272	1005.58	754.557	738.126	741.381	1474.5
RLEAGYQIAVETEQIGQEMLENLSHDREK		4	2	FALSE	FALSE	0.843949	A0A3Q1LGV4;A0A3Q1MNB0	Vesicle transport through interaction with t-SNAREs 1A	A0A3Q1LGV4;A0A3Q1MNB0	A0A3Q1LGV4_BOVIN;A0A3Q1MNB0_BOVIN	VTI1A	161.629	166.952	223.465	200.26	177.226	164.353	9.75581	31.7252	24.6687	35.0808	28.8025	26.3831
RLEAGYQIAVETEQIGQEMLENLSHDR		4	1	FALSE	FALSE	0.843949	A0A3Q1LGV4;A0A3Q1MNB0	Vesicle transport through interaction with t-SNAREs 1A	A0A3Q1LGV4;A0A3Q1MNB0	A0A3Q1LGV4_BOVIN;A0A3Q1MNB0_BOVIN	VTI1A	54.1445	7.94808	17.6603	3.65113	53.6305	2.24017	32.3351	29.1794	17.8343	18.0496	20.8228	73.5629
ELLEQMDLEVR		2	0	FALSE	FALSE	0.843949	A0A3Q1LGV4;A0A3Q1MNB0	Vesicle transport through interaction with t-SNAREs 1A	A0A3Q1LGV4;A0A3Q1MNB0	A0A3Q1LGV4_BOVIN;A0A3Q1MNB0_BOVIN	VTI1A	25.045	47.603	21.0892	47.6903	34.0705	28.3653	139.503	232.447	52.8307	21.2382	17.4372	98.5572
FENKVPEK		2	1	TRUE	TRUE	0.831611	A0A3Q1LGX7	"Cytochrome c oxidase subunit 7A2, mitochondrial"	A0A3Q1LGX7	A0A3Q1LGX7_BOVIN		5101.86	4877.46	4988.44	5067.53	4819.3	5433.74	1032.14	998.948	1143.1	1001.39	995.598	751.771
MFQEDNGIPVHLK		2	0	TRUE	TRUE	0.831611	A0A3Q1LGX7	"Cytochrome c oxidase subunit 7A2, mitochondrial"	A0A3Q1LGX7	A0A3Q1LGX7_BOVIN		11984	8281.97	13064	12432	14380.1	12262.5	14955	11806.1	13551.7	13889.4	13526.8	17998.3
VGRPSNIGQAQPIIDQLAEEAR		3	0	FALSE	FALSE	0.875296	A0A3Q1LGY1	Poly(U)-binding-splicing factor PUF60	A0A3Q1LGY1	A0A3Q1LGY1_BOVIN	PUF60	11121.6	15514.1	17046.2	14095.4	17650.1	15192.8	17657.6	14050.1	10806.9	9773.78	11474.8	23943.9
LGLPPLTPEQQEALQK		2	0	FALSE	FALSE	0.875296	A0A3Q1LGY1	Poly(U)-binding-splicing factor PUF60	A0A3Q1LGY1	A0A3Q1LGY1_BOVIN	PUF60	4295.61	4395.9	3971.61	3633.76	4205.33	4300.85	5496.03	4145.08	8568.5	8429.41	8393.36	6665.71
IYVASVHQDLSDDDIK		3	0	FALSE	FALSE	0.875296	A0A3Q1LGY1	Poly(U)-binding-splicing factor PUF60	A0A3Q1LGY1	A0A3Q1LGY1_BOVIN	PUF60	5254.23	5279.67	5907.81	5334.64	5983.74	5334.26	6715.07	6515.34	4850.29	4582.22	5159.18	7576.85
QAFAPFGPIK		2	0	FALSE	FALSE	0.875296	A0A3Q1LGY1	Poly(U)-binding-splicing factor PUF60	A0A3Q1LGY1	A0A3Q1LGY1_BOVIN	PUF60	3966.14	2611.38	2208.44	3106.41	1809.93	2628.65	3026.91	5182.3	7477.52	7615.99	6443.51	6040.66
KQESTVMVLR		2	1	FALSE	FALSE	0.875296	A0A3Q1LGY1	Poly(U)-binding-splicing factor PUF60	A0A3Q1LGY1	A0A3Q1LGY1_BOVIN	PUF60	1020.74	1063.71	1070.36	1103.07	1088.69	1111.19	1459.52	1299.76	1711.82	1590.62	1643.93	1754.71
VYVGSIYYELGEDTIR		2	0	FALSE	FALSE	0.875296	A0A3Q1LGY1	Poly(U)-binding-splicing factor PUF60	A0A3Q1LGY1	A0A3Q1LGY1_BOVIN	PUF60	1324.8	1480.28	1470.51	1432.33	1690.87	1812.49	1397.87	1303.61	328.033	343.428	337.99	1596.65
KYAMEQSIK		2	1	FALSE	FALSE	0.875296	A0A3Q1LGY1	Poly(U)-binding-splicing factor PUF60	A0A3Q1LGY1	A0A3Q1LGY1_BOVIN	PUF60	1141.34	1024.77	1299.22	1092.99	1062.33	1167.79	931.601	823.367	838.407	862.911	834.814	615.994
DIDDDLEGEVTEECGK	C14(Carbamidomethyl)	2	0	FALSE	FALSE	0.875296	A0A3Q1LGY1	Poly(U)-binding-splicing factor PUF60	A0A3Q1LGY1	A0A3Q1LGY1_BOVIN	PUF60	628.499	835.633	698.601	632.304	663.535	778.011	948.492	1294.14	384.021	388.372	421.484	1928
SIDMSWDSVTMK		2	0	FALSE	FALSE	0.875296	A0A3Q1LGY1	Poly(U)-binding-splicing factor PUF60	A0A3Q1LGY1	A0A3Q1LGY1_BOVIN	PUF60	714.866	335.824	383.474	396.997	283.332	270.451	176.801	1355.51	1003.86	873.185	794.601	657.978
EEEELFPESERPEMLSEQEHMSISGSSAR		4	0	FALSE	FALSE	0.875296	A0A3Q1LGY1	Poly(U)-binding-splicing factor PUF60	A0A3Q1LGY1	A0A3Q1LGY1_BOVIN	PUF60	286.757	269.67	367.316	274.984	544.561	364.675	762.792	1473.71	245.854	279.334	248.969	437.744
KVVAEVYDQER		2	1	FALSE	FALSE	0.875296	A0A3Q1LGY1	Poly(U)-binding-splicing factor PUF60	A0A3Q1LGY1	A0A3Q1LGY1_BOVIN	PUF60	297.732	325.063	237.797	346.621	178.315	401.705	390.312	426.094	348.349	418.674	393.246	409.096
QGEEEDAEIIVK		2	0	FALSE	FALSE	0.875296	A0A3Q1LGY1	Poly(U)-binding-splicing factor PUF60	A0A3Q1LGY1	A0A3Q1LGY1_BOVIN	PUF60	224.345	259.086	267.69	224.987	227.021	261.337	535.438	417.465	369.058	346.554	458.969	674.273
EKEEEELFPESERPEMLSEQEHMSISGSSAR		4	1	FALSE	FALSE	0.875296	A0A3Q1LGY1	Poly(U)-binding-splicing factor PUF60	A0A3Q1LGY1	A0A3Q1LGY1_BOVIN	PUF60	126.238	123.43	213.943	176.304	203.169	211.959	105.962	165.735	49.2713	40.7262	54.5485	364.883
AVTPPMPLLTPATPGGLPPAAAVAAAAATAK		3	0	FALSE	FALSE	0.875296	A0A3Q1LGY1	Poly(U)-binding-splicing factor PUF60	A0A3Q1LGY1	A0A3Q1LGY1_BOVIN	PUF60	93.7869	66.9287	25.7663	233.835	137.181	62.6021	301.345	47.6287	296.974	64.7025	253.296	1329.69
AQSSQDAVSSMNLFDLGGQYLR		2	0	FALSE	FALSE	0.875296	A0A3Q1LGY1	Poly(U)-binding-splicing factor PUF60	A0A3Q1LGY1	A0A3Q1LGY1_BOVIN	PUF60	107.098	137.289	152.004	160.07	192.287	123.662	177.761	309.965	139.811	131.411	171.512	352.668
QTIAHQQQQLTNLQMAAQR		3	0	TRUE	TRUE	0.875296	A0A3Q1LGY1	Poly(U)-binding-splicing factor PUF60	A0A3Q1LGY1	A0A3Q1LGY1_BOVIN	PUF60	531.894	504.818	467.039	417.254	539.393	501.823	777.219	863.134	751.016	921.815	419.217	1478.54
VVAEVYDQER		2	0	FALSE	FALSE	0.875296	A0A3Q1LGY1	Poly(U)-binding-splicing factor PUF60	A0A3Q1LGY1	A0A3Q1LGY1_BOVIN	PUF60	792.146	688.191	485.656	818.883	479.207	1015.11	47.2219	2934.95	527.039	585.411	939.823	1761.38
QESTVMVLR		2	0	FALSE	FALSE	0.875296	A0A3Q1LGY1	Poly(U)-binding-splicing factor PUF60	A0A3Q1LGY1	A0A3Q1LGY1_BOVIN	PUF60	499.886	391.399	48.996	374.409	392.377	443.079	135.85	580.711	346.495	412.51	748.656	193.874
GYGFIEYEK		2	0	FALSE	FALSE	0.875296	A0A3Q1LGY1	Poly(U)-binding-splicing factor PUF60	A0A3Q1LGY1	A0A3Q1LGY1_BOVIN	PUF60	4647.1	1998.64	3453.1	3479.26	3837.09	2869.2	17.4261	2476.37	639.232	372.894	2700.91	571.415
KVVAEVYDQERFDNSDLSA		3	2	FALSE	FALSE	0.875296	A0A3Q1LGY1	Poly(U)-binding-splicing factor PUF60	A0A3Q1LGY1	A0A3Q1LGY1_BOVIN	PUF60	897.497	1180.09	1797.5	900.923	1710.97	889.145	68.5033	53.3343	29.9843	21.0849	25.6809	36.5956
VVAEVYDQERFDNSDLSA		2	1	FALSE	FALSE	0.875296	A0A3Q1LGY1	Poly(U)-binding-splicing factor PUF60	A0A3Q1LGY1	A0A3Q1LGY1_BOVIN	PUF60	193.104	203.741	372.61	179.868	384.613	191.795	30.6069	30.296	16.7445	36.7356	50.7319	15.6564
YAMEQSIK		2	0	FALSE	FALSE	0.875296	A0A3Q1LGY1	Poly(U)-binding-splicing factor PUF60	A0A3Q1LGY1	A0A3Q1LGY1_BOVIN	PUF60	1049.09	711.532	925.398	759.32	952.754	967.867	32.6016	198.305	18.9458	32.4674	16.2266	335.399
IFVEFSVASETHK		3	0	FALSE	FALSE	0.875296	A0A3Q1LGY1	Poly(U)-binding-splicing factor PUF60	A0A3Q1LGY1	A0A3Q1LGY1_BOVIN	PUF60	722.035	979.169	993.123	684.337	1095.46	964.172	909.901	515.7	40.5985	53.5971	34.7718	788.827
ENPIHIWDAFTGELR		3	0	TRUE	FALSE	0.871213	A0A3Q1LGY5;A0A3Q1MNV9;F1MJW9;Q3SWZ7	Telomerase Cajal body protein 1	A0A3Q1LGY5;A0A3Q1MNV9;F1MJW9;Q3SWZ7	A0A3Q1LGY5_BOVIN;A0A3Q1MNV9_BOVIN;F1MJW9_BOVIN;TCAB1_BOVIN	WRAP53	573.304	551.175	821.994	606.227	750.787	611.502	931.381	637.171	462.399	247.266	417.558	820.692
DCTNGVSLHPSLPLLATASGQR	C2(Carbamidomethyl)	3	0	TRUE	FALSE	0.871213	A0A3Q1LGY5;A0A3Q1MNV9;F1MJW9;Q3SWZ7	Telomerase Cajal body protein 1	A0A3Q1LGY5;A0A3Q1MNV9;F1MJW9;Q3SWZ7	A0A3Q1LGY5_BOVIN;A0A3Q1MNV9_BOVIN;F1MJW9_BOVIN;TCAB1_BOVIN	WRAP53	81.9471	91.1738	171.071	147.406	134.802	99.9836	101.937	97.6544	194.399	190.107	172.91	166.331
QLGHPLWSLSR		2	0	TRUE	FALSE	0.871213	A0A3Q1LGY5;A0A3Q1MNV9;F1MJW9;Q3SWZ7	Telomerase Cajal body protein 1	A0A3Q1LGY5;A0A3Q1MNV9;F1MJW9;Q3SWZ7	A0A3Q1LGY5_BOVIN;A0A3Q1MNV9_BOVIN;F1MJW9_BOVIN;TCAB1_BOVIN	WRAP53	428.265	349.71	330.365	471.865	352.307	384.46	37.4495	463.241	419.913	398.155	679.822	54.5528
SYNHLDELTAAHSLCFSPDGSQLFCGFNR	C15(Carbamidomethyl);C25(Carbamidomethyl)	4	0	TRUE	FALSE	0.871213	A0A3Q1LGY5;A0A3Q1MNV9;F1MJW9;Q3SWZ7	Telomerase Cajal body protein 1	A0A3Q1LGY5;A0A3Q1MNV9;F1MJW9;Q3SWZ7	A0A3Q1LGY5_BOVIN;A0A3Q1MNV9_BOVIN;F1MJW9_BOVIN;TCAB1_BOVIN	WRAP53	37.9396	20.3851	49.2471	280.912	298.475	381.357	136.535	146.47	19.1193	32.1728	141.598	24.1961
MDVSHTEHSHVIGK		3	0	FALSE	FALSE	0.861301	A0A3Q1LGY7;A0A3Q1LNI3	BicC family RNA binding protein 1	A0A3Q1LGY7;A0A3Q1LNI3	A0A3Q1LGY7_BOVIN;A0A3Q1LNI3_BOVIN	BICC1	264.943	705.469	462.11	187.41	205.999	117.384	839.485	93.0491	548.989	851.459	724.598	975.523
VMEETGCHIHFPDSNR	C7(Carbamidomethyl)	3	0	FALSE	FALSE	0.861301	A0A3Q1LGY7;A0A3Q1LNI3	BicC family RNA binding protein 1	A0A3Q1LGY7;A0A3Q1LNI3	A0A3Q1LGY7_BOVIN;A0A3Q1LNI3_BOVIN	BICC1	158.174	209.424	132.429	157.979	148.251	183.486	794.274	442.743	537.133	567.341	325.828	813.373
LAPRPSYVNMQAFDYEQK		3	0	FALSE	FALSE	0.861301	A0A3Q1LGY7;A0A3Q1LNI3	BicC family RNA binding protein 1	A0A3Q1LGY7;A0A3Q1LNI3	A0A3Q1LGY7_BOVIN;A0A3Q1LNI3_BOVIN	BICC1	430.542	301.269	258.213	256.089	301.645	211.247	380.167	372.785	347.196	382.479	363.62	608.687
SNQVSIAGQPAGVESAR		2	0	FALSE	FALSE	0.861301	A0A3Q1LGY7;A0A3Q1LNI3	BicC family RNA binding protein 1	A0A3Q1LGY7;A0A3Q1LNI3	A0A3Q1LGY7_BOVIN;A0A3Q1LNI3_BOVIN	BICC1	87.6071	62.2562	94.9945	60.1646	27.3728	88.8588	469.805	213.848	253.717	365.599	338.73	522.358
LLSDPELSAAESPLADK		2	0	FALSE	FALSE	0.861301	A0A3Q1LGY7;A0A3Q1LNI3	BicC family RNA binding protein 1	A0A3Q1LGY7;A0A3Q1LNI3	A0A3Q1LGY7_BOVIN;A0A3Q1LNI3_BOVIN	BICC1	345.285	341.34	240.418	290.487	301.734	319.421	210.181	198.871	17.6256	87.2205	97.7702	164.009
ANHVSYKPTMTTTFEGSSMSLSR		3	0	FALSE	FALSE	0.861301	A0A3Q1LGY7;A0A3Q1LNI3	BicC family RNA binding protein 1	A0A3Q1LGY7;A0A3Q1LNI3	A0A3Q1LGY7_BOVIN;A0A3Q1LNI3_BOVIN	BICC1	17.9675	30.7775	52.5848	28.8381	45.6864	28.8552	51.666	35.6994	27.4786	52.3562	17.983	82.6846
KLEAMLQAAAEGK		2	1	FALSE	FALSE	0.861301	A0A3Q1LGY7;A0A3Q1LNI3	BicC family RNA binding protein 1	A0A3Q1LGY7;A0A3Q1LNI3	A0A3Q1LGY7_BOVIN;A0A3Q1LNI3_BOVIN	BICC1	43.5632	2455.92	1411.3	23.4496	1607.74	49.3384	2156.82	1787.22	2313.89	2095.28	1455.37	27.7825
IMEETNTQIAWPSK		2	0	FALSE	FALSE	0.861301	A0A3Q1LGY7;A0A3Q1LNI3	BicC family RNA binding protein 1	A0A3Q1LGY7;A0A3Q1LNI3	A0A3Q1LGY7_BOVIN;A0A3Q1LNI3_BOVIN	BICC1	23.6723	44.9938	159.786	33.9454	304.689	199.069	20.157	284.822	153.26	109.141	128.293	309.268
EHLGSGSESDNWR		2	0	FALSE	FALSE	0.861301	A0A3Q1LGY7;A0A3Q1LNI3	BicC family RNA binding protein 1	A0A3Q1LGY7;A0A3Q1LNI3	A0A3Q1LGY7_BOVIN;A0A3Q1LNI3_BOVIN	BICC1	27.2838	30.4824	32.9341	30.5382	28.7583	18.1636	44.062	31.8631	44.3182	38.3293	41.1101	49.0216
ELGITTFGAR		2	0	FALSE	FALSE	0.861301	A0A3Q1LGY7;A0A3Q1LNI3	BicC family RNA binding protein 1	A0A3Q1LGY7;A0A3Q1LNI3	A0A3Q1LGY7_BOVIN;A0A3Q1LNI3_BOVIN	BICC1	4634.96	5052.55	20.6625	48.675	45.838	28.951	5945.5	5807.69	5374.23	7460.56	4545.27	16.3023
SNPTEGCNDAFVEVGMPR	C7(Carbamidomethyl)	2	0	FALSE	FALSE	0.861301	A0A3Q1LGY7;A0A3Q1LNI3	BicC family RNA binding protein 1	A0A3Q1LGY7;A0A3Q1LNI3	A0A3Q1LGY7_BOVIN;A0A3Q1LNI3_BOVIN	BICC1	19.9508	17.1935	27.7337	25.1118	26.666	42.2201	27.2477	59.2498	85.1657	71.2136	89.1935	168.607
YGAISTSSLGEK		2	0	FALSE	FALSE	0.861301	A0A3Q1LGY7;A0A3Q1LNI3	BicC family RNA binding protein 1	A0A3Q1LGY7;A0A3Q1LNI3	A0A3Q1LGY7_BOVIN;A0A3Q1LNI3_BOVIN	BICC1	1410.1	1232.96	1356.08	1226.65	1297.07	1418.02	18.4114	1215.04	17.4118	18.4875	20.3296	18.6219
FLLVLADGLR		2	0	TRUE	FALSE	0.872538	A0A3Q1LGZ8;A6QM04	Protein zwilch;Protein zwilch homolog	A0A3Q1LGZ8;A6QM04	A0A3Q1LGZ8_BOVIN;ZWILC_BOVIN	ZWILCH	1529.59	1225.69	1288.74	1148.56	1333.08	1129.52	863.122	603.056	492.333	538.762	732.789	1065.51
ISFTNMVTCSQVHFK	C9(Carbamidomethyl)	3	0	TRUE	FALSE	0.872538	A0A3Q1LGZ8;A6QM04	Protein zwilch;Protein zwilch homolog	A0A3Q1LGZ8;A6QM04	A0A3Q1LGZ8_BOVIN;ZWILC_BOVIN	ZWILCH	239.631	320.59	263.418	198.213	238.17	215.868	516.042	309.623	253.885	266.694	284.937	492.03
MSSSVISYQDLVK		2	0	TRUE	FALSE	0.872538	A0A3Q1LGZ8;A6QM04	Protein zwilch;Protein zwilch homolog	A0A3Q1LGZ8;A6QM04	A0A3Q1LGZ8_BOVIN;ZWILC_BOVIN	ZWILCH	387.916	261.648	162.079	311.222	238.336	283.52	281.591	321.724	473.968	465.672	366.463	562.894
HHLSTLTASGFAR		2	0	TRUE	FALSE	0.872538	A0A3Q1LGZ8;A6QM04	Protein zwilch;Protein zwilch homolog	A0A3Q1LGZ8;A6QM04	A0A3Q1LGZ8_BOVIN;ZWILC_BOVIN	ZWILCH	206.747	182.982	144.658	108.81	106.487	147.11	239.257	114.79	154.766	143.464	149.042	239.342
AAEEFYAGLLQEFDENKK		3	1	TRUE	FALSE	0.872538	A0A3Q1LGZ8;A6QM04	Protein zwilch;Protein zwilch homolog	A0A3Q1LGZ8;A6QM04	A0A3Q1LGZ8_BOVIN;ZWILC_BOVIN	ZWILCH	122.199	151.702	183	100.322	223.076	144.895	62.5072	59.5705	139.638	135.743	60.2806	138.758
TVWQLSDSPPIDHLNFHRPDFSELTLSGSLEER		4	0	TRUE	FALSE	0.872538	A0A3Q1LGZ8;A6QM04	Protein zwilch;Protein zwilch homolog	A0A3Q1LGZ8;A6QM04	A0A3Q1LGZ8_BOVIN;ZWILC_BOVIN	ZWILCH	98.0116	90.9961	103.897	84.4083	72.3585	62.6572	189.142	92.6733	5.52669	48.4441	14.2272	73.5408
TGVTEWPEPLEAK		2	0	TRUE	FALSE	0.872538	A0A3Q1LGZ8;A6QM04	Protein zwilch;Protein zwilch homolog	A0A3Q1LGZ8;A6QM04	A0A3Q1LGZ8_BOVIN;ZWILC_BOVIN	ZWILCH	695.352	336.187	335.139	410.664	29.4492	285.134	24.6725	658.015	941.184	1032.19	1083.83	392.668
HDAAAVDGSIECLLTVR	C12(Carbamidomethyl)	3	0	TRUE	FALSE	0.872538	A0A3Q1LGZ8;A6QM04	Protein zwilch;Protein zwilch homolog	A0A3Q1LGZ8;A6QM04	A0A3Q1LGZ8_BOVIN;ZWILC_BOVIN	ZWILCH	181.767	29.3623	158.577	148.337	55.2363	151.473	79.5913	424.21	364.168	378.39	259.175	121.38
QLIGFYTMAHNPNMTHLK		3	0	TRUE	FALSE	0.872538	A0A3Q1LGZ8;A6QM04	Protein zwilch;Protein zwilch homolog	A0A3Q1LGZ8;A6QM04	A0A3Q1LGZ8_BOVIN;ZWILC_BOVIN	ZWILCH	893.225	547.323	675.931	657.14	633.81	621.281	310.694	410.181	326.645	359.252	673.907	911.307
KDPFIYEADIQVQLISK		3	1	FALSE	FALSE	0.872538	A0A3Q1LGZ8;A6QM04	Protein zwilch;Protein zwilch homolog	A0A3Q1LGZ8;A6QM04	A0A3Q1LGZ8_BOVIN;ZWILC_BOVIN	ZWILCH	36.7072	62.3654	53.0264	70.1609	75.5068	96.8074	357.469	211.797	35.0732	17.5382	30.0395	129.945
NILHENETIFIVEK		3	0	FALSE	FALSE	0.872538	A0A3Q1LGZ8;A6QM04	Protein zwilch;Protein zwilch homolog	A0A3Q1LGZ8;A6QM04	A0A3Q1LGZ8_BOVIN;ZWILC_BOVIN	ZWILCH	502.664	469.396	648.028	500.73	607.885	487.139	528.159	564.165	171.137	18.2681	227.882	545.643
GDLDFAEQLWCK	C11(Carbamidomethyl)	2	0	TRUE	FALSE	0.872538	A0A3Q1LGZ8;A6QM04	Protein zwilch;Protein zwilch homolog	A0A3Q1LGZ8;A6QM04	A0A3Q1LGZ8_BOVIN;ZWILC_BOVIN	ZWILCH	96.4939	27.3696	36.6797	27.4198	16.7515	16.3088	85.2119	136.798	50.3743	43.196	180.299	151.034
AAEEFYAGLLQEFDENK		2	0	TRUE	FALSE	0.872538	A0A3Q1LGZ8;A6QM04	Protein zwilch;Protein zwilch homolog	A0A3Q1LGZ8;A6QM04	A0A3Q1LGZ8_BOVIN;ZWILC_BOVIN	ZWILCH	15.8806	25.3097	48.6882	50.6004	53.7322	24.0494	65.9123	19.2653	45.677	47.6381	39.1214	68.5625
SAVELVQEFLNELSK		2	0	TRUE	FALSE	0.872538	A0A3Q1LGZ8;A6QM04	Protein zwilch;Protein zwilch homolog	A0A3Q1LGZ8;A6QM04	A0A3Q1LGZ8_BOVIN;ZWILC_BOVIN	ZWILCH	16.8918	26.7798	16.7864	47.5712	50.5154	22.6096	46.1729	20.8419	42.9425	50.6716	36.7794	40.152
FNQLVHFLR		2	0	TRUE	FALSE	0.822272	A0A3Q1LH01;A0A3Q1MVV9;F1MW45;Q2NL08	ATP-dependent RNA helicase;ATP-dependent RNA helicase;ATP-dependent RNA helicase;ATP-dependent RNA helicase DDX55	A0A3Q1LH01;A0A3Q1MVV9;F1MW45;Q2NL08	A0A3Q1LH01_BOVIN;A0A3Q1MVV9_BOVIN;F1MW45_BOVIN;DDX55_BOVIN	DDX55	25.8616	49.1552	20.4232	49.2452	74.1259	29.2902	114.058	140.882	196.876	108.582	261.542	95.8511
LTEFEDAIGVIFTHVR		3	0	TRUE	FALSE	0.774725	A0A3Q1LH17;A0A3Q1LRF5;A0A3Q1MHD7;A0A3Q1MXH2;E1BGY0	ribonuclease III	A0A3Q1LH17;A0A3Q1LRF5;A0A3Q1MHD7;A0A3Q1MXH2;E1BGY0	A0A3Q1LH17_BOVIN;A0A3Q1LRF5_BOVIN;A0A3Q1MHD7_BOVIN;A0A3Q1MXH2_BOVIN;E1BGY0_BOVIN	DROSHA	7.52289	13.7614	19.9168	24.0478	47.5543	11.9785	8.56988	30.9181	7.23791	20.3558	18.4636	23.9539
DLEYVHTFMNVCFFPR	C12(Carbamidomethyl)	3	0	TRUE	FALSE	0.774725	A0A3Q1LH17;A0A3Q1LRF5;A0A3Q1MHD7;A0A3Q1MXH2;E1BGY0	ribonuclease III	A0A3Q1LH17;A0A3Q1LRF5;A0A3Q1MHD7;A0A3Q1MXH2;E1BGY0	A0A3Q1LH17_BOVIN;A0A3Q1LRF5_BOVIN;A0A3Q1MHD7_BOVIN;A0A3Q1MXH2_BOVIN;E1BGY0_BOVIN	DROSHA	9.57702	19.3055	20.0424	50.1811	32.3794	29.8468	17.9038	49.8019	27.5253	22.3474	18.3479	18.0078
PSSAESAQLTDGASDPR		2	0	TRUE	FALSE	0.711749	A0A3Q1LH23;A0A3Q1LLW6;A0A3Q1MKM4;A0A3Q1ML61;A0A3Q1MUT8;F1MT13	PDZ domain containing 2	A0A3Q1LH23;A0A3Q1LLW6;A0A3Q1MKM4;A0A3Q1ML61;A0A3Q1MUT8;F1MT13	A0A3Q1LH23_BOVIN;A0A3Q1LLW6_BOVIN;A0A3Q1MKM4_BOVIN;A0A3Q1ML61_BOVIN;A0A3Q1MUT8_BOVIN;F1MT13_BOVIN	PDZD2	16.9882	31.6175	19.6012	51.3105	48.3199	30.5186	42.9582	48.7057	23.3687	32.7464	18.7609	45.3162
EAFPVGPGPEPGPPASR		2	0	TRUE	FALSE	0.861812	A0A3Q1LH28;A0A3Q1LPQ8;A0A3Q1NDV7;E1BPV1;F6QX40	ARVCF delta catenin family member	A0A3Q1LH28;A0A3Q1LPQ8;A0A3Q1NDV7;E1BPV1;F6QX40	A0A3Q1LH28_BOVIN;A0A3Q1LPQ8_BOVIN;A0A3Q1NDV7_BOVIN;E1BPV1_BOVIN;F6QX40_BOVIN	ARVCF	345.429	273.428	248.161	361.801	258.805	525.833	709.375	718.012	879.045	790.308	795.838	639.561
AASHVLQTVWSYK		2	0	FALSE	FALSE	0.861812	A0A3Q1LH28;A0A3Q1LPQ8;A0A3Q1NDV7;E1BPV1;F6QX40	ARVCF delta catenin family member	A0A3Q1LH28;A0A3Q1LPQ8;A0A3Q1NDV7;E1BPV1;F6QX40	A0A3Q1LH28_BOVIN;A0A3Q1LPQ8_BOVIN;A0A3Q1NDV7_BOVIN;E1BPV1_BOVIN;F6QX40_BOVIN	ARVCF	339.951	368.909	415.222	402.594	422.421	403.703	498.644	356.094	419.54	505.974	384.299	800.88
WRDPELPEVLAMLR		3	1	TRUE	FALSE	0.861812	A0A3Q1LH28;A0A3Q1LPQ8;A0A3Q1NDV7;E1BPV1;F6QX40	ARVCF delta catenin family member	A0A3Q1LH28;A0A3Q1LPQ8;A0A3Q1NDV7;E1BPV1;F6QX40	A0A3Q1LH28_BOVIN;A0A3Q1LPQ8_BOVIN;A0A3Q1NDV7_BOVIN;E1BPV1_BOVIN;F6QX40_BOVIN	ARVCF	210.54	274.187	201.875	199.36	352.004	229.935	578.516	593.72	190.81	161.354	218.942	1138.83
MVIIDHGLQTLTHEVIVPNSGWEPEPNEDSKPR		4	0	TRUE	FALSE	0.861812	A0A3Q1LH28;A0A3Q1LPQ8;A0A3Q1NDV7;E1BPV1;F6QX40	ARVCF delta catenin family member	A0A3Q1LH28;A0A3Q1LPQ8;A0A3Q1NDV7;E1BPV1;F6QX40	A0A3Q1LH28_BOVIN;A0A3Q1LPQ8_BOVIN;A0A3Q1NDV7_BOVIN;E1BPV1_BOVIN;F6QX40_BOVIN	ARVCF	366.11	337.991	379.703	386.769	398.234	366.683	304.853	555.713	138.698	137.717	160.942	472.645
GLPLLVALLDHPR		2	0	TRUE	FALSE	0.861812	A0A3Q1LH28;A0A3Q1LPQ8;A0A3Q1NDV7;E1BPV1;F6QX40	ARVCF delta catenin family member	A0A3Q1LH28;A0A3Q1LPQ8;A0A3Q1NDV7;E1BPV1;F6QX40	A0A3Q1LH28_BOVIN;A0A3Q1LPQ8_BOVIN;A0A3Q1NDV7_BOVIN;E1BPV1_BOVIN;F6QX40_BOVIN	ARVCF	51.7119	40.6594	35.7279	67.1205	40.9576	44.9414	22.5299	46.5007	815.469	434.251	643.775	308.242
SLAADEEGAPELEPDYCTAAR	C17(Carbamidomethyl)	2	0	TRUE	FALSE	0.861812	A0A3Q1LH28;A0A3Q1LPQ8;A0A3Q1NDV7;E1BPV1;F6QX40	ARVCF delta catenin family member	A0A3Q1LH28;A0A3Q1LPQ8;A0A3Q1NDV7;E1BPV1;F6QX40	A0A3Q1LH28_BOVIN;A0A3Q1LPQ8_BOVIN;A0A3Q1NDV7_BOVIN;E1BPV1_BOVIN;F6QX40_BOVIN	ARVCF	59.268	60.7036	25.0946	54.9089	52.6872	43.5533	70.5237	177.572	91.0821	120.221	90.4119	203.718
AAPSPGGLDDSTLPLVEK		2	0	FALSE	FALSE	0.861812	A0A3Q1LH28;A0A3Q1LPQ8;A0A3Q1NDV7;E1BPV1;F6QX40	ARVCF delta catenin family member	A0A3Q1LH28;A0A3Q1LPQ8;A0A3Q1NDV7;E1BPV1;F6QX40	A0A3Q1LH28_BOVIN;A0A3Q1LPQ8_BOVIN;A0A3Q1NDV7_BOVIN;E1BPV1_BOVIN;F6QX40_BOVIN	ARVCF	239.888	312.931	282.926	36.3464	293.345	354.793	645.64	427.196	778.42	824.545	795.868	872.849
FQAEPYGLEDDAR		2	0	TRUE	FALSE	0.861812	A0A3Q1LH28;A0A3Q1LPQ8;A0A3Q1NDV7;E1BPV1;F6QX40	ARVCF delta catenin family member	A0A3Q1LH28;A0A3Q1LPQ8;A0A3Q1NDV7;E1BPV1;F6QX40	A0A3Q1LH28_BOVIN;A0A3Q1LPQ8_BOVIN;A0A3Q1NDV7_BOVIN;E1BPV1_BOVIN;F6QX40_BOVIN	ARVCF	22.5413	209.548	199.203	204.055	279.821	280.642	597.333	480.809	809.265	693.043	734.781	762.601
YQEAEPGPPGGSGSAQR		2	0	TRUE	FALSE	0.861812	A0A3Q1LH28;A0A3Q1LPQ8;A0A3Q1NDV7;E1BPV1;F6QX40	ARVCF delta catenin family member	A0A3Q1LH28;A0A3Q1LPQ8;A0A3Q1NDV7;E1BPV1;F6QX40	A0A3Q1LH28_BOVIN;A0A3Q1LPQ8_BOVIN;A0A3Q1NDV7_BOVIN;E1BPV1_BOVIN;F6QX40_BOVIN	ARVCF	53.521	84.558	43.4443	92.0023	68.9809	122.943	374.3	274.401	460.384	366.579	418.345	492.059
LYLSLLTESR		2	0	FALSE	FALSE	0.861812	A0A3Q1LH28;A0A3Q1LPQ8;A0A3Q1NDV7;E1BPV1;F6QX40	ARVCF delta catenin family member	A0A3Q1LH28;A0A3Q1LPQ8;A0A3Q1NDV7;E1BPV1;F6QX40	A0A3Q1LH28_BOVIN;A0A3Q1LPQ8_BOVIN;A0A3Q1NDV7_BOVIN;E1BPV1_BOVIN;F6QX40_BOVIN	ARVCF	392.539	220.601	272.947	283.912	252.62	272.736	188.761	503.21	112.237	25.1869	116.795	787.736
ERGLPVLVELLQSETDK		3	1	FALSE	FALSE	0.861812	A0A3Q1LH28;A0A3Q1LPQ8;A0A3Q1NDV7;E1BPV1;F6QX40	ARVCF delta catenin family member	A0A3Q1LH28;A0A3Q1LPQ8;A0A3Q1NDV7;E1BPV1;F6QX40	A0A3Q1LH28_BOVIN;A0A3Q1LPQ8_BOVIN;A0A3Q1NDV7_BOVIN;E1BPV1_BOVIN;F6QX40_BOVIN	ARVCF	36.2643	39.5187	54.3404	30.4981	38.2183	41.53	29.4475	10.9529	43.1025	30.3095	36.9164	46.3893
GFELLYQPEVVR		2	0	TRUE	FALSE	0.861812	A0A3Q1LH28;A0A3Q1LPQ8;A0A3Q1NDV7;E1BPV1;F6QX40	ARVCF delta catenin family member	A0A3Q1LH28;A0A3Q1LPQ8;A0A3Q1NDV7;E1BPV1;F6QX40	A0A3Q1LH28_BOVIN;A0A3Q1LPQ8_BOVIN;A0A3Q1NDV7_BOVIN;E1BPV1_BOVIN;F6QX40_BOVIN	ARVCF	610.044	1351.12	853.15	315.233	29.7027	215.147	18.7135	249.09	1483.82	1649.78	1454.93	4505.97
ELVTGTLWNLSSYEPLK		2	0	TRUE	FALSE	0.861812	A0A3Q1LH28;A0A3Q1LPQ8;A0A3Q1NDV7;E1BPV1;F6QX40	ARVCF delta catenin family member	A0A3Q1LH28;A0A3Q1LPQ8;A0A3Q1NDV7;E1BPV1;F6QX40	A0A3Q1LH28_BOVIN;A0A3Q1LPQ8_BOVIN;A0A3Q1NDV7_BOVIN;E1BPV1_BOVIN;F6QX40_BOVIN	ARVCF	45.5591	28.2322	35.5589	40.6193	71.0809	66.1301	72.7352	74.9929	31.6034	44.5574	13.4033	130.247
TCLGGGGGFPDEPR	C2(Carbamidomethyl)	2	0	TRUE	FALSE	0.861812	A0A3Q1LH28;A0A3Q1LPQ8;A0A3Q1NDV7;E1BPV1;F6QX40	ARVCF delta catenin family member	A0A3Q1LH28;A0A3Q1LPQ8;A0A3Q1NDV7;E1BPV1;F6QX40	A0A3Q1LH28_BOVIN;A0A3Q1LPQ8_BOVIN;A0A3Q1NDV7_BOVIN;E1BPV1_BOVIN;F6QX40_BOVIN	ARVCF	51.3402	27.0112	25.8307	113.35	28.6305	180.635	207.542	348.462	359.331	287.364	306.848	432.836
LRECEGLVDALLHALQSAVGRK	C4(Carbamidomethyl)	4	2	TRUE	FALSE	0.861812	A0A3Q1LH28;A0A3Q1LPQ8;A0A3Q1NDV7;E1BPV1;F6QX40	ARVCF delta catenin family member	A0A3Q1LH28;A0A3Q1LPQ8;A0A3Q1NDV7;E1BPV1;F6QX40	A0A3Q1LH28_BOVIN;A0A3Q1LPQ8_BOVIN;A0A3Q1NDV7_BOVIN;E1BPV1_BOVIN;F6QX40_BOVIN	ARVCF	41.773	70.632	79.2279	65.5124	76.0117	43.1555	44.4905	37.0973	25.4892	44.6743	29.7605	27.2607
GGPPGPGPGDGCFTLPSR	C12(Carbamidomethyl)	2	0	TRUE	FALSE	0.861812	A0A3Q1LH28;A0A3Q1LPQ8;A0A3Q1NDV7;E1BPV1;F6QX40	ARVCF delta catenin family member	A0A3Q1LH28;A0A3Q1LPQ8;A0A3Q1NDV7;E1BPV1;F6QX40	A0A3Q1LH28_BOVIN;A0A3Q1LPQ8_BOVIN;A0A3Q1NDV7_BOVIN;E1BPV1_BOVIN;F6QX40_BOVIN	ARVCF	27.4757	51.1363	31.7019	31.7252	63.2991	24.2596	368.563	313.289	435.12	401.218	320.34	699.005
ANAAAYLQHLCFENEAVK	C11(Carbamidomethyl)	3	0	TRUE	FALSE	0.861812	A0A3Q1LH28;A0A3Q1LPQ8;A0A3Q1NDV7;E1BPV1;F6QX40	ARVCF delta catenin family member	A0A3Q1LH28;A0A3Q1LPQ8;A0A3Q1NDV7;E1BPV1;F6QX40	A0A3Q1LH28_BOVIN;A0A3Q1LPQ8_BOVIN;A0A3Q1NDV7_BOVIN;E1BPV1_BOVIN;F6QX40_BOVIN	ARVCF	41.4179	173.476	45.1112	157.618	20.6021	130.921	362.122	528.415	679.377	732.506	666.237	630.032
NLSYHVHK		2	0	TRUE	FALSE	0.861812	A0A3Q1LH28;A0A3Q1LPQ8;A0A3Q1NDV7;E1BPV1;F6QX40	ARVCF delta catenin family member	A0A3Q1LH28;A0A3Q1LPQ8;A0A3Q1NDV7;E1BPV1;F6QX40	A0A3Q1LH28_BOVIN;A0A3Q1LPQ8_BOVIN;A0A3Q1NDV7_BOVIN;E1BPV1_BOVIN;F6QX40_BOVIN	ARVCF	293.647	18.4552	37.8061	24.8498	547.847	30.9717	323.368	53.8217	276.939	341.259	333.842	29.4414
DGEMDQNSDTLDLPK		2	0	TRUE	FALSE	0.861812	A0A3Q1LH28;A0A3Q1LPQ8;A0A3Q1NDV7;E1BPV1;F6QX40	ARVCF delta catenin family member	A0A3Q1LH28;A0A3Q1LPQ8;A0A3Q1NDV7;E1BPV1;F6QX40	A0A3Q1LH28_BOVIN;A0A3Q1LPQ8_BOVIN;A0A3Q1NDV7_BOVIN;E1BPV1_BOVIN;F6QX40_BOVIN	ARVCF	38.976	20.5061	34.0249	22.3644	21.0609	34.4137	72.5627	31.1029	40.8969	30.0958	31.4877	69.9569
GLPLLVALLDHPRAEVR		3	1	TRUE	FALSE	0.861812	A0A3Q1LH28;A0A3Q1LPQ8;A0A3Q1NDV7;E1BPV1;F6QX40	ARVCF delta catenin family member	A0A3Q1LH28;A0A3Q1LPQ8;A0A3Q1NDV7;E1BPV1;F6QX40	A0A3Q1LH28_BOVIN;A0A3Q1LPQ8_BOVIN;A0A3Q1NDV7_BOVIN;E1BPV1_BOVIN;F6QX40_BOVIN	ARVCF	31.7873	62.2726	423.819	51.2759	163.943	25.033	24.3227	16.7857	46.6242	18.7431	54.4371	49.8645
GLPVLVELLQSETDK		2	0	FALSE	FALSE	0.861812	A0A3Q1LH28;A0A3Q1LPQ8;A0A3Q1NDV7;E1BPV1;F6QX40	ARVCF delta catenin family member	A0A3Q1LH28;A0A3Q1LPQ8;A0A3Q1NDV7;E1BPV1;F6QX40	A0A3Q1LH28_BOVIN;A0A3Q1LPQ8_BOVIN;A0A3Q1NDV7_BOVIN;E1BPV1_BOVIN;F6QX40_BOVIN	ARVCF	45.4599	23.9175	29.1719	19.1746	18.057	40.1386	53.3878	41.5299	21.2413	53.6084	24.8008	63.1381
MDASLSTLSNCEK	C11(Carbamidomethyl)	2	0	FALSE	FALSE	0.663629	A0A3Q1LH42;Q2KID4	Dynein axonemal light chain 1	A0A3Q1LH42;Q2KID4	A0A3Q1LH42_BOVIN;DNAL1_BOVIN	DNAL1	35.6928	124.697	37.1546	18.7444	19.9045	31.5148	36.5035	52.8943	112.934	36.3533	51.2655	165.841
HSAEGNWVEEATK		2	0	TRUE	FALSE	0.663629	A0A3Q1LH42;Q2KID4	Dynein axonemal light chain 1	A0A3Q1LH42;Q2KID4	A0A3Q1LH42_BOVIN;DNAL1_BOVIN	DNAL1	21.3565	39.7474	17.5538	39.6747	38.4365	18.8566	212.351	24.99	226.324	25.1846	30.6743	51.9497
ADASPFPGAPMPSASHGPETTR		3	0	TRUE	FALSE	0.881775	A0A3Q1LH60;A0A3Q1M0C9;F1N6K7	Protein transport protein sec16	A0A3Q1LH60;A0A3Q1M0C9;F1N6K7	A0A3Q1LH60_BOVIN;A0A3Q1M0C9_BOVIN;F1N6K7_BOVIN	SEC16A	240.364	374.59	345.515	237.13	380.483	279.426	1018.63	582.249	649.367	857.686	639.288	1521.31
LSAVGPAGSGGPNLEALDMTAHPAR		3	0	TRUE	FALSE	0.881775	A0A3Q1LH60;A0A3Q1M0C9;F1N6K7	Protein transport protein sec16	A0A3Q1LH60;A0A3Q1M0C9;F1N6K7	A0A3Q1LH60_BOVIN;A0A3Q1M0C9_BOVIN;F1N6K7_BOVIN	SEC16A	507.645	646.212	561.329	506.638	561.09	645.914	636.578	517.275	608.946	549.061	656.297	1036.57
LVLIGSNHSLPFLK		3	0	TRUE	FALSE	0.881775	A0A3Q1LH60;A0A3Q1M0C9;F1N6K7	Protein transport protein sec16	A0A3Q1LH60;A0A3Q1M0C9;F1N6K7	A0A3Q1LH60_BOVIN;A0A3Q1M0C9_BOVIN;F1N6K7_BOVIN	SEC16A	507.366	597.284	707.199	577.315	654.726	544.08	502.976	185.691	507.05	469.145	526.891	560.164
QAGSHAPMAPVACPLQPVTDPFAFSR	C13(Carbamidomethyl)	3	0	TRUE	FALSE	0.881775	A0A3Q1LH60;A0A3Q1M0C9;F1N6K7	Protein transport protein sec16	A0A3Q1LH60;A0A3Q1M0C9;F1N6K7	A0A3Q1LH60_BOVIN;A0A3Q1M0C9_BOVIN;F1N6K7_BOVIN	SEC16A	264.697	215.216	269.335	301.419	238.591	239.56	447.242	384.1	550.31	830.445	614.369	838.43
SSLPILQGPALPSSLQR		2	0	TRUE	FALSE	0.881775	A0A3Q1LH60;A0A3Q1M0C9;F1N6K7	Protein transport protein sec16	A0A3Q1LH60;A0A3Q1M0C9;F1N6K7	A0A3Q1LH60_BOVIN;A0A3Q1M0C9_BOVIN;F1N6K7_BOVIN	SEC16A	173.879	199.485	151.805	129.109	185.63	179.663	235.777	162.913	610.766	652.422	797.828	546.146
LLPSAPLTLPDGPAAIPVR		2	0	TRUE	FALSE	0.881775	A0A3Q1LH60;A0A3Q1M0C9;F1N6K7	Protein transport protein sec16	A0A3Q1LH60;A0A3Q1M0C9;F1N6K7	A0A3Q1LH60_BOVIN;A0A3Q1M0C9_BOVIN;F1N6K7_BOVIN	SEC16A	60.4788	161.351	109.478	77.9126	154.947	227.915	299.477	146.977	411.82	246.359	278.205	579.625
NEAAYLPSGDHSANSFDPESAFR		3	0	TRUE	FALSE	0.881775	A0A3Q1LH60;A0A3Q1M0C9;F1N6K7	Protein transport protein sec16	A0A3Q1LH60;A0A3Q1M0C9;F1N6K7	A0A3Q1LH60_BOVIN;A0A3Q1M0C9_BOVIN;F1N6K7_BOVIN	SEC16A	176.393	226.637	108.95	156.209	185.726	210.043	267.595	204.059	174.226	188.068	148.226	409.028
ENYAYGDRPEK		2	0	TRUE	FALSE	0.881775	A0A3Q1LH60;A0A3Q1M0C9;F1N6K7	Protein transport protein sec16	A0A3Q1LH60;A0A3Q1M0C9;F1N6K7	A0A3Q1LH60_BOVIN;A0A3Q1M0C9_BOVIN;F1N6K7_BOVIN	SEC16A	129.516	109.688	121.094	171.546	102.505	111.154	197.158	195.814	167.528	222.861	157.692	217.411
GLLQATGPPLETVLPAPEK		2	0	TRUE	FALSE	0.881775	A0A3Q1LH60;A0A3Q1M0C9;F1N6K7	Protein transport protein sec16	A0A3Q1LH60;A0A3Q1M0C9;F1N6K7	A0A3Q1LH60_BOVIN;A0A3Q1M0C9_BOVIN;F1N6K7_BOVIN	SEC16A	59.6509	51.2089	52.3592	37.2393	69.984	54.0951	129.853	145.355	194.764	230.255	281.525	311.065
GYWCDAEYDLCR	C4(Carbamidomethyl);C11(Carbamidomethyl)	2	0	TRUE	FALSE	0.881775	A0A3Q1LH60;A0A3Q1M0C9;F1N6K7	Protein transport protein sec16	A0A3Q1LH60;A0A3Q1M0C9;F1N6K7	A0A3Q1LH60_BOVIN;A0A3Q1M0C9_BOVIN;F1N6K7_BOVIN	SEC16A	45.3075	51.1145	37.2597	65.9926	49.9434	67.5278	134.28	161.735	177.067	155.675	218.225	321.159
AGLPVPHTNTGDSSQGPCEPLPGPPVQPR	C18(Carbamidomethyl)	3	0	TRUE	FALSE	0.881775	A0A3Q1LH60;A0A3Q1M0C9;F1N6K7	Protein transport protein sec16	A0A3Q1LH60;A0A3Q1M0C9;F1N6K7	A0A3Q1LH60_BOVIN;A0A3Q1M0C9_BOVIN;F1N6K7_BOVIN	SEC16A	9.01211	43.132	51.2646	25.4313	56.6829	50.6144	107.934	105.98	111.501	105.539	95.9513	285.217
YVDVLNPGGPQR		2	0	TRUE	FALSE	0.881775	A0A3Q1LH60;A0A3Q1M0C9;F1N6K7	Protein transport protein sec16	A0A3Q1LH60;A0A3Q1M0C9;F1N6K7	A0A3Q1LH60_BOVIN;A0A3Q1M0C9_BOVIN;F1N6K7_BOVIN	SEC16A	466.961	303.768	357.319	364.448	363.957	380.858	198.502	724.356	491.821	517.923	622.242	305.622
GQDTGVVPQETPGR		2	0	TRUE	FALSE	0.881775	A0A3Q1LH60;A0A3Q1M0C9;F1N6K7	Protein transport protein sec16	A0A3Q1LH60;A0A3Q1M0C9;F1N6K7	A0A3Q1LH60_BOVIN;A0A3Q1M0C9_BOVIN;F1N6K7_BOVIN	SEC16A	203.112	175.025	140.632	137.884	172.729	22.0023	441.381	420.669	506.805	582.729	533.866	578.03
FSVPHVCAR	C7(Carbamidomethyl)	2	0	TRUE	FALSE	0.881775	A0A3Q1LH60;A0A3Q1M0C9;F1N6K7	Protein transport protein sec16	A0A3Q1LH60;A0A3Q1M0C9;F1N6K7	A0A3Q1LH60_BOVIN;A0A3Q1M0C9_BOVIN;F1N6K7_BOVIN	SEC16A	700.207	708.715	700.888	595.498	540.53	549.43	557.92	757.306	541.519	593.944	352.181	37.4168
VIPNLPSEGQPALVEIHSMETLLQHTPEQEEMR		4	0	TRUE	FALSE	0.881775	A0A3Q1LH60;A0A3Q1M0C9;F1N6K7	Protein transport protein sec16	A0A3Q1LH60;A0A3Q1M0C9;F1N6K7	A0A3Q1LH60_BOVIN;A0A3Q1M0C9_BOVIN;F1N6K7_BOVIN	SEC16A	164.621	267.704	167.73	213.066	408.448	304.128	569.43	478.111	16.155	19.9258	90.1833	319.155
EKPEEEASAEPPWLVQLQLVER		3	0	TRUE	FALSE	0.881775	A0A3Q1LH60;A0A3Q1M0C9;F1N6K7	Protein transport protein sec16	A0A3Q1LH60;A0A3Q1M0C9;F1N6K7	A0A3Q1LH60_BOVIN;A0A3Q1M0C9_BOVIN;F1N6K7_BOVIN	SEC16A	138.518	169.609	190.855	164.792	270.351	168.279	456.763	363.413	26.3291	27.1468	33.0642	361.7
SHLVGVKPIEADR		3	0	TRUE	FALSE	0.881775	A0A3Q1LH60;A0A3Q1M0C9;F1N6K7	Protein transport protein sec16	A0A3Q1LH60;A0A3Q1M0C9;F1N6K7	A0A3Q1LH60_BOVIN;A0A3Q1M0C9_BOVIN;F1N6K7_BOVIN	SEC16A	182.573	225.702	181.217	220.935	152.787	180.587	222.673	108.816	155.417	226.5	176.93	374.231
MPAASTCCGDEK	C7(Carbamidomethyl);C8(Carbamidomethyl)	2	0	TRUE	FALSE	0.881775	A0A3Q1LH60;A0A3Q1M0C9;F1N6K7	Protein transport protein sec16	A0A3Q1LH60;A0A3Q1M0C9;F1N6K7	A0A3Q1LH60_BOVIN;A0A3Q1M0C9_BOVIN;F1N6K7_BOVIN	SEC16A	27.0124	34.3642	19.5532	16.0775	9.54075	30.5935	152.257	91.856	138.95	151.052	115.538	145.576
DSSVGDKPSVSGR		2	0	TRUE	FALSE	0.881775	A0A3Q1LH60;A0A3Q1M0C9;F1N6K7	Protein transport protein sec16	A0A3Q1LH60;A0A3Q1M0C9;F1N6K7	A0A3Q1LH60_BOVIN;A0A3Q1M0C9_BOVIN;F1N6K7_BOVIN	SEC16A	58.5906	26.0599	16.1558	17.5982	16.5725	17.1395	95.0757	53.4544	116.557	94.7109	76.6342	117.806
SVLAQPHR		2	0	TRUE	FALSE	0.881775	A0A3Q1LH60;A0A3Q1M0C9;F1N6K7	Protein transport protein sec16	A0A3Q1LH60;A0A3Q1M0C9;F1N6K7	A0A3Q1LH60_BOVIN;A0A3Q1M0C9_BOVIN;F1N6K7_BOVIN	SEC16A	30.1372	1032.21	861.013	26.6635	28.3137	34.1326	721.975	43.5486	569.459	634.382	744.543	827.902
WGDWRPHLAMILSNLSSSVDVESR		4	0	TRUE	FALSE	0.881775	A0A3Q1LH60;A0A3Q1M0C9;F1N6K7	Protein transport protein sec16	A0A3Q1LH60;A0A3Q1M0C9;F1N6K7	A0A3Q1LH60_BOVIN;A0A3Q1M0C9_BOVIN;F1N6K7_BOVIN	SEC16A	52.2982	49.8594	58.393	48.7441	50.1793	42.5055	121.942	34.0243	27.693	22.2121	23.7185	69.4631
DLNPFTPLVGIR		2	0	TRUE	FALSE	0.855692	A0A3Q1LH88;Q0VC80	Threonylcarbamoyl-AMP synthase	A0A3Q1LH88;Q0VC80	A0A3Q1LH88_BOVIN;YRDC_BOVIN	YRDC	291.476	241.465	327.831	290.113	263.599	217.191	73.5553	61.3687	213.952	283.175	101.921	303.429
EAEILSVLSHR		2	0	FALSE	FALSE	0.868263	A0A3Q1LH95;A0A3Q1M7U8;E1B8N9	Mitogen-activated protein kinase kinase kinase 20	A0A3Q1LH95;A0A3Q1M7U8;E1B8N9	A0A3Q1LH95_BOVIN;A0A3Q1M7U8_BOVIN;E1B8N9_BOVIN	MAP3K20	1125.52	1175.63	1149.22	1252.87	935.651	937.375	611.737	735.377	1078.45	963.266	1088.33	539.876
GMHYLHMEAPVK		3	0	FALSE	FALSE	0.868263	A0A3Q1LH95;A0A3Q1M7U8;E1B8N9	Mitogen-activated protein kinase kinase kinase 20	A0A3Q1LH95;A0A3Q1M7U8;E1B8N9	A0A3Q1LH95_BOVIN;A0A3Q1M7U8_BOVIN;E1B8N9_BOVIN	MAP3K20	327.781	323.263	281.079	250.508	336.795	236.024	278.189	194.18	261.281	224.114	163.411	369.49
SFAELLHQCWEADAK	C9(Carbamidomethyl)	3	0	FALSE	FALSE	0.868263	A0A3Q1LH95;A0A3Q1M7U8;E1B8N9	Mitogen-activated protein kinase kinase kinase 20	A0A3Q1LH95;A0A3Q1M7U8;E1B8N9	A0A3Q1LH95_BOVIN;A0A3Q1M7U8_BOVIN;E1B8N9_BOVIN	MAP3K20	381.865	518.802	435.647	392.622	422.365	374.774	570.172	423.386	384.993	342.435	355.964	597.904
SEEMDMDHIMTWATDVAK		3	0	FALSE	FALSE	0.868263	A0A3Q1LH95;A0A3Q1M7U8;E1B8N9	Mitogen-activated protein kinase kinase kinase 20	A0A3Q1LH95;A0A3Q1M7U8;E1B8N9	A0A3Q1LH95_BOVIN;A0A3Q1M7U8_BOVIN;E1B8N9_BOVIN	MAP3K20	15.7943	63.821	35.4491	65.2872	73.8015	62.4124	230.637	178.705	117.671	83.5435	29.2948	215.62
LTHDYLNLFHFPPLIK		3	0	TRUE	FALSE	0.868263	A0A3Q1LH95;A0A3Q1M7U8;E1B8N9	Mitogen-activated protein kinase kinase kinase 20	A0A3Q1LH95;A0A3Q1M7U8;E1B8N9	A0A3Q1LH95_BOVIN;A0A3Q1M7U8_BOVIN;E1B8N9_BOVIN	MAP3K20	127.501	128.993	194.784	129.461	171.951	125.164	166.163	80.2644	19.0701	47.4376	105.426	206.02
LSDQCNSFLHNK	C5(Carbamidomethyl)	2	0	FALSE	FALSE	0.868263	A0A3Q1LH95;A0A3Q1M7U8;E1B8N9	Mitogen-activated protein kinase kinase kinase 20	A0A3Q1LH95;A0A3Q1M7U8;E1B8N9	A0A3Q1LH95_BOVIN;A0A3Q1M7U8_BOVIN;E1B8N9_BOVIN	MAP3K20	18.768	35.6723	28.1425	42.8157	45.4656	21.2561	183.954	109.413	129.41	74.7679	119.205	188.808
DSGFSSVNTDSSLER		2	0	TRUE	FALSE	0.868263	A0A3Q1LH95;A0A3Q1M7U8;E1B8N9	Mitogen-activated protein kinase kinase kinase 20	A0A3Q1LH95;A0A3Q1M7U8;E1B8N9	A0A3Q1LH95_BOVIN;A0A3Q1M7U8_BOVIN;E1B8N9_BOVIN	MAP3K20	27.1918	51.6833	19.4242	51.778	48.7602	30.7966	100.645	44.7189	88.2846	84.7624	18.9318	161.768
QIISILESMSLDSK		2	0	FALSE	FALSE	0.868263	A0A3Q1LH95;A0A3Q1M7U8;E1B8N9	Mitogen-activated protein kinase kinase kinase 20	A0A3Q1LH95;A0A3Q1M7U8;E1B8N9	A0A3Q1LH95_BOVIN;A0A3Q1M7U8_BOVIN;E1B8N9_BOVIN	MAP3K20	57.8027	25.7731	38.9517	25.8204	24.3155	54.3266	95.7287	99.2052	28.6035	39.8104	33.3966	201.833
IEKEAEILSVLSHR		3	1	FALSE	FALSE	0.868263	A0A3Q1LH95;A0A3Q1M7U8;E1B8N9	Mitogen-activated protein kinase kinase kinase 20	A0A3Q1LH95;A0A3Q1M7U8;E1B8N9	A0A3Q1LH95_BOVIN;A0A3Q1M7U8_BOVIN;E1B8N9_BOVIN	MAP3K20	23.76	45.1605	22.2298	45.2433	42.6063	26.9099	2124.22	197.624	295.409	22.7198	16.5425	53.6032
NFSSLHLNSR		2	0	TRUE	FALSE	0.868263	A0A3Q1LH95;A0A3Q1M7U8;E1B8N9	Mitogen-activated protein kinase kinase kinase 20	A0A3Q1LH95;A0A3Q1M7U8;E1B8N9	A0A3Q1LH95_BOVIN;A0A3Q1M7U8_BOVIN;E1B8N9_BOVIN	MAP3K20	38.8835	20.8923	33.7	20.6659	21.945	34.7454	33.1094	1842.14	231.026	32.9732	1559.76	17.4429
SFLEVLDGK		2	0	FALSE	FALSE	0.862167	A0A3Q1LHC4;A0A3Q1MSU3;A0A3Q1NJ19;Q0VCH1	Homer scaffold protein 2;Homer scaffold protein 2;Homer scaffold protein 2;Homer homolog 2 (Drosophila)	A0A3Q1LHC4;A0A3Q1MSU3;A0A3Q1NJ19;Q0VCH1	A0A3Q1LHC4_BOVIN;A0A3Q1MSU3_BOVIN;A0A3Q1NJ19_BOVIN;Q0VCH1_BOVIN	HOMER2	829.442	885.683	876.62	784.82	732.279	955.94	733.429	441.145	1125.73	1703.89	1196.03	624.82
KWEIELQTLR		2	1	FALSE	FALSE	0.862167	A0A3Q1LHC4;A0A3Q1MSU3;A0A3Q1NJ19;Q0VCH1	Homer scaffold protein 2;Homer scaffold protein 2;Homer scaffold protein 2;Homer homolog 2 (Drosophila)	A0A3Q1LHC4;A0A3Q1MSU3;A0A3Q1NJ19;Q0VCH1	A0A3Q1LHC4_BOVIN;A0A3Q1MSU3_BOVIN;A0A3Q1NJ19_BOVIN;Q0VCH1_BOVIN	HOMER2	538.115	554.588	687.665	592.518	595.065	476.913	524.514	356.257	362.784	400.558	288.361	750.386
ASCAGPADTHLK	C3(Carbamidomethyl)	2	0	FALSE	FALSE	0.862167	A0A3Q1LHC4;A0A3Q1MSU3;A0A3Q1NJ19;Q0VCH1	Homer scaffold protein 2;Homer scaffold protein 2;Homer scaffold protein 2;Homer homolog 2 (Drosophila)	A0A3Q1LHC4;A0A3Q1MSU3;A0A3Q1NJ19;Q0VCH1	A0A3Q1LHC4_BOVIN;A0A3Q1MSU3_BOVIN;A0A3Q1NJ19_BOVIN;Q0VCH1_BOVIN	HOMER2	253.501	321.73	373.711	237.973	230.394	247.254	566.268	501.726	503.096	497.123	427.199	788.368
AHVFQIDPNTK		2	0	FALSE	FALSE	0.862167	A0A3Q1LHC4;A0A3Q1MSU3;A0A3Q1NJ19;Q0VCH1	Homer scaffold protein 2;Homer scaffold protein 2;Homer scaffold protein 2;Homer homolog 2 (Drosophila)	A0A3Q1LHC4;A0A3Q1MSU3;A0A3Q1NJ19;Q0VCH1	A0A3Q1LHC4_BOVIN;A0A3Q1MSU3_BOVIN;A0A3Q1NJ19_BOVIN;Q0VCH1_BOVIN	HOMER2	233.93	271.578	270.731	241.384	251.833	246.5	181.968	278.606	226.191	256.343	321.855	582.55
ETELIDLRK		2	1	TRUE	FALSE	0.862167	A0A3Q1LHC4;A0A3Q1MSU3;A0A3Q1NJ19;Q0VCH1	Homer scaffold protein 2;Homer scaffold protein 2;Homer scaffold protein 2;Homer homolog 2 (Drosophila)	A0A3Q1LHC4;A0A3Q1MSU3;A0A3Q1NJ19;Q0VCH1	A0A3Q1LHC4_BOVIN;A0A3Q1MSU3_BOVIN;A0A3Q1NJ19_BOVIN;Q0VCH1_BOVIN	HOMER2	816.94	765.22	890.791	613.489	966.957	691.966	109.456	131.108	106.338	129.163	50.3503	99.0371
ANTVFGLGFSSEQQLTK		2	0	FALSE	FALSE	0.862167	A0A3Q1LHC4;A0A3Q1MSU3;A0A3Q1NJ19;Q0VCH1	Homer scaffold protein 2;Homer scaffold protein 2;Homer scaffold protein 2;Homer homolog 2 (Drosophila)	A0A3Q1LHC4;A0A3Q1MSU3;A0A3Q1NJ19;Q0VCH1	A0A3Q1LHC4_BOVIN;A0A3Q1MSU3_BOVIN;A0A3Q1NJ19_BOVIN;Q0VCH1_BOVIN	HOMER2	182.838	165.951	155.627	141.957	206.656	120.489	236.271	159.229	160.218	107.587	110.851	22.0743
VIINSTITPNMTFTK		2	0	FALSE	FALSE	0.862167	A0A3Q1LHC4;A0A3Q1MSU3;A0A3Q1NJ19;Q0VCH1	Homer scaffold protein 2;Homer scaffold protein 2;Homer scaffold protein 2;Homer homolog 2 (Drosophila)	A0A3Q1LHC4;A0A3Q1MSU3;A0A3Q1NJ19;Q0VCH1	A0A3Q1LHC4_BOVIN;A0A3Q1MSU3_BOVIN;A0A3Q1NJ19_BOVIN;Q0VCH1_BOVIN	HOMER2	133.062	144.103	134.116	137.146	202.319	154.282	182.807	134.851	129.842	88.1088	118.523	148.33
LTSALQESAASVEQWK		2	0	FALSE	FALSE	0.862167	A0A3Q1LHC4;A0A3Q1MSU3;A0A3Q1NJ19;Q0VCH1	Homer scaffold protein 2;Homer scaffold protein 2;Homer scaffold protein 2;Homer homolog 2 (Drosophila)	A0A3Q1LHC4;A0A3Q1MSU3;A0A3Q1NJ19;Q0VCH1	A0A3Q1LHC4_BOVIN;A0A3Q1MSU3_BOVIN;A0A3Q1NJ19_BOVIN;Q0VCH1_BOVIN	HOMER2	25.5501	89.8222	22.1441	109.01	117.3	92.7586	243.576	117.518	139.697	138.768	147.505	256.871
IETSSNHSQASSVNGTDDEK		3	0	FALSE	FALSE	0.862167	A0A3Q1LHC4;A0A3Q1MSU3;A0A3Q1NJ19;Q0VCH1	Homer scaffold protein 2;Homer scaffold protein 2;Homer scaffold protein 2;Homer homolog 2 (Drosophila)	A0A3Q1LHC4;A0A3Q1MSU3;A0A3Q1NJ19;Q0VCH1	A0A3Q1LHC4_BOVIN;A0A3Q1MSU3_BOVIN;A0A3Q1NJ19_BOVIN;Q0VCH1_BOVIN	HOMER2	27.914	6.98519	51.6808	27.6864	34.002	18.5733	104.763	107.203	182.586	128.324	144.566	182.791
IDDLHDFR		2	0	FALSE	FALSE	0.862167	A0A3Q1LHC4;A0A3Q1MSU3;A0A3Q1NJ19;Q0VCH1	Homer scaffold protein 2;Homer scaffold protein 2;Homer scaffold protein 2;Homer homolog 2 (Drosophila)	A0A3Q1LHC4;A0A3Q1MSU3;A0A3Q1NJ19;Q0VCH1	A0A3Q1LHC4_BOVIN;A0A3Q1MSU3_BOVIN;A0A3Q1NJ19_BOVIN;Q0VCH1_BOVIN	HOMER2	45.1714	24.2708	39.1497	88.9635	18.8902	29.9088	498.346	581.045	486.581	456.634	362.201	566.633
AHVFQIDPNTKK		2	1	FALSE	FALSE	0.862167	A0A3Q1LHC4;A0A3Q1MSU3;A0A3Q1NJ19;Q0VCH1	Homer scaffold protein 2;Homer scaffold protein 2;Homer scaffold protein 2;Homer homolog 2 (Drosophila)	A0A3Q1LHC4;A0A3Q1MSU3;A0A3Q1NJ19;Q0VCH1	A0A3Q1LHC4_BOVIN;A0A3Q1MSU3_BOVIN;A0A3Q1NJ19_BOVIN;Q0VCH1_BOVIN	HOMER2	174.909	38.7907	163.956	145.713	181.007	175.062	30.3036	34.7324	20.3825	17.0032	23.2695	19.058
IDELEEQCSEINR	C8(Carbamidomethyl)	2	0	FALSE	FALSE	0.862167	A0A3Q1LHC4;A0A3Q1MSU3;A0A3Q1NJ19;Q0VCH1	Homer scaffold protein 2;Homer scaffold protein 2;Homer scaffold protein 2;Homer homolog 2 (Drosophila)	A0A3Q1LHC4;A0A3Q1MSU3;A0A3Q1NJ19;Q0VCH1	A0A3Q1LHC4_BOVIN;A0A3Q1MSU3_BOVIN;A0A3Q1NJ19_BOVIN;Q0VCH1_BOVIN	HOMER2	27.5194	51.2175	31.7522	31.6749	29.8288	24.2981	110.814	74.9287	96.4738	106.494	40.9689	184.615
SFLEVLDGKIDDLHDFRR		3	2	FALSE	FALSE	0.862167	A0A3Q1LHC4;A0A3Q1MSU3;A0A3Q1NJ19;Q0VCH1	Homer scaffold protein 2;Homer scaffold protein 2;Homer scaffold protein 2;Homer homolog 2 (Drosophila)	A0A3Q1LHC4;A0A3Q1MSU3;A0A3Q1NJ19;Q0VCH1	A0A3Q1LHC4_BOVIN;A0A3Q1MSU3_BOVIN;A0A3Q1NJ19_BOVIN;Q0VCH1_BOVIN	HOMER2	331.245	519.443	639.592	311.047	663.851	342.781	17.5441	25.4217	35.2062	17.4719	30.1534	32.9185
LWDLYLR		2	0	TRUE	FALSE	0.867824	A0A3Q1LHD2;A0A3Q1M063;E1BNH8	Polybromo 1	A0A3Q1LHD2;A0A3Q1M063;E1BNH8	A0A3Q1LHD2_BOVIN;A0A3Q1M063_BOVIN;E1BNH8_BOVIN	PBRM1	1100.59	1354.73	1379.9	1327.81	1277.07	1416.24	1142.43	692.743	2449.06	2439.89	2139.15	1473.93
LLCELFIR	C3(Carbamidomethyl)	2	0	TRUE	FALSE	0.867824	A0A3Q1LHD2;A0A3Q1M063;E1BNH8	Polybromo 1	A0A3Q1LHD2;A0A3Q1M063;E1BNH8	A0A3Q1LHD2_BOVIN;A0A3Q1M063_BOVIN;E1BNH8_BOVIN	PBRM1	569.778	603.544	506.272	753.812	702.43	753.938	764.867	451.68	1011.64	1109.03	1186.08	726.314
HYNEEGSQVYNDAHILEK		3	0	TRUE	FALSE	0.867824	A0A3Q1LHD2;A0A3Q1M063;E1BNH8	Polybromo 1	A0A3Q1LHD2;A0A3Q1M063;E1BNH8	A0A3Q1LHD2_BOVIN;A0A3Q1M063_BOVIN;E1BNH8_BOVIN	PBRM1	332.398	446.411	508.399	462.646	548.534	441.596	1068.18	591.386	797.61	845.465	691.423	930.096
TPISLQQIR		2	0	TRUE	FALSE	0.867824	A0A3Q1LHD2;A0A3Q1M063;E1BNH8	Polybromo 1	A0A3Q1LHD2;A0A3Q1M063;E1BNH8	A0A3Q1LHD2_BOVIN;A0A3Q1M063_BOVIN;E1BNH8_BOVIN	PBRM1	461.794	497.454	543.881	453.739	559.817	551.763	641.155	858.9	931.855	957.798	1099.11	490.784
LLHSEAYLK		2	0	FALSE	FALSE	0.867824	A0A3Q1LHD2;A0A3Q1M063;E1BNH8	Polybromo 1	A0A3Q1LHD2;A0A3Q1M063;E1BNH8	A0A3Q1LHD2_BOVIN;A0A3Q1M063_BOVIN;E1BNH8_BOVIN	PBRM1	530.318	679.055	643.581	688.7	767.863	745.175	340.325	569.37	625.047	595.206	649.85	667.219
GAHTTMADALWR		2	0	FALSE	FALSE	0.867824	A0A3Q1LHD2;A0A3Q1M063;E1BNH8	Polybromo 1	A0A3Q1LHD2;A0A3Q1M063;E1BNH8	A0A3Q1LHD2_BOVIN;A0A3Q1M063_BOVIN;E1BNH8_BOVIN	PBRM1	459.148	474.136	585.398	503.62	487.666	499.878	421.31	481.542	659.106	632.341	727.211	677.431
[truncated: 74,981 more rows]

## Sheet: proteinGroups
Protein	Protein Description	Gene Name	PG.ProteinGroups	PG.ProteinAccessions	PG.Genes	PG.ProteinDescriptions	PG.ProteinNames	SequenceNumber	C12-1	C12-2	C12-3	M12-1	M12-2	M12-3	M24-1	M24-2	QC1	QC2	QC3	M24-3
[truncated: 7,222 more rows]
